# Supplementary material for: Detection and Visualization of Heterozygosity-Rich Regions and Runs of Homozygosity in Worldwide Sheep Populations
Source: Animals (Basel). 2021 Sep 15;11(9):2696. doi: 10.3390/ani11092696 (PMC8472390; doi:10.3390/ani11092696)
Supplement: Supplementary file 1 [file animals-11-02696-s001.zip]

Archive with 7 entries (7 files):
- .DS_Store
- Figure_S1.png
- ROH_tableau.twb
- Table_S1.xlsx
- Table_S2.xlsx
- Table_S3.xlsx
- Table_S4.xlsx
