# Supplementary material for: Detection and Visualization of Heterozygosity-Rich Regions and Runs of Homozygosity in Worldwide Sheep Populations
Source: Animals (Basel). 2021 Sep 15;11(9):2696. doi: 10.3390/ani11092696 (PMC8472390; doi:10.3390/ani11092696)
Supplement: Supplementary file 1 [file animals-11-02696-s001.zip › ROH_tableau.twb]

<?xml version='1.0' encoding='utf-8' ?>

<!-- build 20201.21.0709.1525                               -->
<workbook source-build='2020.1.19 (20201.21.0709.1525)' source-platform='mac' version='18.1' xmlns:user='http://www.tableausoftware.com/xml/user'>
  <document-format-change-manifest>
    <AutoCreateAndUpdateDSDPhoneLayouts />
    <IntuitiveSorting />
    <IntuitiveSorting_SP2 />
    <_.fcp.MarkAnimation.true...MarkAnimation />
    <SheetIdentifierTracking />
    <WindowsPersistSimpleIdentifiers />
    <WorksheetBackgroundTransparency />
    <ZoneBackgroundTransparency />
  </document-format-change-manifest>
  <preferences>
    <preference name='ui.encoding.shelf.height' value='24' />
    <preference name='ui.shelf.height' value='26' />
  </preferences>
  <datasources>
    <datasource hasconnection='false' inline='true' name='Parameters' version='18.1'>
      <aliases enabled='yes' />
      <column caption='Parameter 1' datatype='real' name='[Parameter 1]' param-domain-type='any' role='measure' type='quantitative' value='1.0'>
        <calculation class='tableau' formula='1.0' />
      </column>
      <column caption='Parameter 2 (copy)' datatype='real' name='[Parameter 2 (copy)]' param-domain-type='any' role='measure' type='quantitative' value='119000.0'>
        <calculation class='tableau' formula='119000.0' />
      </column>
      <column caption='Parameter 2' datatype='real' name='[Parameter 2]' param-domain-type='any' role='measure' type='quantitative' value='109000.0'>
        <calculation class='tableau' formula='109000.0' />
      </column>
    </datasource>
    <datasource caption='ROHislands' inline='true' name='federated.0qvqr9i1uirnax1em0qij0um4bl3' version='18.1'>
      <connection class='federated'>
        <named-connections>
          <named-connection caption='ROHislands' name='textscan.0yuu62i1ir2faa18pp3fh00y4v8y'>
            <connection class='textscan' directory='/Users/alanaselli/Documents/01_BioMa/11_paper_ovinos/04_selected_groups/03_ROH_SlidWind' filename='ROHislands.txt' password='' server='' />
          </named-connection>
        </named-connections>
        <relation connection='textscan.0yuu62i1ir2faa18pp3fh00y4v8y' name='ROHislands.txt' table='[ROHislands#txt]' type='table'>
          <columns character-set='UTF-8' header='yes' locale='en_US' separator=' '>
            <column datatype='string' name='BREED' ordinal='0' />
            <column datatype='string' name='SNP_NAME' ordinal='1' />
            <column datatype='integer' name='CHR' ordinal='2' />
            <column datatype='integer' name='POSITION' ordinal='3' />
            <column datatype='integer' name='COUNT' ordinal='4' />
            <column datatype='real' name='PERCENTAGE' ordinal='5' />
            <column datatype='real' name='THRESHOLD' ordinal='6' />
          </columns>
        </relation>
        <metadata-records>
          <metadata-record class='capability'>
            <remote-name />
            <remote-type>0</remote-type>
            <parent-name>[ROHislands.txt]</parent-name>
            <remote-alias />
            <aggregation>Count</aggregation>
            <contains-null>true</contains-null>
            <attributes>
              <attribute datatype='string' name='character-set'>&quot;UTF-8&quot;</attribute>
              <attribute datatype='string' name='collation'>&quot;en_US&quot;</attribute>
              <attribute datatype='string' name='field-delimiter'>&quot; &quot;</attribute>
              <attribute datatype='string' name='header-row'>&quot;true&quot;</attribute>
              <attribute datatype='string' name='locale'>&quot;en_US&quot;</attribute>
              <attribute datatype='string' name='single-char'>&quot;&quot;</attribute>
            </attributes>
          </metadata-record>
          <metadata-record class='column'>
            <remote-name>BREED</remote-name>
            <remote-type>129</remote-type>
            <local-name>[BREED]</local-name>
            <parent-name>[ROHislands.txt]</parent-name>
            <remote-alias>BREED</remote-alias>
            <ordinal>0</ordinal>
            <local-type>string</local-type>
            <aggregation>Count</aggregation>
            <scale>1</scale>
            <width>1073741823</width>
            <contains-null>true</contains-null>
            <collation flag='0' name='LEN_RUS' />
          </metadata-record>
          <metadata-record class='column'>
            <remote-name>SNP_NAME</remote-name>
            <remote-type>129</remote-type>
            <local-name>[SNP_NAME]</local-name>
            <parent-name>[ROHislands.txt]</parent-name>
            <remote-alias>SNP_NAME</remote-alias>
            <ordinal>1</ordinal>
            <local-type>string</local-type>
            <aggregation>Count</aggregation>
            <scale>1</scale>
            <width>1073741823</width>
            <contains-null>true</contains-null>
            <collation flag='0' name='LEN_RUS' />
          </metadata-record>
          <metadata-record class='column'>
            <remote-name>CHR</remote-name>
            <remote-type>20</remote-type>
            <local-name>[CHR]</local-name>
            <parent-name>[ROHislands.txt]</parent-name>
            <remote-alias>CHR</remote-alias>
            <ordinal>2</ordinal>
            <local-type>integer</local-type>
            <aggregation>Sum</aggregation>
            <contains-null>true</contains-null>
          </metadata-record>
          <metadata-record class='column'>
            <remote-name>POSITION</remote-name>
            <remote-type>20</remote-type>
            <local-name>[POSITION]</local-name>
            <parent-name>[ROHislands.txt]</parent-name>
            <remote-alias>POSITION</remote-alias>
            <ordinal>3</ordinal>
            <local-type>integer</local-type>
            <aggregation>Sum</aggregation>
            <contains-null>true</contains-null>
          </metadata-record>
          <metadata-record class='column'>
            <remote-name>COUNT</remote-name>
            <remote-type>20</remote-type>
            <local-name>[COUNT]</local-name>
            <parent-name>[ROHislands.txt]</parent-name>
            <remote-alias>COUNT</remote-alias>
            <ordinal>4</ordinal>
            <local-type>integer</local-type>
            <aggregation>Sum</aggregation>
            <contains-null>true</contains-null>
          </metadata-record>
          <metadata-record class='column'>
            <remote-name>PERCENTAGE</remote-name>
            <remote-type>5</remote-type>
            <local-name>[PERCENTAGE]</local-name>
            <parent-name>[ROHislands.txt]</parent-name>
            <remote-alias>PERCENTAGE</remote-alias>
            <ordinal>5</ordinal>
            <local-type>real</local-type>
            <aggregation>Sum</aggregation>
            <contains-null>true</contains-null>
          </metadata-record>
          <metadata-record class='column'>
            <remote-name>THRESHOLD</remote-name>
            <remote-type>5</remote-type>
            <local-name>[THRESHOLD]</local-name>
            <parent-name>[ROHislands.txt]</parent-name>
            <remote-alias>THRESHOLD</remote-alias>
            <ordinal>6</ordinal>
            <local-type>real</local-type>
            <aggregation>Sum</aggregation>
            <contains-null>true</contains-null>
          </metadata-record>
        </metadata-records>
      </connection>
      <aliases enabled='yes' />
      <column caption='Breed' datatype='string' name='[BREED]' role='dimension' type='nominal' />
      <column aggregation='Sum' datatype='integer' name='[CHR]' role='dimension' type='ordinal' />
      <column caption='Count' datatype='integer' name='[COUNT]' role='measure' type='quantitative' />
      <column datatype='integer' name='[Number of Records]' role='measure' type='quantitative' user:auto-column='numrec'>
        <calculation class='tableau' formula='1' />
      </column>
      <column caption='Percentage' datatype='real' name='[PERCENTAGE]' role='measure' type='quantitative' />
      <column caption='Position' datatype='integer' name='[POSITION]' role='measure' type='quantitative' />
      <column caption='Snp Name' datatype='string' name='[SNP_NAME]' role='dimension' type='nominal' />
      <column caption='Threshold' datatype='real' name='[THRESHOLD]' role='measure' type='quantitative' />
      <layout dim-ordering='alphabetic' dim-percentage='0.316949' measure-ordering='alphabetic' measure-percentage='0.549153' parameter-percentage='0.133898' show-structure='true' user-set-layout='true' />
      <semantic-values>
        <semantic-value key='[Country].[Name]' value='&quot;United States&quot;' />
      </semantic-values>
    </datasource>
    <datasource caption='data_for_python_res' inline='true' name='federated.0npcqml1um08t014gup6i0yiff9t' version='18.1'>
      <connection class='federated'>
        <named-connections>
          <named-connection caption='data_for_python_res' name='textscan.1cdkcxo0g3v3uj1f6z8z80z4yi5a'>
            <connection class='textscan' directory='/Users/alanaselli/Documents/01_BioMa/11_paper_ovinos/01_data/_alana' filename='data_for_python_res.txt' password='' server='' />
          </named-connection>
        </named-connections>
        <relation connection='textscan.1cdkcxo0g3v3uj1f6z8z80z4yi5a' name='data_for_python_res.txt' table='[data_for_python_res#txt]' type='table'>
          <columns character-set='UTF-8' header='yes' locale='en_US' separator='&#9;'>
            <column datatype='integer' name='F1' ordinal='0' />
            <column datatype='integer' name='chr' ordinal='1' />
            <column datatype='string' name='QTL_type' ordinal='2' />
            <column datatype='integer' name='start_pos' ordinal='3' />
            <column datatype='integer' name='end_pos' ordinal='4' />
            <column datatype='string' name='extra_info' ordinal='5' />
            <column datatype='real' name='key_Additive_Effect' ordinal='6' />
            <column datatype='string' name='key_trait' ordinal='7' />
            <column datatype='string' name='key_gene_IDsrc' ordinal='8' />
            <column datatype='string' name='key_VTO_name' ordinal='9' />
            <column datatype='string' name='key_PTO_name' ordinal='10' />
            <column datatype='integer' name='key_trait_ID' ordinal='11' />
            <column datatype='integer' name='key_PUBMED_ID' ordinal='12' />
            <column datatype='string' name='key_Name' ordinal='13' />
            <column datatype='string' name='key_Significance' ordinal='14' />
            <column datatype='string' name='key_Abbrev' ordinal='15' />
            <column datatype='string' name='key_Model' ordinal='16' />
            <column datatype='string' name='key_FlankMarker' ordinal='17' />
            <column datatype='string' name='key_traitType' ordinal='18' />
            <column datatype='real' name='key_F-Stat' ordinal='19' />
            <column datatype='real' name='key_peak_cM' ordinal='20' />
            <column datatype='real' name='key_LOD-score' ordinal='21' />
            <column datatype='integer' name='key_QTL_ID' ordinal='22' />
            <column datatype='integer' name='key_gene_ID' ordinal='23' />
            <column datatype='real' name='key_Likelihood_Ratio' ordinal='24' />
            <column datatype='real' name='key_Variance' ordinal='25' />
            <column datatype='string' name='key_breed' ordinal='26' />
            <column datatype='real' name='key_Dominance_Effect' ordinal='27' />
            <column datatype='string' name='key_P-value' ordinal='28' />
            <column datatype='string' name='key_Map_Type' ordinal='29' />
            <column datatype='string' name='key_CMO_name' ordinal='30' />
            <column datatype='string' name='key_Test_Base' ordinal='31' />
          </columns>
        </relation>
        <metadata-records>
          <metadata-record class='capability'>
            <remote-name />
            <remote-type>0</remote-type>
            <parent-name>[data_for_python_res.txt]</parent-name>
            <remote-alias />
            <aggregation>Count</aggregation>
            <contains-null>true</contains-null>
            <attributes>
              <attribute datatype='string' name='character-set'>&quot;UTF-8&quot;</attribute>
              <attribute datatype='string' name='collation'>&quot;en_US&quot;</attribute>
              <attribute datatype='string' name='field-delimiter'>&quot;\\t&quot;</attribute>
              <attribute datatype='string' name='header-row'>&quot;true&quot;</attribute>
              <attribute datatype='string' name='locale'>&quot;en_US&quot;</attribute>
              <attribute datatype='string' name='single-char'>&quot;&quot;</attribute>
            </attributes>
          </metadata-record>
          <metadata-record class='column'>
            <remote-name>F1</remote-name>
            <remote-type>20</remote-type>
            <local-name>[F1]</local-name>
            <parent-name>[data_for_python_res.txt]</parent-name>
            <remote-alias>F1</remote-alias>
            <ordinal>0</ordinal>
            <local-type>integer</local-type>
            <aggregation>Sum</aggregation>
            <contains-null>true</contains-null>
          </metadata-record>
          <metadata-record class='column'>
            <remote-name>chr</remote-name>
            <remote-type>20</remote-type>
            <local-name>[chr]</local-name>
            <parent-name>[data_for_python_res.txt]</parent-name>
            <remote-alias>chr</remote-alias>
            <ordinal>1</ordinal>
            <local-type>integer</local-type>
            <aggregation>Sum</aggregation>
            <contains-null>true</contains-null>
          </metadata-record>
          <metadata-record class='column'>
            <remote-name>QTL_type</remote-name>
            <remote-type>129</remote-type>
            <local-name>[QTL_type]</local-name>
            <parent-name>[data_for_python_res.txt]</parent-name>
            <remote-alias>QTL_type</remote-alias>
            <ordinal>2</ordinal>
            <local-type>string</local-type>
            <aggregation>Count</aggregation>
            <scale>1</scale>
            <width>1073741823</width>
            <contains-null>true</contains-null>
            <collation flag='0' name='LEN_RUS' />
          </metadata-record>
          <metadata-record class='column'>
            <remote-name>start_pos</remote-name>
            <remote-type>20</remote-type>
            <local-name>[start_pos]</local-name>
            <parent-name>[data_for_python_res.txt]</parent-name>
            <remote-alias>start_pos</remote-alias>
            <ordinal>3</ordinal>
            <local-type>integer</local-type>
            <aggregation>Sum</aggregation>
            <contains-null>true</contains-null>
          </metadata-record>
          <metadata-record class='column'>
            <remote-name>end_pos</remote-name>
            <remote-type>20</remote-type>
            <local-name>[end_pos]</local-name>
            <parent-name>[data_for_python_res.txt]</parent-name>
            <remote-alias>end_pos</remote-alias>
            <ordinal>4</ordinal>
            <local-type>integer</local-type>
            <aggregation>Sum</aggregation>
            <contains-null>true</contains-null>
          </metadata-record>
          <metadata-record class='column'>
            <remote-name>extra_info</remote-name>
            <remote-type>129</remote-type>
            <local-name>[extra_info]</local-name>
            <parent-name>[data_for_python_res.txt]</parent-name>
            <remote-alias>extra_info</remote-alias>
            <ordinal>5</ordinal>
            <local-type>string</local-type>
            <aggregation>Count</aggregation>
            <scale>1</scale>
            <width>1073741823</width>
            <contains-null>true</contains-null>
            <collation flag='0' name='LEN_RUS' />
          </metadata-record>
          <metadata-record class='column'>
            <remote-name>key_Additive_Effect</remote-name>
            <remote-type>5</remote-type>
            <local-name>[key_Additive_Effect]</local-name>
            <parent-name>[data_for_python_res.txt]</parent-name>
            <remote-alias>key_Additive_Effect</remote-alias>
            <ordinal>6</ordinal>
            <local-type>real</local-type>
            <aggregation>Sum</aggregation>
            <contains-null>true</contains-null>
          </metadata-record>
          <metadata-record class='column'>
            <remote-name>key_trait</remote-name>
            <remote-type>129</remote-type>
            <local-name>[key_trait]</local-name>
            <parent-name>[data_for_python_res.txt]</parent-name>
            <remote-alias>key_trait</remote-alias>
            <ordinal>7</ordinal>
            <local-type>string</local-type>
            <aggregation>Count</aggregation>
            <scale>1</scale>
            <width>1073741823</width>
            <contains-null>true</contains-null>
            <collation flag='0' name='LEN_RUS' />
          </metadata-record>
          <metadata-record class='column'>
            <remote-name>key_gene_IDsrc</remote-name>
            <remote-type>129</remote-type>
            <local-name>[key_gene_IDsrc]</local-name>
            <parent-name>[data_for_python_res.txt]</parent-name>
            <remote-alias>key_gene_IDsrc</remote-alias>
            <ordinal>8</ordinal>
            <local-type>string</local-type>
            <aggregation>Count</aggregation>
            <scale>1</scale>
            <width>1073741823</width>
            <contains-null>true</contains-null>
            <collation flag='0' name='LEN_RUS' />
          </metadata-record>
          <metadata-record class='column'>
            <remote-name>key_VTO_name</remote-name>
            <remote-type>129</remote-type>
            <local-name>[key_VTO_name]</local-name>
            <parent-name>[data_for_python_res.txt]</parent-name>
            <remote-alias>key_VTO_name</remote-alias>
            <ordinal>9</ordinal>
            <local-type>string</local-type>
            <aggregation>Count</aggregation>
            <scale>1</scale>
            <width>1073741823</width>
            <contains-null>true</contains-null>
            <collation flag='0' name='LEN_RUS' />
          </metadata-record>
          <metadata-record class='column'>
            <remote-name>key_PTO_name</remote-name>
            <remote-type>129</remote-type>
            <local-name>[key_PTO_name]</local-name>
            <parent-name>[data_for_python_res.txt]</parent-name>
            <remote-alias>key_PTO_name</remote-alias>
            <ordinal>10</ordinal>
            <local-type>string</local-type>
            <aggregation>Count</aggregation>
            <scale>1</scale>
            <width>1073741823</width>
            <contains-null>true</contains-null>
            <collation flag='0' name='LEN_RUS' />
          </metadata-record>
          <metadata-record class='column'>
            <remote-name>key_trait_ID</remote-name>
            <remote-type>20</remote-type>
            <local-name>[key_trait_ID]</local-name>
            <parent-name>[data_for_python_res.txt]</parent-name>
            <remote-alias>key_trait_ID</remote-alias>
            <ordinal>11</ordinal>
            <local-type>integer</local-type>
            <aggregation>Sum</aggregation>
            <contains-null>true</contains-null>
          </metadata-record>
          <metadata-record class='column'>
            <remote-name>key_PUBMED_ID</remote-name>
            <remote-type>20</remote-type>
            <local-name>[key_PUBMED_ID]</local-name>
            <parent-name>[data_for_python_res.txt]</parent-name>
            <remote-alias>key_PUBMED_ID</remote-alias>
            <ordinal>12</ordinal>
            <local-type>integer</local-type>
            <aggregation>Sum</aggregation>
            <contains-null>true</contains-null>
          </metadata-record>
          <metadata-record class='column'>
            <remote-name>key_Name</remote-name>
            <remote-type>129</remote-type>
            <local-name>[key_Name]</local-name>
            <parent-name>[data_for_python_res.txt]</parent-name>
            <remote-alias>key_Name</remote-alias>
            <ordinal>13</ordinal>
            <local-type>string</local-type>
            <aggregation>Count</aggregation>
            <scale>1</scale>
            <width>1073741823</width>
            <contains-null>true</contains-null>
            <collation flag='0' name='LEN_RUS' />
          </metadata-record>
          <metadata-record class='column'>
            <remote-name>key_Significance</remote-name>
            <remote-type>129</remote-type>
            <local-name>[key_Significance]</local-name>
            <parent-name>[data_for_python_res.txt]</parent-name>
            <remote-alias>key_Significance</remote-alias>
            <ordinal>14</ordinal>
            <local-type>string</local-type>
            <aggregation>Count</aggregation>
            <scale>1</scale>
            <width>1073741823</width>
            <contains-null>true</contains-null>
            <collation flag='0' name='LEN_RUS' />
          </metadata-record>
          <metadata-record class='column'>
            <remote-name>key_Abbrev</remote-name>
            <remote-type>129</remote-type>
            <local-name>[key_Abbrev]</local-name>
            <parent-name>[data_for_python_res.txt]</parent-name>
            <remote-alias>key_Abbrev</remote-alias>
            <ordinal>15</ordinal>
            <local-type>string</local-type>
            <aggregation>Count</aggregation>
            <scale>1</scale>
            <width>1073741823</width>
            <contains-null>true</contains-null>
            <collation flag='0' name='LEN_RUS' />
          </metadata-record>
          <metadata-record class='column'>
            <remote-name>key_Model</remote-name>
            <remote-type>129</remote-type>
            <local-name>[key_Model]</local-name>
            <parent-name>[data_for_python_res.txt]</parent-name>
            <remote-alias>key_Model</remote-alias>
            <ordinal>16</ordinal>
            <local-type>string</local-type>
            <aggregation>Count</aggregation>
            <scale>1</scale>
            <width>1073741823</width>
            <contains-null>true</contains-null>
            <collation flag='0' name='LEN_RUS' />
          </metadata-record>
          <metadata-record class='column'>
            <remote-name>key_FlankMarker</remote-name>
            <remote-type>129</remote-type>
            <local-name>[key_FlankMarker]</local-name>
            <parent-name>[data_for_python_res.txt]</parent-name>
            <remote-alias>key_FlankMarker</remote-alias>
            <ordinal>17</ordinal>
            <local-type>string</local-type>
            <aggregation>Count</aggregation>
            <scale>1</scale>
            <width>1073741823</width>
            <contains-null>true</contains-null>
            <collation flag='0' name='LEN_RUS' />
          </metadata-record>
          <metadata-record class='column'>
            <remote-name>key_traitType</remote-name>
            <remote-type>129</remote-type>
            <local-name>[key_traitType]</local-name>
            <parent-name>[data_for_python_res.txt]</parent-name>
            <remote-alias>key_traitType</remote-alias>
            <ordinal>18</ordinal>
            <local-type>string</local-type>
            <aggregation>Count</aggregation>
            <scale>1</scale>
            <width>1073741823</width>
            <contains-null>true</contains-null>
            <collation flag='0' name='LEN_RUS' />
          </metadata-record>
          <metadata-record class='column'>
            <remote-name>key_F-Stat</remote-name>
            <remote-type>5</remote-type>
            <local-name>[key_F-Stat]</local-name>
            <parent-name>[data_for_python_res.txt]</parent-name>
            <remote-alias>key_F-Stat</remote-alias>
            <ordinal>19</ordinal>
            <local-type>real</local-type>
            <aggregation>Sum</aggregation>
            <contains-null>true</contains-null>
          </metadata-record>
          <metadata-record class='column'>
            <remote-name>key_peak_cM</remote-name>
            <remote-type>5</remote-type>
            <local-name>[key_peak_cM]</local-name>
            <parent-name>[data_for_python_res.txt]</parent-name>
            <remote-alias>key_peak_cM</remote-alias>
            <ordinal>20</ordinal>
            <local-type>real</local-type>
            <aggregation>Sum</aggregation>
            <contains-null>true</contains-null>
          </metadata-record>
          <metadata-record class='column'>
            <remote-name>key_LOD-score</remote-name>
            <remote-type>5</remote-type>
            <local-name>[key_LOD-score]</local-name>
            <parent-name>[data_for_python_res.txt]</parent-name>
            <remote-alias>key_LOD-score</remote-alias>
            <ordinal>21</ordinal>
            <local-type>real</local-type>
            <aggregation>Sum</aggregation>
            <contains-null>true</contains-null>
          </metadata-record>
          <metadata-record class='column'>
            <remote-name>key_QTL_ID</remote-name>
            <remote-type>20</remote-type>
            <local-name>[key_QTL_ID]</local-name>
            <parent-name>[data_for_python_res.txt]</parent-name>
            <remote-alias>key_QTL_ID</remote-alias>
            <ordinal>22</ordinal>
            <local-type>integer</local-type>
            <aggregation>Sum</aggregation>
            <contains-null>true</contains-null>
          </metadata-record>
          <metadata-record class='column'>
            <remote-name>key_gene_ID</remote-name>
            <remote-type>20</remote-type>
            <local-name>[key_gene_ID]</local-name>
            <parent-name>[data_for_python_res.txt]</parent-name>
            <remote-alias>key_gene_ID</remote-alias>
            <ordinal>23</ordinal>
            <local-type>integer</local-type>
            <aggregation>Sum</aggregation>
            <contains-null>true</contains-null>
          </metadata-record>
          <metadata-record class='column'>
            <remote-name>key_Likelihood_Ratio</remote-name>
            <remote-type>5</remote-type>
            <local-name>[key_Likelihood_Ratio]</local-name>
            <parent-name>[data_for_python_res.txt]</parent-name>
            <remote-alias>key_Likelihood_Ratio</remote-alias>
            <ordinal>24</ordinal>
            <local-type>real</local-type>
            <aggregation>Sum</aggregation>
            <contains-null>true</contains-null>
          </metadata-record>
          <metadata-record class='column'>
            <remote-name>key_Variance</remote-name>
            <remote-type>5</remote-type>
            <local-name>[key_Variance]</local-name>
            <parent-name>[data_for_python_res.txt]</parent-name>
            <remote-alias>key_Variance</remote-alias>
            <ordinal>25</ordinal>
            <local-type>real</local-type>
            <aggregation>Sum</aggregation>
            <contains-null>true</contains-null>
          </metadata-record>
          <metadata-record class='column'>
            <remote-name>key_breed</remote-name>
            <remote-type>129</remote-type>
            <local-name>[key_breed]</local-name>
            <parent-name>[data_for_python_res.txt]</parent-name>
            <remote-alias>key_breed</remote-alias>
            <ordinal>26</ordinal>
            <local-type>string</local-type>
            <aggregation>Count</aggregation>
            <scale>1</scale>
            <width>1073741823</width>
            <contains-null>true</contains-null>
            <collation flag='0' name='LEN_RUS' />
          </metadata-record>
          <metadata-record class='column'>
            <remote-name>key_Dominance_Effect</remote-name>
            <remote-type>5</remote-type>
            <local-name>[key_Dominance_Effect]</local-name>
            <parent-name>[data_for_python_res.txt]</parent-name>
            <remote-alias>key_Dominance_Effect</remote-alias>
            <ordinal>27</ordinal>
            <local-type>real</local-type>
            <aggregation>Sum</aggregation>
            <contains-null>true</contains-null>
          </metadata-record>
          <metadata-record class='column'>
            <remote-name>key_P-value</remote-name>
            <remote-type>129</remote-type>
            <local-name>[key_P-value]</local-name>
            <parent-name>[data_for_python_res.txt]</parent-name>
            <remote-alias>key_P-value</remote-alias>
            <ordinal>28</ordinal>
            <local-type>string</local-type>
            <aggregation>Count</aggregation>
            <scale>1</scale>
            <width>1073741823</width>
            <contains-null>true</contains-null>
            <collation flag='0' name='LEN_RUS' />
          </metadata-record>
          <metadata-record class='column'>
            <remote-name>key_Map_Type</remote-name>
            <remote-type>129</remote-type>
            <local-name>[key_Map_Type]</local-name>
            <parent-name>[data_for_python_res.txt]</parent-name>
            <remote-alias>key_Map_Type</remote-alias>
            <ordinal>29</ordinal>
            <local-type>string</local-type>
            <aggregation>Count</aggregation>
            <scale>1</scale>
            <width>1073741823</width>
            <contains-null>true</contains-null>
            <collation flag='0' name='LEN_RUS' />
          </metadata-record>
          <metadata-record class='column'>
            <remote-name>key_CMO_name</remote-name>
            <remote-type>129</remote-type>
            <local-name>[key_CMO_name]</local-name>
            <parent-name>[data_for_python_res.txt]</parent-name>
            <remote-alias>key_CMO_name</remote-alias>
            <ordinal>30</ordinal>
            <local-type>string</local-type>
            <aggregation>Count</aggregation>
            <scale>1</scale>
            <width>1073741823</width>
            <contains-null>true</contains-null>
            <collation flag='0' name='LEN_RUS' />
          </metadata-record>
          <metadata-record class='column'>
            <remote-name>key_Test_Base</remote-name>
            <remote-type>129</remote-type>
            <local-name>[key_Test_Base]</local-name>
            <parent-name>[data_for_python_res.txt]</parent-name>
            <remote-alias>key_Test_Base</remote-alias>
            <ordinal>31</ordinal>
            <local-type>string</local-type>
            <aggregation>Count</aggregation>
            <scale>1</scale>
            <width>1073741823</width>
            <contains-null>true</contains-null>
            <collation flag='0' name='LEN_RUS' />
          </metadata-record>
        </metadata-records>
      </connection>
      <aliases enabled='yes' />
      <column datatype='integer' hidden='true' name='[F1]' role='measure' type='quantitative' />
      <column datatype='integer' name='[Number of Records]' role='measure' type='quantitative' user:auto-column='numrec'>
        <calculation class='tableau' formula='1' />
      </column>
      <column aggregation='Sum' datatype='integer' name='[chr]' role='dimension' type='ordinal' />
      <layout dim-ordering='alphabetic' dim-percentage='0.77591' measure-ordering='alphabetic' measure-percentage='0.162465' parameter-percentage='0.0616246' show-structure='true' />
      <semantic-values>
        <semantic-value key='[Country].[Name]' value='&quot;United States&quot;' />
      </semantic-values>
    </datasource>
    <datasource caption='summary_islands x LD' inline='true' name='federated.1sj0vzc0l06qsz19fnuvi1do4lz3' version='18.1'>
      <connection class='federated'>
        <named-connections>
          <named-connection caption='summary_islands' name='textscan.0dy1b8l0z74trd14exdfl17y8mtv'>
            <connection class='textscan' directory='/Users/alanaselli/Documents/01_BioMa/11_paper_ovinos/04_selected_groups/03_ROH_SlidWind' filename='summary_islands.txt' password='' server='' />
          </named-connection>
          <named-connection caption='AIM.ld' name='textscan.055kvo811olq0j16astb00jy7z46'>
            <connection class='textscan' directory='/Users/alanaselli/Documents/01_BioMa/11_paper_ovinos/04_selected_groups/05_LD/06_LD_each_pop_sep' filename='AIM.txt' password='' server='' />
          </named-connection>
        </named-connections>
        <relation join='left' type='join'>
          <clause type='join'>
            <expression op='AND'>
              <expression op='='>
                <expression op='[summary_islands.txt+].[BREED]' />
                <expression op='LEFT([AIM.ld.txt+].[Table Name], 3)' />
              </expression>
              <expression op='='>
                <expression op='[summary_islands.txt+].[CHR]' />
                <expression op='[AIM.ld.txt+].[CHR_A]' />
              </expression>
            </expression>
          </clause>
          <relation all='true' name='summary_islands.txt+' type='union'>
            <columns character-set='UTF-8' header='yes' locale='en_US' separator=' '>
              <column datatype='string' name='BREED' />
              <column datatype='integer' name='CHR' />
              <column datatype='integer' name='island_ID' />
              <column datatype='integer' name='n_snp' />
              <column datatype='integer' name='start' />
              <column datatype='integer' name='end' />
              <column datatype='string' name='Table Name' />
            </columns>
            <relation connection='textscan.0dy1b8l0z74trd14exdfl17y8mtv' name='summary_islands.txt' table='[summary_islands#txt]' type='table'>
              <columns character-set='UTF-8' header='yes' locale='en_US' separator=' '>
                <column datatype='string' name='BREED' ordinal='0' />
                <column datatype='integer' name='CHR' ordinal='1' />
                <column datatype='integer' name='island_ID' ordinal='2' />
                <column datatype='integer' name='n_snp' ordinal='3' />
                <column datatype='integer' name='start' ordinal='4' />
                <column datatype='integer' name='end' ordinal='5' />
              </columns>
            </relation>
            <relation connection='textscan.0dy1b8l0z74trd14exdfl17y8mtv' name='summary_ROHetislands.txt' table='[summary_ROHetislands#txt]' type='table'>
              <columns character-set='UTF-8' header='yes' locale='en_US' separator=' '>
                <column datatype='string' name='BREED' ordinal='0' />
                <column datatype='integer' name='CHR' ordinal='1' />
                <column datatype='integer' name='island_ID' ordinal='2' />
                <column datatype='integer' name='n_snp' ordinal='3' />
                <column datatype='integer' name='start' ordinal='4' />
                <column datatype='integer' name='end' ordinal='5' />
              </columns>
            </relation>
          </relation>
          <relation all='true' name='AIM.ld.txt+' type='union'>
            <columns character-set='UTF-8' header='yes' locale='en_US' separator=' '>
              <column datatype='string' name='F1' />
              <column datatype='integer' name='CHR_A' />
              <column datatype='integer' name='BP_A' />
              <column datatype='string' name='SNP_A' />
              <column datatype='integer' name='CHR_B' />
              <column datatype='integer' name='BP_B' />
              <column datatype='string' name='SNP_B' />
              <column datatype='real' name='R2' />
              <column datatype='string' name='F9' />
              <column datatype='string' name='Table Name' />
            </columns>
            <relation connection='textscan.055kvo811olq0j16astb00jy7z46' name='AIM.txt' table='[AIM#txt]' type='table'>
              <columns character-set='UTF-8' header='yes' locale='en_US' separator=' '>
                <column datatype='string' name='F1' ordinal='0' />
                <column datatype='integer' name='CHR_A' ordinal='1' />
                <column datatype='integer' name='BP_A' ordinal='2' />
                <column datatype='string' name='SNP_A' ordinal='3' />
                <column datatype='integer' name='CHR_B' ordinal='4' />
                <column datatype='integer' name='BP_B' ordinal='5' />
                <column datatype='string' name='SNP_B' ordinal='6' />
                <column datatype='real' name='R2' ordinal='7' />
                <column datatype='string' name='F9' ordinal='8' />
              </columns>
            </relation>
            <relation connection='textscan.055kvo811olq0j16astb00jy7z46' name='APM.txt' table='[APM#txt]' type='table'>
              <columns character-set='UTF-8' header='yes' locale='en_US' separator=' '>
                <column datatype='string' name='F1' ordinal='0' />
                <column datatype='integer' name='CHR_A' ordinal='1' />
                <column datatype='integer' name='BP_A' ordinal='2' />
                <column datatype='string' name='SNP_A' ordinal='3' />
                <column datatype='integer' name='CHR_B' ordinal='4' />
                <column datatype='integer' name='BP_B' ordinal='5' />
                <column datatype='string' name='SNP_B' ordinal='6' />
                <column datatype='real' name='R2' ordinal='7' />
                <column datatype='string' name='F9' ordinal='8' />
              </columns>
            </relation>
            <relation connection='textscan.055kvo811olq0j16astb00jy7z46' name='ASU.txt' table='[ASU#txt]' type='table'>
              <columns character-set='UTF-8' header='yes' locale='en_US' separator=' '>
                <column datatype='string' name='F1' ordinal='0' />
                <column datatype='integer' name='CHR_A' ordinal='1' />
                <column datatype='integer' name='BP_A' ordinal='2' />
                <column datatype='string' name='SNP_A' ordinal='3' />
                <column datatype='integer' name='CHR_B' ordinal='4' />
                <column datatype='integer' name='BP_B' ordinal='5' />
                <column datatype='string' name='SNP_B' ordinal='6' />
                <column datatype='real' name='R2' ordinal='7' />
                <column datatype='string' name='F9' ordinal='8' />
              </columns>
            </relation>
            <relation connection='textscan.055kvo811olq0j16astb00jy7z46' name='AUM.txt' table='[AUM#txt]' type='table'>
              <columns character-set='UTF-8' header='yes' locale='en_US' separator=' '>
                <column datatype='string' name='F1' ordinal='0' />
                <column datatype='integer' name='CHR_A' ordinal='1' />
                <column datatype='integer' name='BP_A' ordinal='2' />
                <column datatype='string' name='SNP_A' ordinal='3' />
                <column datatype='integer' name='CHR_B' ordinal='4' />
                <column datatype='integer' name='BP_B' ordinal='5' />
                <column datatype='string' name='SNP_B' ordinal='6' />
                <column datatype='real' name='R2' ordinal='7' />
                <column datatype='string' name='F9' ordinal='8' />
              </columns>
            </relation>
            <relation connection='textscan.055kvo811olq0j16astb00jy7z46' name='CHU.txt' table='[CHU#txt]' type='table'>
              <columns character-set='UTF-8' header='yes' locale='en_US' separator=' '>
                <column datatype='string' name='F1' ordinal='0' />
                <column datatype='integer' name='CHR_A' ordinal='1' />
                <column datatype='integer' name='BP_A' ordinal='2' />
                <column datatype='string' name='SNP_A' ordinal='3' />
                <column datatype='integer' name='CHR_B' ordinal='4' />
                <column datatype='integer' name='BP_B' ordinal='5' />
                <column datatype='string' name='SNP_B' ordinal='6' />
                <column datatype='real' name='R2' ordinal='7' />
                <column datatype='string' name='F9' ordinal='8' />
              </columns>
            </relation>
            <relation connection='textscan.055kvo811olq0j16astb00jy7z46' name='CME.txt' table='[CME#txt]' type='table'>
              <columns character-set='UTF-8' header='yes' locale='en_US' separator=' '>
                <column datatype='string' name='F1' ordinal='0' />
                <column datatype='integer' name='CHR_A' ordinal='1' />
                <column datatype='integer' name='BP_A' ordinal='2' />
                <column datatype='string' name='SNP_A' ordinal='3' />
                <column datatype='integer' name='CHR_B' ordinal='4' />
                <column datatype='integer' name='BP_B' ordinal='5' />
                <column datatype='string' name='SNP_B' ordinal='6' />
                <column datatype='real' name='R2' ordinal='7' />
                <column datatype='string' name='F9' ordinal='8' />
              </columns>
            </relation>
            <relation connection='textscan.055kvo811olq0j16astb00jy7z46' name='EFB.txt' table='[EFB#txt]' type='table'>
              <columns character-set='UTF-8' header='yes' locale='en_US' separator=' '>
                <column datatype='string' name='F1' ordinal='0' />
                <column datatype='integer' name='CHR_A' ordinal='1' />
                <column datatype='integer' name='BP_A' ordinal='2' />
                <column datatype='string' name='SNP_A' ordinal='3' />
                <column datatype='integer' name='CHR_B' ordinal='4' />
                <column datatype='integer' name='BP_B' ordinal='5' />
                <column datatype='string' name='SNP_B' ordinal='6' />
                <column datatype='real' name='R2' ordinal='7' />
                <column datatype='string' name='F9' ordinal='8' />
              </columns>
            </relation>
            <relation connection='textscan.055kvo811olq0j16astb00jy7z46' name='GTX.txt' table='[GTX#txt]' type='table'>
              <columns character-set='UTF-8' header='yes' locale='en_US' separator=' '>
                <column datatype='string' name='F1' ordinal='0' />
                <column datatype='integer' name='CHR_A' ordinal='1' />
                <column datatype='integer' name='BP_A' ordinal='2' />
                <column datatype='string' name='SNP_A' ordinal='3' />
                <column datatype='integer' name='CHR_B' ordinal='4' />
                <column datatype='integer' name='BP_B' ordinal='5' />
                <column datatype='string' name='SNP_B' ordinal='6' />
                <column datatype='real' name='R2' ordinal='7' />
                <column datatype='string' name='F9' ordinal='8' />
              </columns>
            </relation>
            <relation connection='textscan.055kvo811olq0j16astb00jy7z46' name='ISF.txt' table='[ISF#txt]' type='table'>
              <columns character-set='UTF-8' header='yes' locale='en_US' separator=' '>
                <column datatype='string' name='F1' ordinal='0' />
                <column datatype='integer' name='CHR_A' ordinal='1' />
                <column datatype='integer' name='BP_A' ordinal='2' />
                <column datatype='string' name='SNP_A' ordinal='3' />
                <column datatype='integer' name='CHR_B' ordinal='4' />
                <column datatype='integer' name='BP_B' ordinal='5' />
                <column datatype='string' name='SNP_B' ordinal='6' />
                <column datatype='real' name='R2' ordinal='7' />
                <column datatype='string' name='F9' ordinal='8' />
              </columns>
            </relation>
            <relation connection='textscan.055kvo811olq0j16astb00jy7z46' name='LME.txt' table='[LME#txt]' type='table'>
              <columns character-set='UTF-8' header='yes' locale='en_US' separator=' '>
                <column datatype='string' name='F1' ordinal='0' />
                <column datatype='integer' name='CHR_A' ordinal='1' />
                <column datatype='integer' name='BP_A' ordinal='2' />
                <column datatype='string' name='SNP_A' ordinal='3' />
                <column datatype='integer' name='CHR_B' ordinal='4' />
                <column datatype='integer' name='BP_B' ordinal='5' />
                <column datatype='string' name='SNP_B' ordinal='6' />
                <column datatype='real' name='R2' ordinal='7' />
                <column datatype='string' name='F9' ordinal='8' />
              </columns>
            </relation>
            <relation connection='textscan.055kvo811olq0j16astb00jy7z46' name='LMI.txt' table='[LMI#txt]' type='table'>
              <columns character-set='UTF-8' header='yes' locale='en_US' separator=' '>
                <column datatype='string' name='F1' ordinal='0' />
                <column datatype='integer' name='CHR_A' ordinal='1' />
                <column datatype='integer' name='BP_A' ordinal='2' />
                <column datatype='string' name='SNP_A' ordinal='3' />
                <column datatype='integer' name='CHR_B' ordinal='4' />
                <column datatype='integer' name='BP_B' ordinal='5' />
                <column datatype='string' name='SNP_B' ordinal='6' />
                <column datatype='real' name='R2' ordinal='7' />
                <column datatype='string' name='F9' ordinal='8' />
              </columns>
            </relation>
            <relation connection='textscan.055kvo811olq0j16astb00jy7z46' name='MLA.txt' table='[MLA#txt]' type='table'>
              <columns character-set='UTF-8' header='yes' locale='en_US' separator=' '>
                <column datatype='string' name='F1' ordinal='0' />
                <column datatype='integer' name='CHR_A' ordinal='1' />
                <column datatype='integer' name='BP_A' ordinal='2' />
                <column datatype='string' name='SNP_A' ordinal='3' />
                <column datatype='integer' name='CHR_B' ordinal='4' />
                <column datatype='integer' name='BP_B' ordinal='5' />
                <column datatype='string' name='SNP_B' ordinal='6' />
                <column datatype='real' name='R2' ordinal='7' />
                <column datatype='string' name='F9' ordinal='8' />
              </columns>
            </relation>
            <relation connection='textscan.055kvo811olq0j16astb00jy7z46' name='NTX.txt' table='[NTX#txt]' type='table'>
              <columns character-set='UTF-8' header='yes' locale='en_US' separator=' '>
                <column datatype='string' name='F1' ordinal='0' />
                <column datatype='integer' name='CHR_A' ordinal='1' />
                <column datatype='integer' name='BP_A' ordinal='2' />
                <column datatype='string' name='SNP_A' ordinal='3' />
                <column datatype='integer' name='CHR_B' ordinal='4' />
                <column datatype='integer' name='BP_B' ordinal='5' />
                <column datatype='string' name='SNP_B' ordinal='6' />
                <column datatype='real' name='R2' ordinal='7' />
                <column datatype='string' name='F9' ordinal='8' />
              </columns>
            </relation>
            <relation connection='textscan.055kvo811olq0j16astb00jy7z46' name='RMB.txt' table='[RMB#txt]' type='table'>
              <columns character-set='UTF-8' header='yes' locale='en_US' separator=' '>
                <column datatype='string' name='F1' ordinal='0' />
                <column datatype='integer' name='CHR_A' ordinal='1' />
                <column datatype='integer' name='BP_A' ordinal='2' />
                <column datatype='string' name='SNP_A' ordinal='3' />
                <column datatype='integer' name='CHR_B' ordinal='4' />
                <column datatype='integer' name='BP_B' ordinal='5' />
                <column datatype='string' name='SNP_B' ordinal='6' />
                <column datatype='real' name='R2' ordinal='7' />
                <column datatype='string' name='F9' ordinal='8' />
              </columns>
            </relation>
            <relation connection='textscan.055kvo811olq0j16astb00jy7z46' name='SOA.txt' table='[SOA#txt]' type='table'>
              <columns character-set='UTF-8' header='yes' locale='en_US' separator=' '>
                <column datatype='string' name='F1' ordinal='0' />
                <column datatype='integer' name='CHR_A' ordinal='1' />
                <column datatype='integer' name='BP_A' ordinal='2' />
                <column datatype='string' name='SNP_A' ordinal='3' />
                <column datatype='integer' name='CHR_B' ordinal='4' />
                <column datatype='integer' name='BP_B' ordinal='5' />
                <column datatype='string' name='SNP_B' ordinal='6' />
                <column datatype='real' name='R2' ordinal='7' />
                <column datatype='string' name='F9' ordinal='8' />
              </columns>
            </relation>
            <relation connection='textscan.055kvo811olq0j16astb00jy7z46' name='STX.txt' table='[STX#txt]' type='table'>
              <columns character-set='UTF-8' header='yes' locale='en_US' separator=' '>
                <column datatype='string' name='F1' ordinal='0' />
                <column datatype='integer' name='CHR_A' ordinal='1' />
                <column datatype='integer' name='BP_A' ordinal='2' />
                <column datatype='string' name='SNP_A' ordinal='3' />
                <column datatype='integer' name='CHR_B' ordinal='4' />
                <column datatype='integer' name='BP_B' ordinal='5' />
                <column datatype='string' name='SNP_B' ordinal='6' />
                <column datatype='real' name='R2' ordinal='7' />
                <column datatype='string' name='F9' ordinal='8' />
              </columns>
            </relation>
            <relation connection='textscan.055kvo811olq0j16astb00jy7z46' name='TIB.txt' table='[TIB#txt]' type='table'>
              <columns character-set='UTF-8' header='yes' locale='en_US' separator=' '>
                <column datatype='string' name='F1' ordinal='0' />
                <column datatype='integer' name='CHR_A' ordinal='1' />
                <column datatype='integer' name='BP_A' ordinal='2' />
                <column datatype='string' name='SNP_A' ordinal='3' />
                <column datatype='integer' name='CHR_B' ordinal='4' />
                <column datatype='integer' name='BP_B' ordinal='5' />
                <column datatype='string' name='SNP_B' ordinal='6' />
                <column datatype='real' name='R2' ordinal='7' />
                <column datatype='string' name='F9' ordinal='8' />
              </columns>
            </relation>
          </relation>
        </relation>
        <cols>
          <map key='[BP_A]' value='[AIM.ld.txt+].[BP_A]' />
          <map key='[BP_B]' value='[AIM.ld.txt+].[BP_B]' />
          <map key='[BREED]' value='[summary_islands.txt+].[BREED]' />
          <map key='[CHR]' value='[summary_islands.txt+].[CHR]' />
          <map key='[CHR_A]' value='[AIM.ld.txt+].[CHR_A]' />
          <map key='[CHR_B]' value='[AIM.ld.txt+].[CHR_B]' />
          <map key='[F1]' value='[AIM.ld.txt+].[F1]' />
          <map key='[F9]' value='[AIM.ld.txt+].[F9]' />
          <map key='[R2]' value='[AIM.ld.txt+].[R2]' />
          <map key='[SNP_A]' value='[AIM.ld.txt+].[SNP_A]' />
          <map key='[SNP_B]' value='[AIM.ld.txt+].[SNP_B]' />
          <map key='[Table Name (AIM.ld.txt+)]' value='[AIM.ld.txt+].[Table Name]' />
          <map key='[Table Name]' value='[summary_islands.txt+].[Table Name]' />
          <map key='[end]' value='[summary_islands.txt+].[end]' />
          <map key='[island_ID]' value='[summary_islands.txt+].[island_ID]' />
          <map key='[n_snp]' value='[summary_islands.txt+].[n_snp]' />
          <map key='[start]' value='[summary_islands.txt+].[start]' />
        </cols>
        <metadata-records>
          <metadata-record class='capability'>
            <remote-name />
            <remote-type>0</remote-type>
            <parent-name>[summary_islands.txt+]</parent-name>
            <remote-alias />
            <aggregation>Count</aggregation>
            <contains-null>true</contains-null>
          </metadata-record>
          <metadata-record class='column'>
            <remote-name>BREED</remote-name>
            <remote-type>129</remote-type>
            <local-name>[BREED]</local-name>
            <parent-name>[summary_islands.txt+]</parent-name>
            <remote-alias>BREED</remote-alias>
            <ordinal>0</ordinal>
            <local-type>string</local-type>
            <aggregation>Count</aggregation>
            <contains-null>true</contains-null>
            <collation flag='0' name='LEN_RUS' />
          </metadata-record>
          <metadata-record class='column'>
            <remote-name>CHR</remote-name>
            <remote-type>20</remote-type>
            <local-name>[CHR]</local-name>
            <parent-name>[summary_islands.txt+]</parent-name>
            <remote-alias>CHR</remote-alias>
            <ordinal>1</ordinal>
            <local-type>integer</local-type>
            <aggregation>Sum</aggregation>
            <contains-null>true</contains-null>
          </metadata-record>
          <metadata-record class='column'>
            <remote-name>island_ID</remote-name>
            <remote-type>20</remote-type>
            <local-name>[island_ID]</local-name>
            <parent-name>[summary_islands.txt+]</parent-name>
            <remote-alias>island_ID</remote-alias>
            <ordinal>2</ordinal>
            <local-type>integer</local-type>
            <aggregation>Sum</aggregation>
            <contains-null>true</contains-null>
          </metadata-record>
          <metadata-record class='column'>
            <remote-name>n_snp</remote-name>
            <remote-type>20</remote-type>
            <local-name>[n_snp]</local-name>
            <parent-name>[summary_islands.txt+]</parent-name>
            <remote-alias>n_snp</remote-alias>
            <ordinal>3</ordinal>
            <local-type>integer</local-type>
            <aggregation>Sum</aggregation>
            <contains-null>true</contains-null>
          </metadata-record>
          <metadata-record class='column'>
            <remote-name>start</remote-name>
            <remote-type>20</remote-type>
            <local-name>[start]</local-name>
            <parent-name>[summary_islands.txt+]</parent-name>
            <remote-alias>start</remote-alias>
            <ordinal>4</ordinal>
            <local-type>integer</local-type>
            <aggregation>Sum</aggregation>
            <contains-null>true</contains-null>
          </metadata-record>
          <metadata-record class='column'>
            <remote-name>end</remote-name>
            <remote-type>20</remote-type>
            <local-name>[end]</local-name>
            <parent-name>[summary_islands.txt+]</parent-name>
            <remote-alias>end</remote-alias>
            <ordinal>5</ordinal>
            <local-type>integer</local-type>
            <aggregation>Sum</aggregation>
            <contains-null>true</contains-null>
          </metadata-record>
          <metadata-record class='column'>
            <remote-name>Table Name</remote-name>
            <remote-type>129</remote-type>
            <local-name>[Table Name]</local-name>
            <parent-name>[summary_islands.txt+]</parent-name>
            <remote-alias>Table Name</remote-alias>
            <ordinal>6</ordinal>
            <local-type>string</local-type>
            <aggregation>Count</aggregation>
            <contains-null>true</contains-null>
            <collation flag='0' name='LEN_RUS' />
          </metadata-record>
          <metadata-record class='capability'>
            <remote-name />
            <remote-type>0</remote-type>
            <parent-name>[AIM.ld.txt+]</parent-name>
            <remote-alias />
            <aggregation>Count</aggregation>
            <contains-null>true</contains-null>
          </metadata-record>
          <metadata-record class='column'>
            <remote-name>F1</remote-name>
            <remote-type>129</remote-type>
            <local-name>[F1]</local-name>
            <parent-name>[AIM.ld.txt+]</parent-name>
            <remote-alias>F1</remote-alias>
            <ordinal>7</ordinal>
            <local-type>string</local-type>
            <aggregation>Count</aggregation>
            <contains-null>true</contains-null>
            <collation flag='0' name='LEN_RUS' />
          </metadata-record>
          <metadata-record class='column'>
            <remote-name>CHR_A</remote-name>
            <remote-type>20</remote-type>
            <local-name>[CHR_A]</local-name>
            <parent-name>[AIM.ld.txt+]</parent-name>
            <remote-alias>CHR_A</remote-alias>
            <ordinal>8</ordinal>
            <local-type>integer</local-type>
            <aggregation>Sum</aggregation>
            <contains-null>true</contains-null>
          </metadata-record>
          <metadata-record class='column'>
            <remote-name>BP_A</remote-name>
            <remote-type>20</remote-type>
            <local-name>[BP_A]</local-name>
            <parent-name>[AIM.ld.txt+]</parent-name>
            <remote-alias>BP_A</remote-alias>
            <ordinal>9</ordinal>
            <local-type>integer</local-type>
            <aggregation>Sum</aggregation>
            <contains-null>true</contains-null>
          </metadata-record>
          <metadata-record class='column'>
            <remote-name>SNP_A</remote-name>
            <remote-type>129</remote-type>
            <local-name>[SNP_A]</local-name>
            <parent-name>[AIM.ld.txt+]</parent-name>
            <remote-alias>SNP_A</remote-alias>
            <ordinal>10</ordinal>
            <local-type>string</local-type>
            <aggregation>Count</aggregation>
            <contains-null>true</contains-null>
            <collation flag='0' name='LEN_RUS' />
          </metadata-record>
          <metadata-record class='column'>
            <remote-name>CHR_B</remote-name>
            <remote-type>20</remote-type>
            <local-name>[CHR_B]</local-name>
            <parent-name>[AIM.ld.txt+]</parent-name>
            <remote-alias>CHR_B</remote-alias>
            <ordinal>11</ordinal>
            <local-type>integer</local-type>
            <aggregation>Sum</aggregation>
            <contains-null>true</contains-null>
          </metadata-record>
          <metadata-record class='column'>
            <remote-name>BP_B</remote-name>
            <remote-type>20</remote-type>
            <local-name>[BP_B]</local-name>
            <parent-name>[AIM.ld.txt+]</parent-name>
            <remote-alias>BP_B</remote-alias>
            <ordinal>12</ordinal>
            <local-type>integer</local-type>
            <aggregation>Sum</aggregation>
            <contains-null>true</contains-null>
          </metadata-record>
          <metadata-record class='column'>
            <remote-name>SNP_B</remote-name>
            <remote-type>129</remote-type>
            <local-name>[SNP_B]</local-name>
            <parent-name>[AIM.ld.txt+]</parent-name>
            <remote-alias>SNP_B</remote-alias>
            <ordinal>13</ordinal>
            <local-type>string</local-type>
            <aggregation>Count</aggregation>
            <contains-null>true</contains-null>
            <collation flag='0' name='LEN_RUS' />
          </metadata-record>
          <metadata-record class='column'>
            <remote-name>R2</remote-name>
            <remote-type>5</remote-type>
            <local-name>[R2]</local-name>
            <parent-name>[AIM.ld.txt+]</parent-name>
            <remote-alias>R2</remote-alias>
            <ordinal>14</ordinal>
            <local-type>real</local-type>
            <aggregation>Sum</aggregation>
            <contains-null>true</contains-null>
          </metadata-record>
          <metadata-record class='column'>
            <remote-name>F9</remote-name>
            <remote-type>129</remote-type>
            <local-name>[F9]</local-name>
            <parent-name>[AIM.ld.txt+]</parent-name>
            <remote-alias>F9</remote-alias>
            <ordinal>15</ordinal>
            <local-type>string</local-type>
            <aggregation>Count</aggregation>
            <contains-null>true</contains-null>
            <collation flag='0' name='LEN_RUS' />
          </metadata-record>
          <metadata-record class='column'>
            <remote-name>Table Name</remote-name>
            <remote-type>129</remote-type>
            <local-name>[Table Name (AIM.ld.txt+)]</local-name>
            <parent-name>[AIM.ld.txt+]</parent-name>
            <remote-alias>Table Name</remote-alias>
            <ordinal>16</ordinal>
            <local-type>string</local-type>
            <aggregation>Count</aggregation>
            <contains-null>true</contains-null>
            <collation flag='0' name='LEN_RUS' />
          </metadata-record>
        </metadata-records>
      </connection>
      <aliases enabled='yes' />
      <column caption='Bp A' datatype='integer' name='[BP_A]' role='measure' type='quantitative' />
      <column caption='Bp B' datatype='integer' name='[BP_B]' role='measure' type='quantitative' />
      <column caption='Population' datatype='string' name='[BREED]' role='dimension' type='nominal' />
      <column aggregation='Sum' caption='Chr' datatype='integer' name='[CHR]' role='dimension' type='ordinal' />
      <column aggregation='Sum' caption='Chr A' datatype='integer' name='[CHR_A]' role='dimension' type='ordinal' />
      <column caption='Chr B' datatype='integer' name='[CHR_B]' role='measure' type='quantitative' />
      <column caption='Island len' datatype='real' name='[Calculation_121034295992582150]' role='measure' type='quantitative'>
        <calculation class='tableau' formula='([end]-[start])/1000' />
      </column>
      <column caption='LD len' datatype='real' name='[Calculation_121034295993176072]' role='measure' type='quantitative'>
        <calculation class='tableau' formula='([BP_B]-[BP_A])/1000' />
      </column>
      <column datatype='string' hidden='true' name='[F1]' role='dimension' type='nominal' />
      <column datatype='string' hidden='true' name='[F9]' role='dimension' type='nominal' />
      <column datatype='integer' name='[Number of Records]' role='measure' type='quantitative' user:auto-column='numrec'>
        <calculation class='tableau' formula='1' />
      </column>
      <column caption='Snp A' datatype='string' name='[SNP_A]' role='dimension' type='nominal' />
      <column caption='Snp B' datatype='string' name='[SNP_B]' role='dimension' type='nominal' />
      <column caption='Island type' datatype='string' name='[Table Name]' role='dimension' type='nominal'>
        <aliases>
          <alias key='&quot;summary_islands.txt&quot;' value='Homozygosity' />
          <alias key='&quot;summary_ROHetislands.txt&quot;' value='Heterozygosity' />
        </aliases>
      </column>
      <column caption='End' datatype='integer' name='[end]' role='measure' type='quantitative' />
      <column caption='island ID' datatype='integer' name='[island_ID]' role='dimension' type='ordinal' />
      <column caption='N Snp' datatype='integer' name='[n_snp]' role='measure' type='quantitative' />
      <column caption='Start' datatype='integer' name='[start]' role='measure' type='quantitative' />
      <column-instance column='[Table Name]' derivation='None' name='[none:Table Name:nk]' pivot='key' type='nominal' />
      <layout dim-ordering='alphabetic' dim-percentage='0.412078' measure-ordering='alphabetic' measure-percentage='0.476021' parameter-percentage='0.111901' show-aliased-fields='true' show-structure='true' />
      <style>
        <style-rule element='mark'>
          <encoding attr='color' field='[none:Table Name:nk]' type='palette'>
            <map to='#4e79a7'>
              <bucket>&quot;summary_islands.txt&quot;</bucket>
            </map>
            <map to='#f28e2b'>
              <bucket>&quot;summary_ROHetislands.txt&quot;</bucket>
            </map>
          </encoding>
        </style-rule>
      </style>
      <semantic-values>
        <semantic-value key='[Country].[Name]' value='&quot;United States&quot;' />
      </semantic-values>
    </datasource>
    <datasource caption='SNPinRun_ROHet' inline='true' name='federated.1rccauk02fkh0v17vgn1m099pxmf (copy)' version='18.1'>
      <connection class='federated'>
        <named-connections>
          <named-connection caption='SNPinRun_ROHet' name='textscan.1vnpde51phg64413fwcwn032hmdi'>
            <connection class='textscan' directory='/Users/alanaselli/Documents/01_BioMa/11_paper_ovinos/04_selected_groups/06_ROHet_cenarios' filename='SNPinRun_ROHet.txt' password='' server='' />
          </named-connection>
          <named-connection caption='Breed Names' name='textscan.0dpmbyy1swo3o516e9plp0buesvc'>
            <connection class='textscan' directory='/Users/alanaselli/Documents/01_BioMa/11_paper_ovinos/04_selected_groups' filename='Breed Names.csv' password='' server='' />
          </named-connection>
        </named-connections>
        <relation join='left' type='join'>
          <clause type='join'>
            <expression op='='>
              <expression op='[SNPinRun_ROHet.txt+].[BREED]' />
              <expression op='[Breed Names.csv].[Breed ID]' />
            </expression>
          </clause>
          <relation all='true' name='SNPinRun_ROHet.txt+' type='union'>
            <columns character-set='UTF-8' header='yes' locale='en_US' separator=' '>
              <column datatype='string' name='SNP_NAME' />
              <column datatype='integer' name='CHR' />
              <column datatype='integer' name='POSITION' />
              <column datatype='integer' name='COUNT' />
              <column datatype='string' name='BREED' />
              <column datatype='real' name='PERCENTAGE' />
              <column datatype='string' name='Table Name' />
            </columns>
            <relation connection='textscan.1vnpde51phg64413fwcwn032hmdi' name='SNPinRun_ROHet_0.txt' table='[SNPinRun_ROHet_0#txt]' type='table'>
              <columns character-set='UTF-8' header='yes' locale='en_US' separator=' '>
                <column datatype='string' name='SNP_NAME' ordinal='0' />
                <column datatype='integer' name='CHR' ordinal='1' />
                <column datatype='integer' name='POSITION' ordinal='2' />
                <column datatype='integer' name='COUNT' ordinal='3' />
                <column datatype='string' name='BREED' ordinal='4' />
                <column datatype='real' name='PERCENTAGE' ordinal='5' />
              </columns>
            </relation>
            <relation connection='textscan.1vnpde51phg64413fwcwn032hmdi' name='SNPinRun_ROHet_01.txt' table='[SNPinRun_ROHet_01#txt]' type='table'>
              <columns character-set='UTF-8' header='yes' locale='en_US' separator=' '>
                <column datatype='string' name='SNP_NAME' ordinal='0' />
                <column datatype='integer' name='CHR' ordinal='1' />
                <column datatype='integer' name='POSITION' ordinal='2' />
                <column datatype='integer' name='COUNT' ordinal='3' />
                <column datatype='string' name='BREED' ordinal='4' />
                <column datatype='real' name='PERCENTAGE' ordinal='5' />
              </columns>
            </relation>
            <relation connection='textscan.1vnpde51phg64413fwcwn032hmdi' name='SNPinRun_ROHet_02.txt' table='[SNPinRun_ROHet_02#txt]' type='table'>
              <columns character-set='UTF-8' header='yes' locale='en_US' separator=' '>
                <column datatype='string' name='SNP_NAME' ordinal='0' />
                <column datatype='integer' name='CHR' ordinal='1' />
                <column datatype='integer' name='POSITION' ordinal='2' />
                <column datatype='integer' name='COUNT' ordinal='3' />
                <column datatype='string' name='BREED' ordinal='4' />
                <column datatype='real' name='PERCENTAGE' ordinal='5' />
              </columns>
            </relation>
            <relation connection='textscan.1vnpde51phg64413fwcwn032hmdi' name='SNPinRun_ROHet_03.txt' table='[SNPinRun_ROHet_03#txt]' type='table'>
              <columns character-set='UTF-8' header='yes' locale='en_US' separator=' '>
                <column datatype='string' name='SNP_NAME' ordinal='0' />
                <column datatype='integer' name='CHR' ordinal='1' />
                <column datatype='integer' name='POSITION' ordinal='2' />
                <column datatype='integer' name='COUNT' ordinal='3' />
                <column datatype='string' name='BREED' ordinal='4' />
                <column datatype='integer' name='PERCENTAGE' ordinal='5' />
              </columns>
            </relation>
            <relation connection='textscan.1vnpde51phg64413fwcwn032hmdi' name='SNPinRun_ROHet_04.txt' table='[SNPinRun_ROHet_04#txt]' type='table'>
              <columns character-set='UTF-8' header='yes' locale='en_US' separator=' '>
                <column datatype='string' name='SNP_NAME' ordinal='0' />
                <column datatype='integer' name='CHR' ordinal='1' />
                <column datatype='integer' name='POSITION' ordinal='2' />
                <column datatype='integer' name='COUNT' ordinal='3' />
                <column datatype='string' name='BREED' ordinal='4' />
                <column datatype='real' name='PERCENTAGE' ordinal='5' />
              </columns>
            </relation>
            <relation connection='textscan.1vnpde51phg64413fwcwn032hmdi' name='SNPinRun_ROHet_05.txt' table='[SNPinRun_ROHet_05#txt]' type='table'>
              <columns character-set='UTF-8' header='yes' locale='en_US' separator=' '>
                <column datatype='string' name='SNP_NAME' ordinal='0' />
                <column datatype='integer' name='CHR' ordinal='1' />
                <column datatype='integer' name='POSITION' ordinal='2' />
                <column datatype='integer' name='COUNT' ordinal='3' />
                <column datatype='string' name='BREED' ordinal='4' />
                <column datatype='real' name='PERCENTAGE' ordinal='5' />
              </columns>
            </relation>
            <relation connection='textscan.1vnpde51phg64413fwcwn032hmdi' name='SNPinRun_ROHet_06.txt' table='[SNPinRun_ROHet_06#txt]' type='table'>
              <columns character-set='UTF-8' header='yes' locale='en_US' separator=' '>
                <column datatype='string' name='SNP_NAME' ordinal='0' />
                <column datatype='integer' name='CHR' ordinal='1' />
                <column datatype='integer' name='POSITION' ordinal='2' />
                <column datatype='integer' name='COUNT' ordinal='3' />
                <column datatype='string' name='BREED' ordinal='4' />
                <column datatype='real' name='PERCENTAGE' ordinal='5' />
              </columns>
            </relation>
            <relation connection='textscan.1vnpde51phg64413fwcwn032hmdi' name='SNPinRun_ROHet_07.txt' table='[SNPinRun_ROHet_07#txt]' type='table'>
              <columns character-set='UTF-8' header='yes' locale='en_US' separator=' '>
                <column datatype='string' name='SNP_NAME' ordinal='0' />
                <column datatype='integer' name='CHR' ordinal='1' />
                <column datatype='integer' name='POSITION' ordinal='2' />
                <column datatype='integer' name='COUNT' ordinal='3' />
                <column datatype='string' name='BREED' ordinal='4' />
                <column datatype='real' name='PERCENTAGE' ordinal='5' />
              </columns>
            </relation>
            <relation connection='textscan.1vnpde51phg64413fwcwn032hmdi' name='SNPinRun_ROHet_08.txt' table='[SNPinRun_ROHet_08#txt]' type='table'>
              <columns character-set='UTF-8' header='yes' locale='en_US' separator=' '>
                <column datatype='string' name='SNP_NAME' ordinal='0' />
                <column datatype='integer' name='CHR' ordinal='1' />
                <column datatype='integer' name='POSITION' ordinal='2' />
                <column datatype='integer' name='COUNT' ordinal='3' />
                <column datatype='string' name='BREED' ordinal='4' />
                <column datatype='real' name='PERCENTAGE' ordinal='5' />
              </columns>
            </relation>
            <relation connection='textscan.1vnpde51phg64413fwcwn032hmdi' name='SNPinRun_ROHet_09.txt' table='[SNPinRun_ROHet_09#txt]' type='table'>
              <columns character-set='UTF-8' header='yes' locale='en_US' separator=' '>
                <column datatype='string' name='SNP_NAME' ordinal='0' />
                <column datatype='integer' name='CHR' ordinal='1' />
                <column datatype='integer' name='POSITION' ordinal='2' />
                <column datatype='integer' name='COUNT' ordinal='3' />
                <column datatype='string' name='BREED' ordinal='4' />
                <column datatype='real' name='PERCENTAGE' ordinal='5' />
              </columns>
            </relation>
            <relation connection='textscan.1vnpde51phg64413fwcwn032hmdi' name='SNPinRun_ROHet_10.txt' table='[SNPinRun_ROHet_10#txt]' type='table'>
              <columns character-set='UTF-8' header='yes' locale='en_US' separator=' '>
                <column datatype='string' name='SNP_NAME' ordinal='0' />
                <column datatype='integer' name='CHR' ordinal='1' />
                <column datatype='integer' name='POSITION' ordinal='2' />
                <column datatype='integer' name='COUNT' ordinal='3' />
                <column datatype='string' name='BREED' ordinal='4' />
                <column datatype='real' name='PERCENTAGE' ordinal='5' />
              </columns>
            </relation>
            <relation connection='textscan.1vnpde51phg64413fwcwn032hmdi' name='SNPinRun_ROHet_11.txt' table='[SNPinRun_ROHet_11#txt]' type='table'>
              <columns character-set='UTF-8' header='yes' locale='en_US' separator=' '>
                <column datatype='string' name='SNP_NAME' ordinal='0' />
                <column datatype='integer' name='CHR' ordinal='1' />
                <column datatype='integer' name='POSITION' ordinal='2' />
                <column datatype='integer' name='COUNT' ordinal='3' />
                <column datatype='string' name='BREED' ordinal='4' />
                <column datatype='real' name='PERCENTAGE' ordinal='5' />
              </columns>
            </relation>
            <relation connection='textscan.1vnpde51phg64413fwcwn032hmdi' name='SNPinRun_ROHet_12.txt' table='[SNPinRun_ROHet_12#txt]' type='table'>
              <columns character-set='UTF-8' header='yes' locale='en_US' separator=' '>
                <column datatype='string' name='SNP_NAME' ordinal='0' />
                <column datatype='integer' name='CHR' ordinal='1' />
                <column datatype='integer' name='POSITION' ordinal='2' />
                <column datatype='integer' name='COUNT' ordinal='3' />
                <column datatype='string' name='BREED' ordinal='4' />
                <column datatype='real' name='PERCENTAGE' ordinal='5' />
              </columns>
            </relation>
            <relation connection='textscan.1vnpde51phg64413fwcwn032hmdi' name='SNPinRun_ROHet_13.txt' table='[SNPinRun_ROHet_13#txt]' type='table'>
              <columns character-set='UTF-8' header='yes' locale='en_US' separator=' '>
                <column datatype='string' name='SNP_NAME' ordinal='0' />
                <column datatype='integer' name='CHR' ordinal='1' />
                <column datatype='integer' name='POSITION' ordinal='2' />
                <column datatype='integer' name='COUNT' ordinal='3' />
                <column datatype='string' name='BREED' ordinal='4' />
                <column datatype='real' name='PERCENTAGE' ordinal='5' />
              </columns>
            </relation>
            <relation connection='textscan.1vnpde51phg64413fwcwn032hmdi' name='SNPinRun_ROHet_14.txt' table='[SNPinRun_ROHet_14#txt]' type='table'>
              <columns character-set='UTF-8' header='yes' locale='en_US' separator=' '>
                <column datatype='string' name='SNP_NAME' ordinal='0' />
                <column datatype='integer' name='CHR' ordinal='1' />
                <column datatype='integer' name='POSITION' ordinal='2' />
                <column datatype='integer' name='COUNT' ordinal='3' />
                <column datatype='string' name='BREED' ordinal='4' />
                <column datatype='real' name='PERCENTAGE' ordinal='5' />
              </columns>
            </relation>
          </relation>
          <relation connection='textscan.0dpmbyy1swo3o516e9plp0buesvc' name='Breed Names.csv' table='[Breed Names#csv]' type='table'>
            <columns character-set='UTF-8' header='yes' locale='en_US' separator=','>
              <column datatype='string' name='Breed ID' ordinal='0' />
              <column datatype='string' name='Breed Name' ordinal='1' />
            </columns>
          </relation>
        </relation>
        <metadata-records>
          <metadata-record class='capability'>
            <remote-name />
            <remote-type>0</remote-type>
            <parent-name>[SNPinRun_ROHet.txt+]</parent-name>
            <remote-alias />
            <aggregation>Count</aggregation>
            <contains-null>true</contains-null>
          </metadata-record>
          <metadata-record class='column'>
            <remote-name>SNP_NAME</remote-name>
            <remote-type>129</remote-type>
            <local-name>[SNP_NAME]</local-name>
            <parent-name>[SNPinRun_ROHet.txt+]</parent-name>
            <remote-alias>SNP_NAME</remote-alias>
            <ordinal>0</ordinal>
            <local-type>string</local-type>
            <aggregation>Count</aggregation>
            <contains-null>true</contains-null>
            <collation flag='0' name='LEN_RUS' />
          </metadata-record>
          <metadata-record class='column'>
            <remote-name>CHR</remote-name>
            <remote-type>20</remote-type>
            <local-name>[CHR]</local-name>
            <parent-name>[SNPinRun_ROHet.txt+]</parent-name>
            <remote-alias>CHR</remote-alias>
            <ordinal>1</ordinal>
            <local-type>integer</local-type>
            <aggregation>Sum</aggregation>
            <contains-null>true</contains-null>
          </metadata-record>
          <metadata-record class='column'>
            <remote-name>POSITION</remote-name>
            <remote-type>20</remote-type>
            <local-name>[POSITION]</local-name>
            <parent-name>[SNPinRun_ROHet.txt+]</parent-name>
            <remote-alias>POSITION</remote-alias>
            <ordinal>2</ordinal>
            <local-type>integer</local-type>
            <aggregation>Sum</aggregation>
            <contains-null>true</contains-null>
          </metadata-record>
          <metadata-record class='column'>
            <remote-name>COUNT</remote-name>
            <remote-type>20</remote-type>
            <local-name>[COUNT]</local-name>
            <parent-name>[SNPinRun_ROHet.txt+]</parent-name>
            <remote-alias>COUNT</remote-alias>
            <ordinal>3</ordinal>
            <local-type>integer</local-type>
            <aggregation>Sum</aggregation>
            <contains-null>true</contains-null>
          </metadata-record>
          <metadata-record class='column'>
            <remote-name>BREED</remote-name>
            <remote-type>129</remote-type>
            <local-name>[BREED]</local-name>
            <parent-name>[SNPinRun_ROHet.txt+]</parent-name>
            <remote-alias>BREED</remote-alias>
            <ordinal>4</ordinal>
            <local-type>string</local-type>
            <aggregation>Count</aggregation>
            <contains-null>true</contains-null>
            <collation flag='0' name='LEN_RUS' />
          </metadata-record>
          <metadata-record class='column'>
            <remote-name>PERCENTAGE</remote-name>
            <remote-type>5</remote-type>
            <local-name>[PERCENTAGE]</local-name>
            <parent-name>[SNPinRun_ROHet.txt+]</parent-name>
            <remote-alias>PERCENTAGE</remote-alias>
            <ordinal>5</ordinal>
            <local-type>real</local-type>
            <aggregation>Sum</aggregation>
            <contains-null>true</contains-null>
          </metadata-record>
          <metadata-record class='column'>
            <remote-name>Table Name</remote-name>
            <remote-type>129</remote-type>
            <local-name>[Table Name]</local-name>
            <parent-name>[SNPinRun_ROHet.txt+]</parent-name>
            <remote-alias>Table Name</remote-alias>
            <ordinal>6</ordinal>
            <local-type>string</local-type>
            <aggregation>Count</aggregation>
            <contains-null>true</contains-null>
            <collation flag='0' name='LEN_RUS' />
          </metadata-record>
          <metadata-record class='capability'>
            <remote-name />
            <remote-type>0</remote-type>
            <parent-name>[Breed Names.csv]</parent-name>
            <remote-alias />
            <aggregation>Count</aggregation>
            <contains-null>true</contains-null>
            <attributes>
              <attribute datatype='string' name='character-set'>&quot;UTF-8&quot;</attribute>
              <attribute datatype='string' name='collation'>&quot;en_US&quot;</attribute>
              <attribute datatype='string' name='field-delimiter'>&quot;,&quot;</attribute>
              <attribute datatype='string' name='header-row'>&quot;true&quot;</attribute>
              <attribute datatype='string' name='locale'>&quot;en_US&quot;</attribute>
              <attribute datatype='string' name='single-char'>&quot;&quot;</attribute>
            </attributes>
          </metadata-record>
          <metadata-record class='column'>
            <remote-name>Breed ID</remote-name>
            <remote-type>129</remote-type>
            <local-name>[Breed ID]</local-name>
            <parent-name>[Breed Names.csv]</parent-name>
            <remote-alias>Breed ID</remote-alias>
            <ordinal>7</ordinal>
            <local-type>string</local-type>
            <aggregation>Count</aggregation>
            <scale>1</scale>
            <width>1073741823</width>
            <contains-null>true</contains-null>
            <collation flag='0' name='LEN_RUS' />
          </metadata-record>
          <metadata-record class='column'>
            <remote-name>Breed Name</remote-name>
            <remote-type>129</remote-type>
            <local-name>[Breed Name]</local-name>
            <parent-name>[Breed Names.csv]</parent-name>
            <remote-alias>Breed Name</remote-alias>
            <ordinal>8</ordinal>
            <local-type>string</local-type>
            <aggregation>Count</aggregation>
            <scale>1</scale>
            <width>1073741823</width>
            <contains-null>true</contains-null>
            <collation flag='0' name='LEN_RUS' />
          </metadata-record>
        </metadata-records>
      </connection>
      <aliases enabled='yes' />
      <column caption='Breed' datatype='string' name='[BREED]' role='dimension' type='nominal' />
      <column datatype='string' hidden='true' name='[Breed ID]' role='dimension' type='nominal' />
      <column caption='Population' datatype='string' name='[Breed Name]' role='dimension' type='nominal' />
      <column caption='Count' datatype='integer' name='[COUNT]' role='measure' type='quantitative' />
      <column caption='Scenario' datatype='string' name='[Calculation_761249111470362624]' role='dimension' type='nominal'>
        <calculation class='tableau' formula='REPLACE(SPLIT([Table Name],&quot;.&quot;,1),&quot;SNPinRun_&quot;,&quot;&quot;)' />
      </column>
      <column datatype='integer' name='[Number of Records]' role='measure' type='quantitative' user:auto-column='numrec'>
        <calculation class='tableau' formula='1' />
      </column>
      <column caption='Percentage' datatype='real' name='[PERCENTAGE]' role='measure' type='quantitative' />
      <column caption='Position' datatype='integer' name='[POSITION]' role='measure' type='quantitative' />
      <column caption='Snp Name' datatype='string' name='[SNP_NAME]' role='dimension' type='nominal' />
      <layout dim-ordering='alphabetic' dim-percentage='0.420959' measure-ordering='alphabetic' measure-percentage='0.346359' parameter-percentage='0.232682' show-structure='true' />
      <semantic-values>
        <semantic-value key='[Country].[Name]' value='&quot;United States&quot;' />
      </semantic-values>
      <field-sort-info field-sort-order-type='custom-order'>
        <field-sort-custom-order field='SNP_NAME' />
        <field-sort-custom-order field='CHR' />
        <field-sort-custom-order field='POSITION' />
        <field-sort-custom-order field='COUNT' />
        <field-sort-custom-order field='BREED' />
        <field-sort-custom-order field='PERCENTAGE' />
        <field-sort-custom-order field='Table Name' />
        <field-sort-custom-order field='Calculation_761249111470362624' />
      </field-sort-info>
    </datasource>
    <datasource caption='summary_islands x QTLs' inline='true' name='federated.0b4jb190v5vbd41c4fgvt1phidft' version='18.1'>
      <connection class='federated'>
        <named-connections>
          <named-connection caption='summary_islands' name='textscan.1tcfs5u07jkv5b1co0boi1jc08dx'>
            <connection class='textscan' directory='/Users/alanaselli/Documents/01_BioMa/11_paper_ovinos/04_selected_groups/03_ROH_SlidWind' filename='summary_islands.txt' password='' server='' />
          </named-connection>
          <named-connection caption='data_for_python_res' name='textscan.1vh3tq01gxpl1t11dv27600z679u'>
            <connection class='textscan' directory='/Users/alanaselli/Documents/01_BioMa/11_paper_ovinos/01_data/_alana' filename='data_for_python_res.txt' password='' server='' />
          </named-connection>
        </named-connections>
        <relation join='left' type='join'>
          <clause type='join'>
            <expression op='='>
              <expression op='[summary_islands.txt+].[CHR]' />
              <expression op='[data_for_python_res.txt].[chr]' />
            </expression>
          </clause>
          <relation all='true' name='summary_islands.txt+' type='union'>
            <columns character-set='UTF-8' header='yes' locale='en_US' separator=' '>
              <column datatype='string' name='BREED' />
              <column datatype='integer' name='CHR' />
              <column datatype='integer' name='island_ID' />
              <column datatype='integer' name='n_snp' />
              <column datatype='integer' name='start' />
              <column datatype='integer' name='end' />
              <column datatype='string' name='Table Name' />
            </columns>
            <relation connection='textscan.1tcfs5u07jkv5b1co0boi1jc08dx' name='summary_islands.txt' table='[summary_islands#txt]' type='table'>
              <columns character-set='UTF-8' header='yes' locale='en_US' separator=' '>
                <column datatype='string' name='BREED' ordinal='0' />
                <column datatype='integer' name='CHR' ordinal='1' />
                <column datatype='integer' name='island_ID' ordinal='2' />
                <column datatype='integer' name='n_snp' ordinal='3' />
                <column datatype='integer' name='start' ordinal='4' />
                <column datatype='integer' name='end' ordinal='5' />
              </columns>
            </relation>
            <relation connection='textscan.1tcfs5u07jkv5b1co0boi1jc08dx' name='summary_ROHetislands.txt' table='[summary_ROHetislands#txt]' type='table'>
              <columns character-set='UTF-8' header='yes' locale='en_US' separator=' '>
                <column datatype='string' name='BREED' ordinal='0' />
                <column datatype='integer' name='CHR' ordinal='1' />
                <column datatype='integer' name='island_ID' ordinal='2' />
                <column datatype='integer' name='n_snp' ordinal='3' />
                <column datatype='integer' name='start' ordinal='4' />
                <column datatype='integer' name='end' ordinal='5' />
              </columns>
            </relation>
          </relation>
          <relation connection='textscan.1vh3tq01gxpl1t11dv27600z679u' name='data_for_python_res.txt' table='[data_for_python_res#txt]' type='table'>
            <columns character-set='UTF-8' header='yes' locale='en_US' separator='&#9;'>
              <column datatype='integer' name='F1' ordinal='0' />
              <column datatype='integer' name='chr' ordinal='1' />
              <column datatype='string' name='QTL_type' ordinal='2' />
              <column datatype='integer' name='start_pos' ordinal='3' />
              <column datatype='integer' name='end_pos' ordinal='4' />
              <column datatype='string' name='extra_info' ordinal='5' />
              <column datatype='real' name='key_Additive_Effect' ordinal='6' />
              <column datatype='string' name='key_trait' ordinal='7' />
              <column datatype='string' name='key_gene_IDsrc' ordinal='8' />
              <column datatype='string' name='key_VTO_name' ordinal='9' />
              <column datatype='string' name='key_PTO_name' ordinal='10' />
              <column datatype='integer' name='key_trait_ID' ordinal='11' />
              <column datatype='integer' name='key_PUBMED_ID' ordinal='12' />
              <column datatype='string' name='key_Name' ordinal='13' />
              <column datatype='string' name='key_Significance' ordinal='14' />
              <column datatype='string' name='key_Abbrev' ordinal='15' />
              <column datatype='string' name='key_Model' ordinal='16' />
              <column datatype='string' name='key_FlankMarker' ordinal='17' />
              <column datatype='string' name='key_traitType' ordinal='18' />
              <column datatype='real' name='key_F-Stat' ordinal='19' />
              <column datatype='real' name='key_peak_cM' ordinal='20' />
              <column datatype='real' name='key_LOD-score' ordinal='21' />
              <column datatype='integer' name='key_QTL_ID' ordinal='22' />
              <column datatype='integer' name='key_gene_ID' ordinal='23' />
              <column datatype='real' name='key_Likelihood_Ratio' ordinal='24' />
              <column datatype='real' name='key_Variance' ordinal='25' />
              <column datatype='string' name='key_breed' ordinal='26' />
              <column datatype='real' name='key_Dominance_Effect' ordinal='27' />
              <column datatype='string' name='key_P-value' ordinal='28' />
              <column datatype='string' name='key_Map_Type' ordinal='29' />
              <column datatype='string' name='key_CMO_name' ordinal='30' />
              <column datatype='string' name='key_Test_Base' ordinal='31' />
            </columns>
          </relation>
        </relation>
        <metadata-records>
          <metadata-record class='capability'>
            <remote-name />
            <remote-type>0</remote-type>
            <parent-name>[summary_islands.txt+]</parent-name>
            <remote-alias />
            <aggregation>Count</aggregation>
            <contains-null>true</contains-null>
          </metadata-record>
          <metadata-record class='column'>
            <remote-name>BREED</remote-name>
            <remote-type>129</remote-type>
            <local-name>[BREED]</local-name>
            <parent-name>[summary_islands.txt+]</parent-name>
            <remote-alias>BREED</remote-alias>
            <ordinal>0</ordinal>
            <local-type>string</local-type>
            <aggregation>Count</aggregation>
            <contains-null>true</contains-null>
            <collation flag='0' name='LEN_RUS' />
          </metadata-record>
          <metadata-record class='column'>
            <remote-name>CHR</remote-name>
            <remote-type>20</remote-type>
            <local-name>[CHR]</local-name>
            <parent-name>[summary_islands.txt+]</parent-name>
            <remote-alias>CHR</remote-alias>
            <ordinal>1</ordinal>
            <local-type>integer</local-type>
            <aggregation>Sum</aggregation>
            <contains-null>true</contains-null>
          </metadata-record>
          <metadata-record class='column'>
            <remote-name>island_ID</remote-name>
            <remote-type>20</remote-type>
            <local-name>[island_ID]</local-name>
            <parent-name>[summary_islands.txt+]</parent-name>
            <remote-alias>island_ID</remote-alias>
            <ordinal>2</ordinal>
            <local-type>integer</local-type>
            <aggregation>Sum</aggregation>
            <contains-null>true</contains-null>
          </metadata-record>
          <metadata-record class='column'>
            <remote-name>n_snp</remote-name>
            <remote-type>20</remote-type>
            <local-name>[n_snp]</local-name>
            <parent-name>[summary_islands.txt+]</parent-name>
            <remote-alias>n_snp</remote-alias>
            <ordinal>3</ordinal>
            <local-type>integer</local-type>
            <aggregation>Sum</aggregation>
            <contains-null>true</contains-null>
          </metadata-record>
          <metadata-record class='column'>
            <remote-name>start</remote-name>
            <remote-type>20</remote-type>
            <local-name>[start]</local-name>
            <parent-name>[summary_islands.txt+]</parent-name>
            <remote-alias>start</remote-alias>
            <ordinal>4</ordinal>
            <local-type>integer</local-type>
            <aggregation>Sum</aggregation>
            <contains-null>true</contains-null>
          </metadata-record>
          <metadata-record class='column'>
            <remote-name>end</remote-name>
            <remote-type>20</remote-type>
            <local-name>[end]</local-name>
            <parent-name>[summary_islands.txt+]</parent-name>
            <remote-alias>end</remote-alias>
            <ordinal>5</ordinal>
            <local-type>integer</local-type>
            <aggregation>Sum</aggregation>
            <contains-null>true</contains-null>
          </metadata-record>
          <metadata-record class='column'>
            <remote-name>Table Name</remote-name>
            <remote-type>129</remote-type>
            <local-name>[Table Name]</local-name>
            <parent-name>[summary_islands.txt+]</parent-name>
            <remote-alias>Table Name</remote-alias>
            <ordinal>6</ordinal>
            <local-type>string</local-type>
            <aggregation>Count</aggregation>
            <contains-null>true</contains-null>
            <collation flag='0' name='LEN_RUS' />
          </metadata-record>
          <metadata-record class='capability'>
            <remote-name />
            <remote-type>0</remote-type>
            <parent-name>[data_for_python_res.txt]</parent-name>
            <remote-alias />
            <aggregation>Count</aggregation>
            <contains-null>true</contains-null>
            <attributes>
              <attribute datatype='string' name='character-set'>&quot;UTF-8&quot;</attribute>
              <attribute datatype='string' name='collation'>&quot;en_US&quot;</attribute>
              <attribute datatype='string' name='field-delimiter'>&quot;\\t&quot;</attribute>
              <attribute datatype='string' name='header-row'>&quot;true&quot;</attribute>
              <attribute datatype='string' name='locale'>&quot;en_US&quot;</attribute>
              <attribute datatype='string' name='single-char'>&quot;&quot;</attribute>
            </attributes>
          </metadata-record>
          <metadata-record class='column'>
            <remote-name>F1</remote-name>
            <remote-type>20</remote-type>
            <local-name>[F1]</local-name>
            <parent-name>[data_for_python_res.txt]</parent-name>
            <remote-alias>F1</remote-alias>
            <ordinal>7</ordinal>
            <local-type>integer</local-type>
            <aggregation>Sum</aggregation>
            <contains-null>true</contains-null>
          </metadata-record>
          <metadata-record class='column'>
            <remote-name>chr</remote-name>
            <remote-type>20</remote-type>
            <local-name>[chr]</local-name>
            <parent-name>[data_for_python_res.txt]</parent-name>
            <remote-alias>chr</remote-alias>
            <ordinal>8</ordinal>
            <local-type>integer</local-type>
            <aggregation>Sum</aggregation>
            <contains-null>true</contains-null>
          </metadata-record>
          <metadata-record class='column'>
            <remote-name>QTL_type</remote-name>
            <remote-type>129</remote-type>
            <local-name>[QTL_type]</local-name>
            <parent-name>[data_for_python_res.txt]</parent-name>
            <remote-alias>QTL_type</remote-alias>
            <ordinal>9</ordinal>
            <local-type>string</local-type>
            <aggregation>Count</aggregation>
            <scale>1</scale>
            <width>1073741823</width>
            <contains-null>true</contains-null>
            <collation flag='0' name='LEN_RUS' />
          </metadata-record>
          <metadata-record class='column'>
            <remote-name>start_pos</remote-name>
            <remote-type>20</remote-type>
            <local-name>[start_pos]</local-name>
            <parent-name>[data_for_python_res.txt]</parent-name>
            <remote-alias>start_pos</remote-alias>
            <ordinal>10</ordinal>
            <local-type>integer</local-type>
            <aggregation>Sum</aggregation>
            <contains-null>true</contains-null>
          </metadata-record>
          <metadata-record class='column'>
            <remote-name>end_pos</remote-name>
            <remote-type>20</remote-type>
            <local-name>[end_pos]</local-name>
            <parent-name>[data_for_python_res.txt]</parent-name>
            <remote-alias>end_pos</remote-alias>
            <ordinal>11</ordinal>
            <local-type>integer</local-type>
            <aggregation>Sum</aggregation>
            <contains-null>true</contains-null>
          </metadata-record>
          <metadata-record class='column'>
            <remote-name>extra_info</remote-name>
            <remote-type>129</remote-type>
            <local-name>[extra_info]</local-name>
            <parent-name>[data_for_python_res.txt]</parent-name>
            <remote-alias>extra_info</remote-alias>
            <ordinal>12</ordinal>
            <local-type>string</local-type>
            <aggregation>Count</aggregation>
            <scale>1</scale>
            <width>1073741823</width>
            <contains-null>true</contains-null>
            <collation flag='0' name='LEN_RUS' />
          </metadata-record>
          <metadata-record class='column'>
            <remote-name>key_Additive_Effect</remote-name>
            <remote-type>5</remote-type>
            <local-name>[key_Additive_Effect]</local-name>
            <parent-name>[data_for_python_res.txt]</parent-name>
            <remote-alias>key_Additive_Effect</remote-alias>
            <ordinal>13</ordinal>
            <local-type>real</local-type>
            <aggregation>Sum</aggregation>
            <contains-null>true</contains-null>
          </metadata-record>
          <metadata-record class='column'>
            <remote-name>key_trait</remote-name>
            <remote-type>129</remote-type>
            <local-name>[key_trait]</local-name>
            <parent-name>[data_for_python_res.txt]</parent-name>
            <remote-alias>key_trait</remote-alias>
            <ordinal>14</ordinal>
            <local-type>string</local-type>
            <aggregation>Count</aggregation>
            <scale>1</scale>
            <width>1073741823</width>
            <contains-null>true</contains-null>
            <collation flag='0' name='LEN_RUS' />
          </metadata-record>
          <metadata-record class='column'>
            <remote-name>key_gene_IDsrc</remote-name>
            <remote-type>129</remote-type>
            <local-name>[key_gene_IDsrc]</local-name>
            <parent-name>[data_for_python_res.txt]</parent-name>
            <remote-alias>key_gene_IDsrc</remote-alias>
            <ordinal>15</ordinal>
            <local-type>string</local-type>
            <aggregation>Count</aggregation>
            <scale>1</scale>
            <width>1073741823</width>
            <contains-null>true</contains-null>
            <collation flag='0' name='LEN_RUS' />
          </metadata-record>
          <metadata-record class='column'>
            <remote-name>key_VTO_name</remote-name>
            <remote-type>129</remote-type>
            <local-name>[key_VTO_name]</local-name>
            <parent-name>[data_for_python_res.txt]</parent-name>
            <remote-alias>key_VTO_name</remote-alias>
            <ordinal>16</ordinal>
            <local-type>string</local-type>
            <aggregation>Count</aggregation>
            <scale>1</scale>
            <width>1073741823</width>
            <contains-null>true</contains-null>
            <collation flag='0' name='LEN_RUS' />
          </metadata-record>
          <metadata-record class='column'>
            <remote-name>key_PTO_name</remote-name>
            <remote-type>129</remote-type>
            <local-name>[key_PTO_name]</local-name>
            <parent-name>[data_for_python_res.txt]</parent-name>
            <remote-alias>key_PTO_name</remote-alias>
            <ordinal>17</ordinal>
            <local-type>string</local-type>
            <aggregation>Count</aggregation>
            <scale>1</scale>
            <width>1073741823</width>
            <contains-null>true</contains-null>
            <collation flag='0' name='LEN_RUS' />
          </metadata-record>
          <metadata-record class='column'>
            <remote-name>key_trait_ID</remote-name>
            <remote-type>20</remote-type>
            <local-name>[key_trait_ID]</local-name>
            <parent-name>[data_for_python_res.txt]</parent-name>
            <remote-alias>key_trait_ID</remote-alias>
            <ordinal>18</ordinal>
            <local-type>integer</local-type>
            <aggregation>Sum</aggregation>
            <contains-null>true</contains-null>
          </metadata-record>
          <metadata-record class='column'>
            <remote-name>key_PUBMED_ID</remote-name>
            <remote-type>20</remote-type>
            <local-name>[key_PUBMED_ID]</local-name>
            <parent-name>[data_for_python_res.txt]</parent-name>
            <remote-alias>key_PUBMED_ID</remote-alias>
            <ordinal>19</ordinal>
            <local-type>integer</local-type>
            <aggregation>Sum</aggregation>
            <contains-null>true</contains-null>
          </metadata-record>
          <metadata-record class='column'>
            <remote-name>key_Name</remote-name>
            <remote-type>129</remote-type>
            <local-name>[key_Name]</local-name>
            <parent-name>[data_for_python_res.txt]</parent-name>
            <remote-alias>key_Name</remote-alias>
            <ordinal>20</ordinal>
            <local-type>string</local-type>
            <aggregation>Count</aggregation>
            <scale>1</scale>
            <width>1073741823</width>
            <contains-null>true</contains-null>
            <collation flag='0' name='LEN_RUS' />
          </metadata-record>
          <metadata-record class='column'>
            <remote-name>key_Significance</remote-name>
            <remote-type>129</remote-type>
            <local-name>[key_Significance]</local-name>
            <parent-name>[data_for_python_res.txt]</parent-name>
            <remote-alias>key_Significance</remote-alias>
            <ordinal>21</ordinal>
            <local-type>string</local-type>
            <aggregation>Count</aggregation>
            <scale>1</scale>
            <width>1073741823</width>
            <contains-null>true</contains-null>
            <collation flag='0' name='LEN_RUS' />
          </metadata-record>
          <metadata-record class='column'>
            <remote-name>key_Abbrev</remote-name>
            <remote-type>129</remote-type>
            <local-name>[key_Abbrev]</local-name>
            <parent-name>[data_for_python_res.txt]</parent-name>
            <remote-alias>key_Abbrev</remote-alias>
            <ordinal>22</ordinal>
            <local-type>string</local-type>
            <aggregation>Count</aggregation>
            <scale>1</scale>
            <width>1073741823</width>
            <contains-null>true</contains-null>
            <collation flag='0' name='LEN_RUS' />
          </metadata-record>
          <metadata-record class='column'>
            <remote-name>key_Model</remote-name>
            <remote-type>129</remote-type>
            <local-name>[key_Model]</local-name>
            <parent-name>[data_for_python_res.txt]</parent-name>
            <remote-alias>key_Model</remote-alias>
            <ordinal>23</ordinal>
            <local-type>string</local-type>
            <aggregation>Count</aggregation>
            <scale>1</scale>
            <width>1073741823</width>
            <contains-null>true</contains-null>
            <collation flag='0' name='LEN_RUS' />
          </metadata-record>
          <metadata-record class='column'>
            <remote-name>key_FlankMarker</remote-name>
            <remote-type>129</remote-type>
            <local-name>[key_FlankMarker]</local-name>
            <parent-name>[data_for_python_res.txt]</parent-name>
            <remote-alias>key_FlankMarker</remote-alias>
            <ordinal>24</ordinal>
            <local-type>string</local-type>
            <aggregation>Count</aggregation>
            <scale>1</scale>
            <width>1073741823</width>
            <contains-null>true</contains-null>
            <collation flag='0' name='LEN_RUS' />
          </metadata-record>
          <metadata-record class='column'>
            <remote-name>key_traitType</remote-name>
            <remote-type>129</remote-type>
            <local-name>[key_traitType]</local-name>
            <parent-name>[data_for_python_res.txt]</parent-name>
            <remote-alias>key_traitType</remote-alias>
            <ordinal>25</ordinal>
            <local-type>string</local-type>
            <aggregation>Count</aggregation>
            <scale>1</scale>
            <width>1073741823</width>
            <contains-null>true</contains-null>
            <collation flag='0' name='LEN_RUS' />
          </metadata-record>
          <metadata-record class='column'>
            <remote-name>key_F-Stat</remote-name>
            <remote-type>5</remote-type>
            <local-name>[key_F-Stat]</local-name>
            <parent-name>[data_for_python_res.txt]</parent-name>
            <remote-alias>key_F-Stat</remote-alias>
            <ordinal>26</ordinal>
            <local-type>real</local-type>
            <aggregation>Sum</aggregation>
            <contains-null>true</contains-null>
          </metadata-record>
          <metadata-record class='column'>
            <remote-name>key_peak_cM</remote-name>
            <remote-type>5</remote-type>
            <local-name>[key_peak_cM]</local-name>
            <parent-name>[data_for_python_res.txt]</parent-name>
            <remote-alias>key_peak_cM</remote-alias>
            <ordinal>27</ordinal>
            <local-type>real</local-type>
            <aggregation>Sum</aggregation>
            <contains-null>true</contains-null>
          </metadata-record>
          <metadata-record class='column'>
            <remote-name>key_LOD-score</remote-name>
            <remote-type>5</remote-type>
            <local-name>[key_LOD-score]</local-name>
            <parent-name>[data_for_python_res.txt]</parent-name>
            <remote-alias>key_LOD-score</remote-alias>
            <ordinal>28</ordinal>
            <local-type>real</local-type>
            <aggregation>Sum</aggregation>
            <contains-null>true</contains-null>
          </metadata-record>
          <metadata-record class='column'>
            <remote-name>key_QTL_ID</remote-name>
            <remote-type>20</remote-type>
            <local-name>[key_QTL_ID]</local-name>
            <parent-name>[data_for_python_res.txt]</parent-name>
            <remote-alias>key_QTL_ID</remote-alias>
            <ordinal>29</ordinal>
            <local-type>integer</local-type>
            <aggregation>Sum</aggregation>
            <contains-null>true</contains-null>
          </metadata-record>
          <metadata-record class='column'>
            <remote-name>key_gene_ID</remote-name>
            <remote-type>20</remote-type>
            <local-name>[key_gene_ID]</local-name>
            <parent-name>[data_for_python_res.txt]</parent-name>
            <remote-alias>key_gene_ID</remote-alias>
            <ordinal>30</ordinal>
            <local-type>integer</local-type>
            <aggregation>Sum</aggregation>
            <contains-null>true</contains-null>
          </metadata-record>
          <metadata-record class='column'>
            <remote-name>key_Likelihood_Ratio</remote-name>
            <remote-type>5</remote-type>
            <local-name>[key_Likelihood_Ratio]</local-name>
            <parent-name>[data_for_python_res.txt]</parent-name>
            <remote-alias>key_Likelihood_Ratio</remote-alias>
            <ordinal>31</ordinal>
            <local-type>real</local-type>
            <aggregation>Sum</aggregation>
            <contains-null>true</contains-null>
          </metadata-record>
          <metadata-record class='column'>
            <remote-name>key_Variance</remote-name>
            <remote-type>5</remote-type>
            <local-name>[key_Variance]</local-name>
            <parent-name>[data_for_python_res.txt]</parent-name>
            <remote-alias>key_Variance</remote-alias>
            <ordinal>32</ordinal>
            <local-type>real</local-type>
            <aggregation>Sum</aggregation>
            <contains-null>true</contains-null>
          </metadata-record>
          <metadata-record class='column'>
            <remote-name>key_breed</remote-name>
            <remote-type>129</remote-type>
            <local-name>[key_breed]</local-name>
            <parent-name>[data_for_python_res.txt]</parent-name>
            <remote-alias>key_breed</remote-alias>
            <ordinal>33</ordinal>
            <local-type>string</local-type>
            <aggregation>Count</aggregation>
            <scale>1</scale>
            <width>1073741823</width>
            <contains-null>true</contains-null>
            <collation flag='0' name='LEN_RUS' />
          </metadata-record>
          <metadata-record class='column'>
            <remote-name>key_Dominance_Effect</remote-name>
            <remote-type>5</remote-type>
            <local-name>[key_Dominance_Effect]</local-name>
            <parent-name>[data_for_python_res.txt]</parent-name>
            <remote-alias>key_Dominance_Effect</remote-alias>
            <ordinal>34</ordinal>
            <local-type>real</local-type>
            <aggregation>Sum</aggregation>
            <contains-null>true</contains-null>
          </metadata-record>
          <metadata-record class='column'>
            <remote-name>key_P-value</remote-name>
            <remote-type>129</remote-type>
            <local-name>[key_P-value]</local-name>
            <parent-name>[data_for_python_res.txt]</parent-name>
            <remote-alias>key_P-value</remote-alias>
            <ordinal>35</ordinal>
            <local-type>string</local-type>
            <aggregation>Count</aggregation>
            <scale>1</scale>
            <width>1073741823</width>
            <contains-null>true</contains-null>
            <collation flag='0' name='LEN_RUS' />
          </metadata-record>
          <metadata-record class='column'>
            <remote-name>key_Map_Type</remote-name>
            <remote-type>129</remote-type>
            <local-name>[key_Map_Type]</local-name>
            <parent-name>[data_for_python_res.txt]</parent-name>
            <remote-alias>key_Map_Type</remote-alias>
            <ordinal>36</ordinal>
            <local-type>string</local-type>
            <aggregation>Count</aggregation>
            <scale>1</scale>
            <width>1073741823</width>
            <contains-null>true</contains-null>
            <collation flag='0' name='LEN_RUS' />
          </metadata-record>
          <metadata-record class='column'>
            <remote-name>key_CMO_name</remote-name>
            <remote-type>129</remote-type>
            <local-name>[key_CMO_name]</local-name>
            <parent-name>[data_for_python_res.txt]</parent-name>
            <remote-alias>key_CMO_name</remote-alias>
            <ordinal>37</ordinal>
            <local-type>string</local-type>
            <aggregation>Count</aggregation>
            <scale>1</scale>
            <width>1073741823</width>
            <contains-null>true</contains-null>
            <collation flag='0' name='LEN_RUS' />
          </metadata-record>
          <metadata-record class='column'>
            <remote-name>key_Test_Base</remote-name>
            <remote-type>129</remote-type>
            <local-name>[key_Test_Base]</local-name>
            <parent-name>[data_for_python_res.txt]</parent-name>
            <remote-alias>key_Test_Base</remote-alias>
            <ordinal>38</ordinal>
            <local-type>string</local-type>
            <aggregation>Count</aggregation>
            <scale>1</scale>
            <width>1073741823</width>
            <contains-null>true</contains-null>
            <collation flag='0' name='LEN_RUS' />
          </metadata-record>
        </metadata-records>
      </connection>
      <aliases enabled='yes' />
      <column caption='Population' datatype='string' name='[BREED]' role='dimension' type='nominal' />
      <column aggregation='Sum' caption='Chr' datatype='integer' name='[CHR]' role='dimension' type='ordinal' />
      <column caption='Length' datatype='real' name='[Calculation_214906199662407681]' role='measure' type='quantitative'>
        <calculation class='tableau' formula='([end]-[start])/1000' />
      </column>
      <column caption='QTL len' datatype='real' name='[Calculation_214906199663038467]' role='measure' type='quantitative'>
        <calculation class='tableau' formula='([end_pos]-[start_pos])/1000' />
      </column>
      <column datatype='integer' hidden='true' name='[F1]' role='measure' type='quantitative' />
      <column datatype='integer' name='[Number of Records]' role='measure' type='quantitative' user:auto-column='numrec'>
        <calculation class='tableau' formula='1' />
      </column>
      <column caption='QTL type' datatype='string' name='[QTL_type]' role='dimension' type='nominal' />
      <column caption='Type of Island' datatype='string' name='[Table Name]' role='dimension' type='nominal'>
        <aliases>
          <alias key='&quot;summary_islands.txt&quot;' value='Homozygosity' />
          <alias key='&quot;summary_ROHetislands.txt&quot;' value='Heterozygosity' />
        </aliases>
      </column>
      <column aggregation='Sum' caption='CHR' datatype='integer' name='[chr]' role='dimension' type='ordinal' />
      <column caption='End' datatype='integer' name='[end]' role='measure' type='quantitative' />
      <column caption='End Pos' datatype='integer' name='[end_pos]' role='measure' type='quantitative' />
      <column caption='Extra Info' datatype='string' hidden='true' name='[extra_info]' role='dimension' type='nominal' />
      <column caption='island ID' datatype='integer' name='[island_ID]' role='dimension' type='ordinal' />
      <column caption='key Abbrev' datatype='string' name='[key_Abbrev]' role='dimension' type='nominal' />
      <column caption='key Additive Effect' datatype='real' name='[key_Additive_Effect]' role='dimension' type='ordinal' />
      <column caption='key CMO name' datatype='string' name='[key_CMO_name]' role='dimension' type='nominal' />
      <column caption='key Dominance Effect' datatype='real' name='[key_Dominance_Effect]' role='dimension' type='ordinal' />
      <column caption='key F-Stat' datatype='real' name='[key_F-Stat]' role='dimension' type='ordinal' />
      <column caption='key FlankMarker' datatype='string' name='[key_FlankMarker]' role='dimension' type='nominal' />
      <column caption='key LOD-score' datatype='real' name='[key_LOD-score]' role='dimension' type='ordinal' />
      <column caption='key Likelihood Ratio' datatype='real' name='[key_Likelihood_Ratio]' role='dimension' type='ordinal' />
      <column caption='key Map Type' datatype='string' name='[key_Map_Type]' role='dimension' type='nominal' />
      <column caption='key Model' datatype='string' name='[key_Model]' role='dimension' type='nominal' />
      <column caption='key Name' datatype='string' name='[key_Name]' role='dimension' type='nominal' />
      <column caption='key P-value' datatype='string' name='[key_P-value]' role='dimension' type='nominal' />
      <column caption='key PTO name' datatype='string' name='[key_PTO_name]' role='dimension' type='nominal' />
      <column caption='key PUBMED ID' datatype='integer' name='[key_PUBMED_ID]' role='dimension' type='ordinal' />
      <column caption='key QTL ID' datatype='integer' name='[key_QTL_ID]' role='dimension' type='ordinal' />
      <column caption='key Significance' datatype='string' name='[key_Significance]' role='dimension' type='nominal' />
      <column caption='key Test Base' datatype='string' name='[key_Test_Base]' role='dimension' type='nominal' />
      <column caption='key VTO name' datatype='string' name='[key_VTO_name]' role='dimension' type='nominal' />
      <column caption='key Variance' datatype='real' name='[key_Variance]' role='dimension' type='ordinal' />
      <column caption='Key Breed' datatype='string' name='[key_breed]' role='dimension' type='nominal' />
      <column caption='key gene ID' datatype='integer' name='[key_gene_ID]' role='dimension' type='ordinal' />
      <column caption='key gene IDsrc' datatype='string' name='[key_gene_IDsrc]' role='dimension' type='nominal' />
      <column caption='key peak cM' datatype='real' name='[key_peak_cM]' role='dimension' type='ordinal' />
      <column caption='key traitType' datatype='string' name='[key_traitType]' role='dimension' type='nominal' />
      <column caption='Key Trait' datatype='string' name='[key_trait]' role='dimension' type='nominal' />
      <column caption='key trait ID' datatype='integer' name='[key_trait_ID]' role='dimension' type='ordinal' />
      <column caption='N Snp' datatype='integer' name='[n_snp]' role='measure' type='quantitative' />
      <column caption='Start' datatype='integer' name='[start]' role='measure' type='quantitative' />
      <column caption='Start Pos' datatype='integer' name='[start_pos]' role='measure' type='quantitative' />
      <column-instance column='[QTL_type]' derivation='None' name='[none:QTL_type:nk]' pivot='key' type='nominal' />
      <column-instance column='[Table Name]' derivation='None' name='[none:Table Name:nk]' pivot='key' type='nominal' />
      <layout dim-ordering='alphabetic' dim-percentage='0.490231' measure-ordering='alphabetic' measure-percentage='0.445826' parameter-percentage='0.0639432' show-aliased-fields='true' show-structure='true' user-set-layout='true' />
      <style>
        <style-rule element='mark'>
          <encoding attr='color' field='[none:QTL_type:nk]' palette='tableau-20' type='palette'>
            <map to='#17becf'>
              <bucket>&quot;Health_Association&quot;</bucket>
            </map>
            <map to='#2ca02c'>
              <bucket>&quot;Meat_and_Carcass_Association&quot;</bucket>
            </map>
            <map to='#7f7f7f'>
              <bucket>&quot;Exterior_Association&quot;</bucket>
            </map>
            <map to='#8c564b'>
              <bucket>&quot;Reproduction_Association&quot;</bucket>
            </map>
            <map to='#9467bd'>
              <bucket>&quot;Production_Association&quot;</bucket>
            </map>
            <map to='#98df8a'>
              <bucket>&quot;Meat_and_Carcass_QTL&quot;</bucket>
            </map>
            <map to='#aec7e8'>
              <bucket>&quot;Exterior_QTL&quot;</bucket>
            </map>
            <map to='#c49c94'>
              <bucket>&quot;Sheep_trait_QTL&quot;</bucket>
            </map>
            <map to='#c5b0d5'>
              <bucket>&quot;Production_QTL&quot;</bucket>
            </map>
            <map to='#d62728'>
              <bucket>&quot;Milk_Association&quot;</bucket>
            </map>
            <map to='#e377c2'>
              <bucket>&quot;Wool_Association&quot;</bucket>
            </map>
            <map to='#f7b6d2'>
              <bucket>&quot;Wool_QTL&quot;</bucket>
            </map>
            <map to='#ff9896'>
              <bucket>&quot;Milk_QTL&quot;</bucket>
            </map>
            <map to='#ffbb78'>
              <bucket>&quot;Health_QTL&quot;</bucket>
            </map>
          </encoding>
          <encoding attr='color' field='[none:Table Name:nk]' type='palette'>
            <map to='#4e79a7'>
              <bucket>&quot;summary_islands.txt&quot;</bucket>
            </map>
            <map to='#f28e2b'>
              <bucket>&quot;summary_ROHetislands.txt&quot;</bucket>
            </map>
          </encoding>
        </style-rule>
      </style>
      <semantic-values>
        <semantic-value key='[Country].[Name]' value='&quot;United States&quot;' />
      </semantic-values>
    </datasource>
    <datasource caption='summary_islands' inline='true' name='federated.15tcoaj0yawmsy17mdvqm111thzm' version='18.1'>
      <connection class='federated'>
        <named-connections>
          <named-connection caption='summary_islands' name='textscan.13yzavg1paxmld13ps4ck04j4sbg'>
            <connection class='textscan' directory='/Users/alanaselli/Documents/01_BioMa/11_paper_ovinos/04_selected_groups/03_ROH_SlidWind' filename='summary_islands.txt' password='' server='' />
          </named-connection>
          <named-connection caption='AIM.ld' name='textscan.1n093cb0nxqeik1grm3bh1faknij'>
            <connection class='textscan' directory='/Users/alanaselli/Documents/01_BioMa/11_paper_ovinos/04_selected_groups/05_LD/02_LD_each_pop' filename='AIM.ld.txt' password='' server='' />
          </named-connection>
        </named-connections>
        <relation all='true' name='summary_islands.txt+' type='union'>
          <columns character-set='UTF-8' header='yes' locale='en_US' separator=' '>
            <column datatype='string' name='BREED' />
            <column datatype='integer' name='CHR' />
            <column datatype='integer' name='island_ID' />
            <column datatype='integer' name='n_snp' />
            <column datatype='integer' name='start' />
            <column datatype='integer' name='end' />
            <column datatype='string' name='Table Name' />
          </columns>
          <relation connection='textscan.13yzavg1paxmld13ps4ck04j4sbg' name='summary_islands.txt' table='[summary_islands#txt]' type='table'>
            <columns character-set='UTF-8' header='yes' locale='en_US' separator=' '>
              <column datatype='string' name='BREED' ordinal='0' />
              <column datatype='integer' name='CHR' ordinal='1' />
              <column datatype='integer' name='island_ID' ordinal='2' />
              <column datatype='integer' name='n_snp' ordinal='3' />
              <column datatype='integer' name='start' ordinal='4' />
              <column datatype='integer' name='end' ordinal='5' />
            </columns>
          </relation>
          <relation connection='textscan.13yzavg1paxmld13ps4ck04j4sbg' name='summary_ROHetislands.txt' table='[summary_ROHetislands#txt]' type='table'>
            <columns character-set='UTF-8' header='yes' locale='en_US' separator=' '>
              <column datatype='string' name='BREED' ordinal='0' />
              <column datatype='integer' name='CHR' ordinal='1' />
              <column datatype='integer' name='island_ID' ordinal='2' />
              <column datatype='integer' name='n_snp' ordinal='3' />
              <column datatype='integer' name='start' ordinal='4' />
              <column datatype='integer' name='end' ordinal='5' />
            </columns>
          </relation>
        </relation>
        <metadata-records>
          <metadata-record class='capability'>
            <remote-name />
            <remote-type>0</remote-type>
            <parent-name>[summary_islands.txt+]</parent-name>
            <remote-alias />
            <aggregation>Count</aggregation>
            <contains-null>true</contains-null>
          </metadata-record>
          <metadata-record class='column'>
            <remote-name>BREED</remote-name>
            <remote-type>129</remote-type>
            <local-name>[BREED]</local-name>
            <parent-name>[summary_islands.txt+]</parent-name>
            <remote-alias>BREED</remote-alias>
            <ordinal>0</ordinal>
            <local-type>string</local-type>
            <aggregation>Count</aggregation>
            <contains-null>true</contains-null>
            <collation flag='0' name='LEN_RUS' />
          </metadata-record>
          <metadata-record class='column'>
            <remote-name>CHR</remote-name>
            <remote-type>20</remote-type>
            <local-name>[CHR]</local-name>
            <parent-name>[summary_islands.txt+]</parent-name>
            <remote-alias>CHR</remote-alias>
            <ordinal>1</ordinal>
            <local-type>integer</local-type>
            <aggregation>Sum</aggregation>
            <contains-null>true</contains-null>
          </metadata-record>
          <metadata-record class='column'>
            <remote-name>island_ID</remote-name>
            <remote-type>20</remote-type>
            <local-name>[island_ID]</local-name>
            <parent-name>[summary_islands.txt+]</parent-name>
            <remote-alias>island_ID</remote-alias>
            <ordinal>2</ordinal>
            <local-type>integer</local-type>
            <aggregation>Sum</aggregation>
            <contains-null>true</contains-null>
          </metadata-record>
          <metadata-record class='column'>
            <remote-name>n_snp</remote-name>
            <remote-type>20</remote-type>
            <local-name>[n_snp]</local-name>
            <parent-name>[summary_islands.txt+]</parent-name>
            <remote-alias>n_snp</remote-alias>
            <ordinal>3</ordinal>
            <local-type>integer</local-type>
            <aggregation>Sum</aggregation>
            <contains-null>true</contains-null>
          </metadata-record>
          <metadata-record class='column'>
            <remote-name>start</remote-name>
            <remote-type>20</remote-type>
            <local-name>[start]</local-name>
            <parent-name>[summary_islands.txt+]</parent-name>
            <remote-alias>start</remote-alias>
            <ordinal>4</ordinal>
            <local-type>integer</local-type>
            <aggregation>Sum</aggregation>
            <contains-null>true</contains-null>
          </metadata-record>
          <metadata-record class='column'>
            <remote-name>end</remote-name>
            <remote-type>20</remote-type>
            <local-name>[end]</local-name>
            <parent-name>[summary_islands.txt+]</parent-name>
            <remote-alias>end</remote-alias>
            <ordinal>5</ordinal>
            <local-type>integer</local-type>
            <aggregation>Sum</aggregation>
            <contains-null>true</contains-null>
          </metadata-record>
          <metadata-record class='column'>
            <remote-name>Table Name</remote-name>
            <remote-type>129</remote-type>
            <local-name>[Table Name]</local-name>
            <parent-name>[summary_islands.txt+]</parent-name>
            <remote-alias>Table Name</remote-alias>
            <ordinal>6</ordinal>
            <local-type>string</local-type>
            <aggregation>Count</aggregation>
            <contains-null>true</contains-null>
            <collation flag='0' name='LEN_RUS' />
          </metadata-record>
        </metadata-records>
      </connection>
      <aliases enabled='yes' />
      <column caption='Population' datatype='string' name='[BREED]' role='dimension' type='nominal'>
        <aliases>
          <alias key='&quot;AIM&quot;' value='Australian Industry Merino' />
          <alias key='&quot;APM&quot;' value='Australian Poll Merino' />
          <alias key='&quot;ASU&quot;' value='Australian Suffolk' />
          <alias key='&quot;AUM&quot;' value='Australian Merino' />
          <alias key='&quot;CHU&quot;' value='Churra' />
          <alias key='&quot;CME&quot;' value='Chinese Merino' />
          <alias key='&quot;EFB&quot;' value='East Friesian Brown' />
          <alias key='&quot;GTX&quot;' value='German Texel' />
          <alias key='&quot;ISF&quot;' value='Irish Suffolk' />
          <alias key='&quot;LME&quot;' value='Lacaune (meat)' />
          <alias key='&quot;LMI&quot;' value='Lacaune (milk)' />
          <alias key='&quot;MLA&quot;' value='Merino Landschaf' />
          <alias key='&quot;NTX&quot;' value='New Zealand Texel' />
          <alias key='&quot;RMB&quot;' value='Merino de Rambouillet' />
          <alias key='&quot;SOA&quot;' value='Soay' />
          <alias key='&quot;STX&quot;' value='Scottish Texel' />
          <alias key='&quot;TIB&quot;' value='Tibetan' />
        </aliases>
      </column>
      <column aggregation='Sum' datatype='integer' name='[CHR]' role='dimension' type='ordinal' />
      <column caption='Lenght' datatype='real' name='[Calculation_109634542782074881]' role='measure' type='quantitative'>
        <calculation class='tableau' formula='([end]-[start])/1000' />
      </column>
      <column datatype='integer' name='[Number of Records]' role='measure' type='quantitative' user:auto-column='numrec'>
        <calculation class='tableau' formula='1' />
      </column>
      <column caption='Type of island' datatype='string' name='[Table Name]' role='dimension' type='nominal'>
        <aliases>
          <alias key='&quot;summary_islands.txt&quot;' value='Homozygosity' />
          <alias key='&quot;summary_ROHetislands.txt&quot;' value='Heterozygosity' />
        </aliases>
      </column>
      <column caption='End' datatype='integer' name='[end]' role='measure' type='quantitative' />
      <column caption='island ID' datatype='integer' name='[island_ID]' role='dimension' type='ordinal' />
      <column caption='N Snp' datatype='integer' name='[n_snp]' role='measure' type='quantitative' />
      <column caption='Start' datatype='integer' name='[start]' role='measure' type='quantitative' />
      <column-instance column='[Table Name]' derivation='None' name='[none:Table Name:nk]' pivot='key' type='nominal' />
      <layout dim-ordering='alphabetic' dim-percentage='0.346359' measure-ordering='alphabetic' measure-percentage='0.383659' parameter-percentage='0.269982' show-aliased-fields='true' show-structure='true' />
      <style>
        <style-rule element='mark'>
          <encoding attr='color' field='[:Measure Names]' type='palette'>
            <map to='#4e79a7'>
              <bucket>&quot;[federated.15tcoaj0yawmsy17mdvqm111thzm]&quot;</bucket>
            </map>
            <map to='#f28e2b'>
              <bucket>&quot;[federated.1nsjr1k12kek4o18odxep03he8wn].[sum:BP_A:qk]&quot;</bucket>
            </map>
          </encoding>
          <encoding attr='color' field='[none:Table Name:nk]' type='palette'>
            <map to='#4e79a7'>
              <bucket>&quot;summary_islands.txt&quot;</bucket>
            </map>
            <map to='#f28e2b'>
              <bucket>&quot;summary_ROHetislands.txt&quot;</bucket>
            </map>
          </encoding>
        </style-rule>
      </style>
      <semantic-values>
        <semantic-value key='[Country].[Name]' value='&quot;United States&quot;' />
      </semantic-values>
      <field-sort-info field-sort-order-type='custom-order'>
        <field-sort-custom-order field='BREED' />
        <field-sort-custom-order field='CHR' />
        <field-sort-custom-order field='island_ID' />
        <field-sort-custom-order field='n_snp' />
        <field-sort-custom-order field='start' />
        <field-sort-custom-order field='end' />
        <field-sort-custom-order field='Calculation_109634542782074881' />
        <field-sort-custom-order field='Table Name' />
      </field-sort-info>
    </datasource>
    <datasource caption='ld_each_breed.txt+ (Multiple Connections)' inline='true' name='federated.1nsjr1k12kek4o18odxep03he8wn' version='18.1'>
      <connection class='federated'>
        <named-connections>
          <named-connection caption='ld_each_breed' name='textscan.04d54jf1kllcyt11fjt011ihty5p'>
            <connection class='textscan' directory='/Users/alanaselli/Documents/01_BioMa/11_paper_ovinos/04_selected_groups/05_LD/02_LD_each_pop' filename='AIM.ld.txt' password='' server='' />
          </named-connection>
          <named-connection caption='ROH_complete_info' name='textscan.1uten5t1snazwk18l69rf06ql55c'>
            <connection class='textscan' directory='/Users/alanaselli/Documents/01_BioMa/11_paper_ovinos/04_selected_groups/03_ROH_SlidWind' filename='ROH_complete_info.txt' password='' server='' />
          </named-connection>
        </named-connections>
        <relation join='full' type='join'>
          <clause type='join'>
            <expression op='AND'>
              <expression op='='>
                <expression op='[AIM.ld.txt+].[CHR_A]' />
                <expression op='[ROH_complete_info.txt].[chrom]' />
              </expression>
              <expression op='='>
                <expression op='LEFT([AIM.ld.txt+].[Table Name], 3)' />
                <expression op='[ROH_complete_info.txt].[breed_id]' />
              </expression>
            </expression>
          </clause>
          <relation all='true' name='AIM.ld.txt+' type='union'>
            <columns character-set='UTF-8' header='yes' locale='en_US' separator=' '>
              <column datatype='string' name='F1' />
              <column datatype='integer' name='CHR_A' />
              <column datatype='integer' name='BP_A' />
              <column datatype='string' name='SNP_A' />
              <column datatype='integer' name='CHR_B' />
              <column datatype='integer' name='BP_B' />
              <column datatype='string' name='SNP_B' />
              <column datatype='real' name='R2' />
              <column datatype='string' name='F9' />
              <column datatype='string' name='Table Name' />
            </columns>
            <relation connection='textscan.04d54jf1kllcyt11fjt011ihty5p' name='AIM.ld.txt' table='[AIM.ld#txt]' type='table'>
              <columns character-set='UTF-8' header='yes' locale='en_US' separator=' '>
                <column datatype='string' name='F1' ordinal='0' />
                <column datatype='integer' name='CHR_A' ordinal='1' />
                <column datatype='integer' name='BP_A' ordinal='2' />
                <column datatype='string' name='SNP_A' ordinal='3' />
                <column datatype='integer' name='CHR_B' ordinal='4' />
                <column datatype='integer' name='BP_B' ordinal='5' />
                <column datatype='string' name='SNP_B' ordinal='6' />
                <column datatype='real' name='R2' ordinal='7' />
                <column datatype='string' name='F9' ordinal='8' />
              </columns>
            </relation>
            <relation connection='textscan.04d54jf1kllcyt11fjt011ihty5p' name='APM.ld.txt' table='[APM.ld#txt]' type='table'>
              <columns character-set='UTF-8' header='yes' locale='en_US' separator=' '>
                <column datatype='string' name='F1' ordinal='0' />
                <column datatype='integer' name='CHR_A' ordinal='1' />
                <column datatype='integer' name='BP_A' ordinal='2' />
                <column datatype='string' name='SNP_A' ordinal='3' />
                <column datatype='integer' name='CHR_B' ordinal='4' />
                <column datatype='integer' name='BP_B' ordinal='5' />
                <column datatype='string' name='SNP_B' ordinal='6' />
                <column datatype='real' name='R2' ordinal='7' />
                <column datatype='string' name='F9' ordinal='8' />
              </columns>
            </relation>
            <relation connection='textscan.04d54jf1kllcyt11fjt011ihty5p' name='ASU.ld.txt' table='[ASU.ld#txt]' type='table'>
              <columns character-set='UTF-8' header='yes' locale='en_US' separator=' '>
                <column datatype='string' name='F1' ordinal='0' />
                <column datatype='integer' name='CHR_A' ordinal='1' />
                <column datatype='integer' name='BP_A' ordinal='2' />
                <column datatype='string' name='SNP_A' ordinal='3' />
                <column datatype='integer' name='CHR_B' ordinal='4' />
                <column datatype='integer' name='BP_B' ordinal='5' />
                <column datatype='string' name='SNP_B' ordinal='6' />
                <column datatype='real' name='R2' ordinal='7' />
                <column datatype='string' name='F9' ordinal='8' />
              </columns>
            </relation>
            <relation connection='textscan.04d54jf1kllcyt11fjt011ihty5p' name='AUM.ld.txt' table='[AUM.ld#txt]' type='table'>
              <columns character-set='UTF-8' header='yes' locale='en_US' separator=' '>
                <column datatype='string' name='F1' ordinal='0' />
                <column datatype='integer' name='CHR_A' ordinal='1' />
                <column datatype='integer' name='BP_A' ordinal='2' />
                <column datatype='string' name='SNP_A' ordinal='3' />
                <column datatype='integer' name='CHR_B' ordinal='4' />
                <column datatype='integer' name='BP_B' ordinal='5' />
                <column datatype='string' name='SNP_B' ordinal='6' />
                <column datatype='real' name='R2' ordinal='7' />
                <column datatype='string' name='F9' ordinal='8' />
              </columns>
            </relation>
            <relation connection='textscan.04d54jf1kllcyt11fjt011ihty5p' name='CHU.ld.txt' table='[CHU.ld#txt]' type='table'>
              <columns character-set='UTF-8' header='yes' locale='en_US' separator=' '>
                <column datatype='string' name='F1' ordinal='0' />
                <column datatype='integer' name='CHR_A' ordinal='1' />
                <column datatype='integer' name='BP_A' ordinal='2' />
                <column datatype='string' name='SNP_A' ordinal='3' />
                <column datatype='integer' name='CHR_B' ordinal='4' />
                <column datatype='integer' name='BP_B' ordinal='5' />
                <column datatype='string' name='SNP_B' ordinal='6' />
                <column datatype='real' name='R2' ordinal='7' />
                <column datatype='string' name='F9' ordinal='8' />
              </columns>
            </relation>
            <relation connection='textscan.04d54jf1kllcyt11fjt011ihty5p' name='CME.ld.txt' table='[CME.ld#txt]' type='table'>
              <columns character-set='UTF-8' header='yes' locale='en_US' separator=' '>
                <column datatype='string' name='F1' ordinal='0' />
                <column datatype='integer' name='CHR_A' ordinal='1' />
                <column datatype='integer' name='BP_A' ordinal='2' />
                <column datatype='string' name='SNP_A' ordinal='3' />
                <column datatype='integer' name='CHR_B' ordinal='4' />
                <column datatype='integer' name='BP_B' ordinal='5' />
                <column datatype='string' name='SNP_B' ordinal='6' />
                <column datatype='real' name='R2' ordinal='7' />
                <column datatype='string' name='F9' ordinal='8' />
              </columns>
            </relation>
            <relation connection='textscan.04d54jf1kllcyt11fjt011ihty5p' name='EFB.ld.txt' table='[EFB.ld#txt]' type='table'>
              <columns character-set='UTF-8' header='yes' locale='en_US' separator=' '>
                <column datatype='string' name='F1' ordinal='0' />
                <column datatype='integer' name='CHR_A' ordinal='1' />
                <column datatype='integer' name='BP_A' ordinal='2' />
                <column datatype='string' name='SNP_A' ordinal='3' />
                <column datatype='integer' name='CHR_B' ordinal='4' />
                <column datatype='integer' name='BP_B' ordinal='5' />
                <column datatype='string' name='SNP_B' ordinal='6' />
                <column datatype='real' name='R2' ordinal='7' />
                <column datatype='string' name='F9' ordinal='8' />
              </columns>
            </relation>
            <relation connection='textscan.04d54jf1kllcyt11fjt011ihty5p' name='GTX.ld.txt' table='[GTX.ld#txt]' type='table'>
              <columns character-set='UTF-8' header='yes' locale='en_US' separator=' '>
                <column datatype='string' name='F1' ordinal='0' />
                <column datatype='integer' name='CHR_A' ordinal='1' />
                <column datatype='integer' name='BP_A' ordinal='2' />
                <column datatype='string' name='SNP_A' ordinal='3' />
                <column datatype='integer' name='CHR_B' ordinal='4' />
                <column datatype='integer' name='BP_B' ordinal='5' />
                <column datatype='string' name='SNP_B' ordinal='6' />
                <column datatype='real' name='R2' ordinal='7' />
                <column datatype='string' name='F9' ordinal='8' />
              </columns>
            </relation>
            <relation connection='textscan.04d54jf1kllcyt11fjt011ihty5p' name='ISF.ld.txt' table='[ISF.ld#txt]' type='table'>
              <columns character-set='UTF-8' header='yes' locale='en_US' separator=' '>
                <column datatype='string' name='F1' ordinal='0' />
                <column datatype='integer' name='CHR_A' ordinal='1' />
                <column datatype='integer' name='BP_A' ordinal='2' />
                <column datatype='string' name='SNP_A' ordinal='3' />
                <column datatype='integer' name='CHR_B' ordinal='4' />
                <column datatype='integer' name='BP_B' ordinal='5' />
                <column datatype='string' name='SNP_B' ordinal='6' />
                <column datatype='real' name='R2' ordinal='7' />
                <column datatype='string' name='F9' ordinal='8' />
              </columns>
            </relation>
            <relation connection='textscan.04d54jf1kllcyt11fjt011ihty5p' name='LME.ld.txt' table='[LME.ld#txt]' type='table'>
              <columns character-set='UTF-8' header='yes' locale='en_US' separator=' '>
                <column datatype='string' name='F1' ordinal='0' />
                <column datatype='integer' name='CHR_A' ordinal='1' />
                <column datatype='integer' name='BP_A' ordinal='2' />
                <column datatype='string' name='SNP_A' ordinal='3' />
                <column datatype='integer' name='CHR_B' ordinal='4' />
                <column datatype='integer' name='BP_B' ordinal='5' />
                <column datatype='string' name='SNP_B' ordinal='6' />
                <column datatype='real' name='R2' ordinal='7' />
                <column datatype='string' name='F9' ordinal='8' />
              </columns>
            </relation>
            <relation connection='textscan.04d54jf1kllcyt11fjt011ihty5p' name='LMI.ld.txt' table='[LMI.ld#txt]' type='table'>
              <columns character-set='UTF-8' header='yes' locale='en_US' separator=' '>
                <column datatype='string' name='F1' ordinal='0' />
                <column datatype='integer' name='CHR_A' ordinal='1' />
                <column datatype='integer' name='BP_A' ordinal='2' />
                <column datatype='string' name='SNP_A' ordinal='3' />
                <column datatype='integer' name='CHR_B' ordinal='4' />
                <column datatype='integer' name='BP_B' ordinal='5' />
                <column datatype='string' name='SNP_B' ordinal='6' />
                <column datatype='real' name='R2' ordinal='7' />
                <column datatype='string' name='F9' ordinal='8' />
              </columns>
            </relation>
            <relation connection='textscan.04d54jf1kllcyt11fjt011ihty5p' name='MLA.ld.txt' table='[MLA.ld#txt]' type='table'>
              <columns character-set='UTF-8' header='yes' locale='en_US' separator=' '>
                <column datatype='string' name='F1' ordinal='0' />
                <column datatype='integer' name='CHR_A' ordinal='1' />
                <column datatype='integer' name='BP_A' ordinal='2' />
                <column datatype='string' name='SNP_A' ordinal='3' />
                <column datatype='integer' name='CHR_B' ordinal='4' />
                <column datatype='integer' name='BP_B' ordinal='5' />
                <column datatype='string' name='SNP_B' ordinal='6' />
                <column datatype='real' name='R2' ordinal='7' />
                <column datatype='string' name='F9' ordinal='8' />
              </columns>
            </relation>
            <relation connection='textscan.04d54jf1kllcyt11fjt011ihty5p' name='NTX.ld.txt' table='[NTX.ld#txt]' type='table'>
              <columns character-set='UTF-8' header='yes' locale='en_US' separator=' '>
                <column datatype='string' name='F1' ordinal='0' />
                <column datatype='integer' name='CHR_A' ordinal='1' />
                <column datatype='integer' name='BP_A' ordinal='2' />
                <column datatype='string' name='SNP_A' ordinal='3' />
                <column datatype='integer' name='CHR_B' ordinal='4' />
                <column datatype='integer' name='BP_B' ordinal='5' />
                <column datatype='string' name='SNP_B' ordinal='6' />
                <column datatype='real' name='R2' ordinal='7' />
                <column datatype='string' name='F9' ordinal='8' />
              </columns>
            </relation>
            <relation connection='textscan.04d54jf1kllcyt11fjt011ihty5p' name='RMB.ld.txt' table='[RMB.ld#txt]' type='table'>
              <columns character-set='UTF-8' header='yes' locale='en_US' separator=' '>
                <column datatype='string' name='F1' ordinal='0' />
                <column datatype='integer' name='CHR_A' ordinal='1' />
                <column datatype='integer' name='BP_A' ordinal='2' />
                <column datatype='string' name='SNP_A' ordinal='3' />
                <column datatype='integer' name='CHR_B' ordinal='4' />
                <column datatype='integer' name='BP_B' ordinal='5' />
                <column datatype='string' name='SNP_B' ordinal='6' />
                <column datatype='real' name='R2' ordinal='7' />
                <column datatype='string' name='F9' ordinal='8' />
              </columns>
            </relation>
            <relation connection='textscan.04d54jf1kllcyt11fjt011ihty5p' name='SOA.ld.txt' table='[SOA.ld#txt]' type='table'>
              <columns character-set='UTF-8' header='yes' locale='en_US' separator=' '>
                <column datatype='string' name='F1' ordinal='0' />
                <column datatype='integer' name='CHR_A' ordinal='1' />
                <column datatype='integer' name='BP_A' ordinal='2' />
                <column datatype='string' name='SNP_A' ordinal='3' />
                <column datatype='integer' name='CHR_B' ordinal='4' />
                <column datatype='integer' name='BP_B' ordinal='5' />
                <column datatype='string' name='SNP_B' ordinal='6' />
                <column datatype='real' name='R2' ordinal='7' />
                <column datatype='string' name='F9' ordinal='8' />
              </columns>
            </relation>
            <relation connection='textscan.04d54jf1kllcyt11fjt011ihty5p' name='STX.ld.txt' table='[STX.ld#txt]' type='table'>
              <columns character-set='UTF-8' header='yes' locale='en_US' separator=' '>
                <column datatype='string' name='F1' ordinal='0' />
                <column datatype='integer' name='CHR_A' ordinal='1' />
                <column datatype='integer' name='BP_A' ordinal='2' />
                <column datatype='string' name='SNP_A' ordinal='3' />
                <column datatype='integer' name='CHR_B' ordinal='4' />
                <column datatype='integer' name='BP_B' ordinal='5' />
                <column datatype='string' name='SNP_B' ordinal='6' />
                <column datatype='real' name='R2' ordinal='7' />
                <column datatype='string' name='F9' ordinal='8' />
              </columns>
            </relation>
            <relation connection='textscan.04d54jf1kllcyt11fjt011ihty5p' name='TIB.ld.txt' table='[TIB.ld#txt]' type='table'>
              <columns character-set='UTF-8' header='yes' locale='en_US' separator=' '>
                <column datatype='string' name='F1' ordinal='0' />
                <column datatype='integer' name='CHR_A' ordinal='1' />
                <column datatype='integer' name='BP_A' ordinal='2' />
                <column datatype='string' name='SNP_A' ordinal='3' />
                <column datatype='integer' name='CHR_B' ordinal='4' />
                <column datatype='integer' name='BP_B' ordinal='5' />
                <column datatype='string' name='SNP_B' ordinal='6' />
                <column datatype='real' name='R2' ordinal='7' />
                <column datatype='string' name='F9' ordinal='8' />
              </columns>
            </relation>
          </relation>
          <relation connection='textscan.1uten5t1snazwk18l69rf06ql55c' name='ROH_complete_info.txt' table='[ROH_complete_info#txt]' type='table'>
            <columns character-set='UTF-8' header='yes' locale='en_US' separator=' '>
              <column datatype='string' name='breed_id' ordinal='0' />
              <column datatype='string' name='animal_id' ordinal='1' />
              <column datatype='integer' name='chrom' ordinal='2' />
              <column datatype='integer' name='nSNP' ordinal='3' />
              <column datatype='integer' name='from' ordinal='4' />
              <column datatype='integer' name='to' ordinal='5' />
              <column datatype='integer' name='lengthBps' ordinal='6' />
              <column datatype='integer' name='ROH_id' ordinal='7' />
            </columns>
          </relation>
        </relation>
        <cols>
          <map key='[BP_A]' value='[AIM.ld.txt+].[BP_A]' />
          <map key='[BP_B]' value='[AIM.ld.txt+].[BP_B]' />
          <map key='[CHR_A]' value='[AIM.ld.txt+].[CHR_A]' />
          <map key='[CHR_B]' value='[AIM.ld.txt+].[CHR_B]' />
          <map key='[F1]' value='[AIM.ld.txt+].[F1]' />
          <map key='[F9]' value='[AIM.ld.txt+].[F9]' />
          <map key='[R2]' value='[AIM.ld.txt+].[R2]' />
          <map key='[ROH_id]' value='[ROH_complete_info.txt].[ROH_id]' />
          <map key='[SNP_A]' value='[AIM.ld.txt+].[SNP_A]' />
          <map key='[SNP_B]' value='[AIM.ld.txt+].[SNP_B]' />
          <map key='[Table Name]' value='[AIM.ld.txt+].[Table Name]' />
          <map key='[animal_id]' value='[ROH_complete_info.txt].[animal_id]' />
          <map key='[breed_id (ROH_complete_info.txt)]' value='[ROH_complete_info.txt].[breed_id]' />
          <map key='[chrom]' value='[ROH_complete_info.txt].[chrom]' />
          <map key='[from]' value='[ROH_complete_info.txt].[from]' />
          <map key='[lengthBps]' value='[ROH_complete_info.txt].[lengthBps]' />
          <map key='[nSNP]' value='[ROH_complete_info.txt].[nSNP]' />
          <map key='[to]' value='[ROH_complete_info.txt].[to]' />
        </cols>
        <metadata-records>
          <metadata-record class='capability'>
            <remote-name />
            <remote-type>0</remote-type>
            <parent-name>[AIM.ld.txt+]</parent-name>
            <remote-alias />
            <aggregation>Count</aggregation>
            <contains-null>true</contains-null>
          </metadata-record>
          <metadata-record class='column'>
            <remote-name>F1</remote-name>
            <remote-type>129</remote-type>
            <local-name>[F1]</local-name>
            <parent-name>[AIM.ld.txt+]</parent-name>
            <remote-alias>F1</remote-alias>
            <ordinal>0</ordinal>
            <local-type>string</local-type>
            <aggregation>Count</aggregation>
            <contains-null>true</contains-null>
            <collation flag='0' name='LEN_RUS' />
          </metadata-record>
          <metadata-record class='column'>
            <remote-name>CHR_A</remote-name>
            <remote-type>20</remote-type>
            <local-name>[CHR_A]</local-name>
            <parent-name>[AIM.ld.txt+]</parent-name>
            <remote-alias>CHR_A</remote-alias>
            <ordinal>1</ordinal>
            <local-type>integer</local-type>
            <aggregation>Sum</aggregation>
            <contains-null>true</contains-null>
          </metadata-record>
          <metadata-record class='column'>
            <remote-name>BP_A</remote-name>
            <remote-type>20</remote-type>
            <local-name>[BP_A]</local-name>
            <parent-name>[AIM.ld.txt+]</parent-name>
            <remote-alias>BP_A</remote-alias>
            <ordinal>2</ordinal>
            <local-type>integer</local-type>
            <aggregation>Sum</aggregation>
            <contains-null>true</contains-null>
          </metadata-record>
          <metadata-record class='column'>
            <remote-name>SNP_A</remote-name>
            <remote-type>129</remote-type>
            <local-name>[SNP_A]</local-name>
            <parent-name>[AIM.ld.txt+]</parent-name>
            <remote-alias>SNP_A</remote-alias>
            <ordinal>3</ordinal>
            <local-type>string</local-type>
            <aggregation>Count</aggregation>
            <contains-null>true</contains-null>
            <collation flag='0' name='LEN_RUS' />
          </metadata-record>
          <metadata-record class='column'>
            <remote-name>CHR_B</remote-name>
            <remote-type>20</remote-type>
            <local-name>[CHR_B]</local-name>
            <parent-name>[AIM.ld.txt+]</parent-name>
            <remote-alias>CHR_B</remote-alias>
            <ordinal>4</ordinal>
            <local-type>integer</local-type>
            <aggregation>Sum</aggregation>
            <contains-null>true</contains-null>
          </metadata-record>
          <metadata-record class='column'>
            <remote-name>BP_B</remote-name>
            <remote-type>20</remote-type>
            <local-name>[BP_B]</local-name>
            <parent-name>[AIM.ld.txt+]</parent-name>
            <remote-alias>BP_B</remote-alias>
            <ordinal>5</ordinal>
            <local-type>integer</local-type>
            <aggregation>Sum</aggregation>
            <contains-null>true</contains-null>
          </metadata-record>
          <metadata-record class='column'>
            <remote-name>SNP_B</remote-name>
            <remote-type>129</remote-type>
            <local-name>[SNP_B]</local-name>
            <parent-name>[AIM.ld.txt+]</parent-name>
            <remote-alias>SNP_B</remote-alias>
            <ordinal>6</ordinal>
            <local-type>string</local-type>
            <aggregation>Count</aggregation>
            <contains-null>true</contains-null>
            <collation flag='0' name='LEN_RUS' />
          </metadata-record>
          <metadata-record class='column'>
            <remote-name>R2</remote-name>
            <remote-type>5</remote-type>
            <local-name>[R2]</local-name>
            <parent-name>[AIM.ld.txt+]</parent-name>
            <remote-alias>R2</remote-alias>
            <ordinal>7</ordinal>
            <local-type>real</local-type>
            <aggregation>Sum</aggregation>
            <contains-null>true</contains-null>
          </metadata-record>
          <metadata-record class='column'>
            <remote-name>F9</remote-name>
            <remote-type>129</remote-type>
            <local-name>[F9]</local-name>
            <parent-name>[AIM.ld.txt+]</parent-name>
            <remote-alias>F9</remote-alias>
            <ordinal>8</ordinal>
            <local-type>string</local-type>
            <aggregation>Count</aggregation>
            <contains-null>true</contains-null>
            <collation flag='0' name='LEN_RUS' />
          </metadata-record>
          <metadata-record class='column'>
            <remote-name>Table Name</remote-name>
            <remote-type>129</remote-type>
            <local-name>[Table Name]</local-name>
            <parent-name>[AIM.ld.txt+]</parent-name>
            <remote-alias>Table Name</remote-alias>
            <ordinal>9</ordinal>
            <local-type>string</local-type>
            <aggregation>Count</aggregation>
            <contains-null>true</contains-null>
            <collation flag='0' name='LEN_RUS' />
          </metadata-record>
          <metadata-record class='capability'>
            <remote-name />
            <remote-type>0</remote-type>
            <parent-name>[ROH_complete_info.txt]</parent-name>
            <remote-alias />
            <aggregation>Count</aggregation>
            <contains-null>true</contains-null>
            <attributes>
              <attribute datatype='string' name='character-set'>&quot;UTF-8&quot;</attribute>
              <attribute datatype='string' name='collation'>&quot;en_US&quot;</attribute>
              <attribute datatype='string' name='field-delimiter'>&quot; &quot;</attribute>
              <attribute datatype='string' name='header-row'>&quot;true&quot;</attribute>
              <attribute datatype='string' name='locale'>&quot;en_US&quot;</attribute>
              <attribute datatype='string' name='single-char'>&quot;&quot;</attribute>
            </attributes>
          </metadata-record>
          <metadata-record class='column'>
            <remote-name>breed_id</remote-name>
            <remote-type>129</remote-type>
            <local-name>[breed_id (ROH_complete_info.txt)]</local-name>
            <parent-name>[ROH_complete_info.txt]</parent-name>
            <remote-alias>breed_id</remote-alias>
            <ordinal>10</ordinal>
            <local-type>string</local-type>
            <aggregation>Count</aggregation>
            <scale>1</scale>
            <width>1073741823</width>
            <contains-null>true</contains-null>
            <collation flag='0' name='LEN_RUS' />
          </metadata-record>
          <metadata-record class='column'>
            <remote-name>animal_id</remote-name>
            <remote-type>129</remote-type>
            <local-name>[animal_id]</local-name>
            <parent-name>[ROH_complete_info.txt]</parent-name>
            <remote-alias>animal_id</remote-alias>
            <ordinal>11</ordinal>
            <local-type>string</local-type>
            <aggregation>Count</aggregation>
            <scale>1</scale>
            <width>1073741823</width>
            <contains-null>true</contains-null>
            <collation flag='0' name='LEN_RUS' />
          </metadata-record>
          <metadata-record class='column'>
            <remote-name>chrom</remote-name>
            <remote-type>20</remote-type>
            <local-name>[chrom]</local-name>
            <parent-name>[ROH_complete_info.txt]</parent-name>
            <remote-alias>chrom</remote-alias>
            <ordinal>12</ordinal>
            <local-type>integer</local-type>
            <aggregation>Sum</aggregation>
            <contains-null>true</contains-null>
          </metadata-record>
          <metadata-record class='column'>
            <remote-name>nSNP</remote-name>
            <remote-type>20</remote-type>
            <local-name>[nSNP]</local-name>
            <parent-name>[ROH_complete_info.txt]</parent-name>
            <remote-alias>nSNP</remote-alias>
            <ordinal>13</ordinal>
            <local-type>integer</local-type>
            <aggregation>Sum</aggregation>
            <contains-null>true</contains-null>
          </metadata-record>
          <metadata-record class='column'>
            <remote-name>from</remote-name>
            <remote-type>20</remote-type>
            <local-name>[from]</local-name>
            <parent-name>[ROH_complete_info.txt]</parent-name>
            <remote-alias>from</remote-alias>
            <ordinal>14</ordinal>
            <local-type>integer</local-type>
            <aggregation>Sum</aggregation>
            <contains-null>true</contains-null>
          </metadata-record>
          <metadata-record class='column'>
            <remote-name>to</remote-name>
            <remote-type>20</remote-type>
            <local-name>[to]</local-name>
            <parent-name>[ROH_complete_info.txt]</parent-name>
            <remote-alias>to</remote-alias>
            <ordinal>15</ordinal>
            <local-type>integer</local-type>
            <aggregation>Sum</aggregation>
            <contains-null>true</contains-null>
          </metadata-record>
          <metadata-record class='column'>
            <remote-name>lengthBps</remote-name>
            <remote-type>20</remote-type>
            <local-name>[lengthBps]</local-name>
            <parent-name>[ROH_complete_info.txt]</parent-name>
            <remote-alias>lengthBps</remote-alias>
            <ordinal>16</ordinal>
            <local-type>integer</local-type>
            <aggregation>Sum</aggregation>
            <contains-null>true</contains-null>
          </metadata-record>
          <metadata-record class='column'>
            <remote-name>ROH_id</remote-name>
            <remote-type>20</remote-type>
            <local-name>[ROH_id]</local-name>
            <parent-name>[ROH_complete_info.txt]</parent-name>
            <remote-alias>ROH_id</remote-alias>
            <ordinal>17</ordinal>
            <local-type>integer</local-type>
            <aggregation>Sum</aggregation>
            <contains-null>true</contains-null>
          </metadata-record>
        </metadata-records>
      </connection>
      <aliases enabled='yes' />
      <column caption='Bp A' datatype='integer' name='[BP_A]' role='measure' type='quantitative' />
      <column caption='Bp B' datatype='integer' name='[BP_B]' role='measure' type='quantitative' />
      <column aggregation='Sum' caption='Chr A' datatype='integer' name='[CHR_A]' role='dimension' type='ordinal' />
      <column aggregation='Sum' caption='Chr B' datatype='integer' name='[CHR_B]' role='dimension' type='ordinal' />
      <column caption='From kbps' datatype='real' name='[Calculation_345510568333000704]' role='measure' type='quantitative'>
        <calculation class='tableau' formula='[from]/1000' />
      </column>
      <column caption='To kbps' datatype='real' name='[Calculation_345510568333156354]' role='measure' type='quantitative'>
        <calculation class='tableau' formula='[to]/1000' />
      </column>
      <column caption='LD start' datatype='real' name='[Calculation_345510568333205507]' role='measure' type='quantitative'>
        <calculation class='tableau' formula='[BP_A]/1000' />
      </column>
      <column caption='LD end' datatype='real' name='[Calculation_345510568333262852]' role='measure' type='quantitative'>
        <calculation class='tableau' formula='[BP_B]/1000' />
      </column>
      <column caption='LD len' datatype='real' name='[Calculation_345510568333307909]' role='measure' type='quantitative'>
        <calculation class='tableau' formula='[Calculation_345510568333262852]-[Calculation_345510568333205507]' />
      </column>
      <column caption='LD length' datatype='real' name='[Calculation_473581682424606731]' role='measure' type='quantitative'>
        <calculation class='tableau' formula='[Calculation_473581682451587091]-[Calculation_473581682451513362]' />
      </column>
      <column caption='LD from kbps' datatype='real' name='[Calculation_473581682451513362]' role='measure' type='quantitative'>
        <calculation class='tableau' formula='[BP_A]/1000' />
      </column>
      <column caption='LD to kbps' datatype='real' name='[Calculation_473581682451587091]' role='measure' type='quantitative'>
        <calculation class='tableau' formula='[BP_B]/1000' />
      </column>
      <column datatype='string' hidden='true' name='[F1]' role='dimension' type='nominal' />
      <column datatype='string' hidden='true' name='[F9]' role='dimension' type='nominal' />
      <column caption='Length kBps' datatype='real' name='[Length Bps (copy)_345510568333058049]' role='measure' type='quantitative'>
        <calculation class='tableau' formula='[lengthBps]/1000' />
      </column>
      <column datatype='integer' name='[Number of Records]' role='measure' type='quantitative' user:auto-column='numrec'>
        <calculation class='tableau' formula='1' />
      </column>
      <column caption='ROH id' datatype='integer' name='[ROH_id]' role='dimension' type='ordinal' />
      <column caption='Snp A' datatype='string' name='[SNP_A]' role='dimension' type='nominal' />
      <column caption='Snp B' datatype='string' name='[SNP_B]' role='dimension' type='nominal' />
      <column caption='Animal Id' datatype='string' name='[animal_id]' role='dimension' type='nominal' />
      <column caption='breed id (ROH complete info.txt)' datatype='string' name='[breed_id (ROH_complete_info.txt)]' role='dimension' type='nominal' />
      <column aggregation='Sum' caption='Chrom' datatype='integer' name='[chrom]' role='dimension' type='ordinal' />
      <column caption='From' datatype='integer' name='[from]' role='measure' type='quantitative' />
      <column caption='Length Bps' datatype='integer' name='[lengthBps]' role='measure' type='quantitative' />
      <column caption='N Snp' datatype='integer' name='[nSNP]' role='measure' type='quantitative' />
      <column caption='To' datatype='integer' name='[to]' role='measure' type='quantitative' />
      <layout dim-ordering='alphabetic' dim-percentage='0.447602' measure-ordering='alphabetic' measure-percentage='0.440497' parameter-percentage='0.111901' show-structure='true' />
      <semantic-values>
        <semantic-value key='[Country].[Name]' value='&quot;United States&quot;' />
      </semantic-values>
      <field-sort-info field-sort-order-type='custom-order'>
        <field-sort-custom-order field='CHR_A' />
        <field-sort-custom-order field='BP_A' />
        <field-sort-custom-order field='SNP_A' />
        <field-sort-custom-order field='CHR_B' />
        <field-sort-custom-order field='BP_B' />
        <field-sort-custom-order field='SNP_B' />
        <field-sort-custom-order field='R2' />
        <field-sort-custom-order field='Table Name' />
        <field-sort-custom-order field='Calculation_157977867201687552' />
        <field-sort-custom-order field='breed_id (ROH_complete_info.txt)' />
        <field-sort-custom-order field='animal_id' />
        <field-sort-custom-order field='chrom' />
        <field-sort-custom-order field='nSNP' />
        <field-sort-custom-order field='from' />
        <field-sort-custom-order field='to' />
        <field-sort-custom-order field='lengthBps' />
        <field-sort-custom-order field='ROH_id' />
        <field-sort-custom-order field='Calculation_345510568333000704' />
        <field-sort-custom-order field='Calculation_345510568333156354' />
        <field-sort-custom-order field='Calculation_345510568333205507' />
        <field-sort-custom-order field='Calculation_345510568333262852' />
        <field-sort-custom-order field='Calculation_345510568333307909' />
        <field-sort-custom-order field='Calculation_473581682424606731' />
        <field-sort-custom-order field='Calculation_473581682451513362' />
        <field-sort-custom-order field='Calculation_473581682451587091' />
        <field-sort-custom-order field='Length Bps (copy)_345510568333058049' />
        <field-sort-custom-order field='breed_id' />
      </field-sort-info>
    </datasource>
    <datasource caption='Linkage Disequilibrium' inline='true' name='federated.04qmytb1uxr0xi14fplv00sf5jbz' version='18.1'>
      <connection class='federated' tableau-ri='true'>
        <named-connections>
          <named-connection caption='all_families' name='textscan.176oc8d081q1vo1cy1zpi1c1w87b'>
            <connection class='textscan' directory='/Users/alanaselli/Documents/01_BioMa/11_paper_ovinos/04_selected_groups/05_LD/02_LD_each_pop' filename='AIM.ld.txt' password='' server='' />
          </named-connection>
          <named-connection caption='summary_islands' name='textscan.0d13wif0fkh0bf1gn1mth0yi9vgw'>
            <connection class='textscan' directory='/Users/alanaselli/Documents/01_BioMa/11_paper_ovinos/04_selected_groups/03_ROH_SlidWind' filename='summary_islands.txt' password='' server='' />
          </named-connection>
        </named-connections>
        <relation join='right' type='join'>
          <clause type='join'>
            <expression op='AND'>
              <expression op='='>
                <expression op='LEFT([AIM.ld.txt+].[Table Name],3)' />
                <expression op='[summary_islands.txt+].[BREED]' />
              </expression>
              <expression op='='>
                <expression op='[AIM.ld.txt+].[CHR_A]' />
                <expression op='[summary_islands.txt+].[CHR]' />
              </expression>
            </expression>
          </clause>
          <relation all='true' name='AIM.ld.txt+' type='union'>
            <columns character-set='UTF-8' header='yes' locale='en_US' separator=' '>
              <column datatype='string' name='F1' />
              <column datatype='integer' name='CHR_A' />
              <column datatype='integer' name='BP_A' />
              <column datatype='string' name='SNP_A' />
              <column datatype='integer' name='CHR_B' />
              <column datatype='integer' name='BP_B' />
              <column datatype='string' name='SNP_B' />
              <column datatype='real' name='R2' />
              <column datatype='string' name='F9' />
              <column datatype='string' name='Table Name' />
            </columns>
            <relation connection='textscan.176oc8d081q1vo1cy1zpi1c1w87b' name='AIM.ld.txt' table='[AIM.ld#txt]' type='table'>
              <columns character-set='UTF-8' header='yes' locale='en_US' separator=' '>
                <column datatype='string' name='F1' ordinal='0' />
                <column datatype='integer' name='CHR_A' ordinal='1' />
                <column datatype='integer' name='BP_A' ordinal='2' />
                <column datatype='string' name='SNP_A' ordinal='3' />
                <column datatype='integer' name='CHR_B' ordinal='4' />
                <column datatype='integer' name='BP_B' ordinal='5' />
                <column datatype='string' name='SNP_B' ordinal='6' />
                <column datatype='real' name='R2' ordinal='7' />
                <column datatype='string' name='F9' ordinal='8' />
              </columns>
            </relation>
            <relation connection='textscan.176oc8d081q1vo1cy1zpi1c1w87b' name='APM.ld.txt' table='[APM.ld#txt]' type='table'>
              <columns character-set='UTF-8' header='yes' locale='en_US' separator=' '>
                <column datatype='string' name='F1' ordinal='0' />
                <column datatype='integer' name='CHR_A' ordinal='1' />
                <column datatype='integer' name='BP_A' ordinal='2' />
                <column datatype='string' name='SNP_A' ordinal='3' />
                <column datatype='integer' name='CHR_B' ordinal='4' />
                <column datatype='integer' name='BP_B' ordinal='5' />
                <column datatype='string' name='SNP_B' ordinal='6' />
                <column datatype='real' name='R2' ordinal='7' />
                <column datatype='string' name='F9' ordinal='8' />
              </columns>
            </relation>
            <relation connection='textscan.176oc8d081q1vo1cy1zpi1c1w87b' name='ASU.ld.txt' table='[ASU.ld#txt]' type='table'>
              <columns character-set='UTF-8' header='yes' locale='en_US' separator=' '>
                <column datatype='string' name='F1' ordinal='0' />
                <column datatype='integer' name='CHR_A' ordinal='1' />
                <column datatype='integer' name='BP_A' ordinal='2' />
                <column datatype='string' name='SNP_A' ordinal='3' />
                <column datatype='integer' name='CHR_B' ordinal='4' />
                <column datatype='integer' name='BP_B' ordinal='5' />
                <column datatype='string' name='SNP_B' ordinal='6' />
                <column datatype='real' name='R2' ordinal='7' />
                <column datatype='string' name='F9' ordinal='8' />
              </columns>
            </relation>
            <relation connection='textscan.176oc8d081q1vo1cy1zpi1c1w87b' name='AUM.ld.txt' table='[AUM.ld#txt]' type='table'>
              <columns character-set='UTF-8' header='yes' locale='en_US' separator=' '>
                <column datatype='string' name='F1' ordinal='0' />
                <column datatype='integer' name='CHR_A' ordinal='1' />
                <column datatype='integer' name='BP_A' ordinal='2' />
                <column datatype='string' name='SNP_A' ordinal='3' />
                <column datatype='integer' name='CHR_B' ordinal='4' />
                <column datatype='integer' name='BP_B' ordinal='5' />
                <column datatype='string' name='SNP_B' ordinal='6' />
                <column datatype='real' name='R2' ordinal='7' />
                <column datatype='string' name='F9' ordinal='8' />
              </columns>
            </relation>
            <relation connection='textscan.176oc8d081q1vo1cy1zpi1c1w87b' name='CHU.ld.txt' table='[CHU.ld#txt]' type='table'>
              <columns character-set='UTF-8' header='yes' locale='en_US' separator=' '>
                <column datatype='string' name='F1' ordinal='0' />
                <column datatype='integer' name='CHR_A' ordinal='1' />
                <column datatype='integer' name='BP_A' ordinal='2' />
                <column datatype='string' name='SNP_A' ordinal='3' />
                <column datatype='integer' name='CHR_B' ordinal='4' />
                <column datatype='integer' name='BP_B' ordinal='5' />
                <column datatype='string' name='SNP_B' ordinal='6' />
                <column datatype='real' name='R2' ordinal='7' />
                <column datatype='string' name='F9' ordinal='8' />
              </columns>
            </relation>
            <relation connection='textscan.176oc8d081q1vo1cy1zpi1c1w87b' name='CME.ld.txt' table='[CME.ld#txt]' type='table'>
              <columns character-set='UTF-8' header='yes' locale='en_US' separator=' '>
                <column datatype='string' name='F1' ordinal='0' />
                <column datatype='integer' name='CHR_A' ordinal='1' />
                <column datatype='integer' name='BP_A' ordinal='2' />
                <column datatype='string' name='SNP_A' ordinal='3' />
                <column datatype='integer' name='CHR_B' ordinal='4' />
                <column datatype='integer' name='BP_B' ordinal='5' />
                <column datatype='string' name='SNP_B' ordinal='6' />
                <column datatype='real' name='R2' ordinal='7' />
                <column datatype='string' name='F9' ordinal='8' />
              </columns>
            </relation>
            <relation connection='textscan.176oc8d081q1vo1cy1zpi1c1w87b' name='EFB.ld.txt' table='[EFB.ld#txt]' type='table'>
              <columns character-set='UTF-8' header='yes' locale='en_US' separator=' '>
                <column datatype='string' name='F1' ordinal='0' />
                <column datatype='integer' name='CHR_A' ordinal='1' />
                <column datatype='integer' name='BP_A' ordinal='2' />
                <column datatype='string' name='SNP_A' ordinal='3' />
                <column datatype='integer' name='CHR_B' ordinal='4' />
                <column datatype='integer' name='BP_B' ordinal='5' />
                <column datatype='string' name='SNP_B' ordinal='6' />
                <column datatype='real' name='R2' ordinal='7' />
                <column datatype='string' name='F9' ordinal='8' />
              </columns>
            </relation>
            <relation connection='textscan.176oc8d081q1vo1cy1zpi1c1w87b' name='GTX.ld.txt' table='[GTX.ld#txt]' type='table'>
              <columns character-set='UTF-8' header='yes' locale='en_US' separator=' '>
                <column datatype='string' name='F1' ordinal='0' />
                <column datatype='integer' name='CHR_A' ordinal='1' />
                <column datatype='integer' name='BP_A' ordinal='2' />
                <column datatype='string' name='SNP_A' ordinal='3' />
                <column datatype='integer' name='CHR_B' ordinal='4' />
                <column datatype='integer' name='BP_B' ordinal='5' />
                <column datatype='string' name='SNP_B' ordinal='6' />
                <column datatype='real' name='R2' ordinal='7' />
                <column datatype='string' name='F9' ordinal='8' />
              </columns>
            </relation>
            <relation connection='textscan.176oc8d081q1vo1cy1zpi1c1w87b' name='ISF.ld.txt' table='[ISF.ld#txt]' type='table'>
              <columns character-set='UTF-8' header='yes' locale='en_US' separator=' '>
                <column datatype='string' name='F1' ordinal='0' />
                <column datatype='integer' name='CHR_A' ordinal='1' />
                <column datatype='integer' name='BP_A' ordinal='2' />
                <column datatype='string' name='SNP_A' ordinal='3' />
                <column datatype='integer' name='CHR_B' ordinal='4' />
                <column datatype='integer' name='BP_B' ordinal='5' />
                <column datatype='string' name='SNP_B' ordinal='6' />
                <column datatype='real' name='R2' ordinal='7' />
                <column datatype='string' name='F9' ordinal='8' />
              </columns>
            </relation>
            <relation connection='textscan.176oc8d081q1vo1cy1zpi1c1w87b' name='LME.ld.txt' table='[LME.ld#txt]' type='table'>
              <columns character-set='UTF-8' header='yes' locale='en_US' separator=' '>
                <column datatype='string' name='F1' ordinal='0' />
                <column datatype='integer' name='CHR_A' ordinal='1' />
                <column datatype='integer' name='BP_A' ordinal='2' />
                <column datatype='string' name='SNP_A' ordinal='3' />
                <column datatype='integer' name='CHR_B' ordinal='4' />
                <column datatype='integer' name='BP_B' ordinal='5' />
                <column datatype='string' name='SNP_B' ordinal='6' />
                <column datatype='real' name='R2' ordinal='7' />
                <column datatype='string' name='F9' ordinal='8' />
              </columns>
            </relation>
            <relation connection='textscan.176oc8d081q1vo1cy1zpi1c1w87b' name='LMI.ld.txt' table='[LMI.ld#txt]' type='table'>
              <columns character-set='UTF-8' header='yes' locale='en_US' separator=' '>
                <column datatype='string' name='F1' ordinal='0' />
                <column datatype='integer' name='CHR_A' ordinal='1' />
                <column datatype='integer' name='BP_A' ordinal='2' />
                <column datatype='string' name='SNP_A' ordinal='3' />
                <column datatype='integer' name='CHR_B' ordinal='4' />
                <column datatype='integer' name='BP_B' ordinal='5' />
                <column datatype='string' name='SNP_B' ordinal='6' />
                <column datatype='real' name='R2' ordinal='7' />
                <column datatype='string' name='F9' ordinal='8' />
              </columns>
            </relation>
            <relation connection='textscan.176oc8d081q1vo1cy1zpi1c1w87b' name='MLA.ld.txt' table='[MLA.ld#txt]' type='table'>
              <columns character-set='UTF-8' header='yes' locale='en_US' separator=' '>
                <column datatype='string' name='F1' ordinal='0' />
                <column datatype='integer' name='CHR_A' ordinal='1' />
                <column datatype='integer' name='BP_A' ordinal='2' />
                <column datatype='string' name='SNP_A' ordinal='3' />
                <column datatype='integer' name='CHR_B' ordinal='4' />
                <column datatype='integer' name='BP_B' ordinal='5' />
                <column datatype='string' name='SNP_B' ordinal='6' />
                <column datatype='real' name='R2' ordinal='7' />
                <column datatype='string' name='F9' ordinal='8' />
              </columns>
            </relation>
            <relation connection='textscan.176oc8d081q1vo1cy1zpi1c1w87b' name='NTX.ld.txt' table='[NTX.ld#txt]' type='table'>
              <columns character-set='UTF-8' header='yes' locale='en_US' separator=' '>
                <column datatype='string' name='F1' ordinal='0' />
                <column datatype='integer' name='CHR_A' ordinal='1' />
                <column datatype='integer' name='BP_A' ordinal='2' />
                <column datatype='string' name='SNP_A' ordinal='3' />
                <column datatype='integer' name='CHR_B' ordinal='4' />
                <column datatype='integer' name='BP_B' ordinal='5' />
                <column datatype='string' name='SNP_B' ordinal='6' />
                <column datatype='real' name='R2' ordinal='7' />
                <column datatype='string' name='F9' ordinal='8' />
              </columns>
            </relation>
            <relation connection='textscan.176oc8d081q1vo1cy1zpi1c1w87b' name='RMB.ld.txt' table='[RMB.ld#txt]' type='table'>
              <columns character-set='UTF-8' header='yes' locale='en_US' separator=' '>
                <column datatype='string' name='F1' ordinal='0' />
                <column datatype='integer' name='CHR_A' ordinal='1' />
                <column datatype='integer' name='BP_A' ordinal='2' />
                <column datatype='string' name='SNP_A' ordinal='3' />
                <column datatype='integer' name='CHR_B' ordinal='4' />
                <column datatype='integer' name='BP_B' ordinal='5' />
                <column datatype='string' name='SNP_B' ordinal='6' />
                <column datatype='real' name='R2' ordinal='7' />
                <column datatype='string' name='F9' ordinal='8' />
              </columns>
            </relation>
            <relation connection='textscan.176oc8d081q1vo1cy1zpi1c1w87b' name='SOA.ld.txt' table='[SOA.ld#txt]' type='table'>
              <columns character-set='UTF-8' header='yes' locale='en_US' separator=' '>
                <column datatype='string' name='F1' ordinal='0' />
                <column datatype='integer' name='CHR_A' ordinal='1' />
                <column datatype='integer' name='BP_A' ordinal='2' />
                <column datatype='string' name='SNP_A' ordinal='3' />
                <column datatype='integer' name='CHR_B' ordinal='4' />
                <column datatype='integer' name='BP_B' ordinal='5' />
                <column datatype='string' name='SNP_B' ordinal='6' />
                <column datatype='real' name='R2' ordinal='7' />
                <column datatype='string' name='F9' ordinal='8' />
              </columns>
            </relation>
            <relation connection='textscan.176oc8d081q1vo1cy1zpi1c1w87b' name='STX.ld.txt' table='[STX.ld#txt]' type='table'>
              <columns character-set='UTF-8' header='yes' locale='en_US' separator=' '>
                <column datatype='string' name='F1' ordinal='0' />
                <column datatype='integer' name='CHR_A' ordinal='1' />
                <column datatype='integer' name='BP_A' ordinal='2' />
                <column datatype='string' name='SNP_A' ordinal='3' />
                <column datatype='integer' name='CHR_B' ordinal='4' />
                <column datatype='integer' name='BP_B' ordinal='5' />
                <column datatype='string' name='SNP_B' ordinal='6' />
                <column datatype='real' name='R2' ordinal='7' />
                <column datatype='string' name='F9' ordinal='8' />
              </columns>
            </relation>
            <relation connection='textscan.176oc8d081q1vo1cy1zpi1c1w87b' name='TIB.ld.txt' table='[TIB.ld#txt]' type='table'>
              <columns character-set='UTF-8' header='yes' locale='en_US' separator=' '>
                <column datatype='string' name='F1' ordinal='0' />
                <column datatype='integer' name='CHR_A' ordinal='1' />
                <column datatype='integer' name='BP_A' ordinal='2' />
                <column datatype='string' name='SNP_A' ordinal='3' />
                <column datatype='integer' name='CHR_B' ordinal='4' />
                <column datatype='integer' name='BP_B' ordinal='5' />
                <column datatype='string' name='SNP_B' ordinal='6' />
                <column datatype='real' name='R2' ordinal='7' />
                <column datatype='string' name='F9' ordinal='8' />
              </columns>
            </relation>
          </relation>
          <relation all='true' name='summary_islands.txt+' type='union'>
            <columns character-set='UTF-8' header='yes' locale='en_US' separator=' '>
              <column datatype='string' name='BREED' />
              <column datatype='integer' name='CHR' />
              <column datatype='integer' name='island_ID' />
              <column datatype='integer' name='n_snp' />
              <column datatype='integer' name='start' />
              <column datatype='integer' name='end' />
              <column datatype='string' name='Table Name' />
            </columns>
            <relation connection='textscan.0d13wif0fkh0bf1gn1mth0yi9vgw' name='summary_islands.txt' table='[summary_islands#txt]' type='table'>
              <columns character-set='UTF-8' header='yes' locale='en_US' separator=' '>
                <column datatype='string' name='BREED' ordinal='0' />
                <column datatype='integer' name='CHR' ordinal='1' />
                <column datatype='integer' name='island_ID' ordinal='2' />
                <column datatype='integer' name='n_snp' ordinal='3' />
                <column datatype='integer' name='start' ordinal='4' />
                <column datatype='integer' name='end' ordinal='5' />
              </columns>
            </relation>
            <relation connection='textscan.0d13wif0fkh0bf1gn1mth0yi9vgw' name='summary_ROHetislands.txt' table='[summary_ROHetislands#txt]' type='table'>
              <columns character-set='UTF-8' header='yes' locale='en_US' separator=' '>
                <column datatype='string' name='BREED' ordinal='0' />
                <column datatype='integer' name='CHR' ordinal='1' />
                <column datatype='integer' name='island_ID' ordinal='2' />
                <column datatype='integer' name='n_snp' ordinal='3' />
                <column datatype='integer' name='start' ordinal='4' />
                <column datatype='integer' name='end' ordinal='5' />
              </columns>
            </relation>
          </relation>
        </relation>
        <cols>
          <map key='[BP_A]' value='[AIM.ld.txt+].[BP_A]' />
          <map key='[BP_B]' value='[AIM.ld.txt+].[BP_B]' />
          <map key='[BREED]' value='[summary_islands.txt+].[BREED]' />
          <map key='[CHR]' value='[summary_islands.txt+].[CHR]' />
          <map key='[CHR_A]' value='[AIM.ld.txt+].[CHR_A]' />
          <map key='[CHR_B]' value='[AIM.ld.txt+].[CHR_B]' />
          <map key='[F1]' value='[AIM.ld.txt+].[F1]' />
          <map key='[F9]' value='[AIM.ld.txt+].[F9]' />
          <map key='[R2]' value='[AIM.ld.txt+].[R2]' />
          <map key='[SNP_A]' value='[AIM.ld.txt+].[SNP_A]' />
          <map key='[SNP_B]' value='[AIM.ld.txt+].[SNP_B]' />
          <map key='[Table Name (summary_islands.txt+)]' value='[summary_islands.txt+].[Table Name]' />
          <map key='[Table Name]' value='[AIM.ld.txt+].[Table Name]' />
          <map key='[end]' value='[summary_islands.txt+].[end]' />
          <map key='[island_ID]' value='[summary_islands.txt+].[island_ID]' />
          <map key='[n_snp]' value='[summary_islands.txt+].[n_snp]' />
          <map key='[start]' value='[summary_islands.txt+].[start]' />
        </cols>
        <metadata-records>
          <metadata-record class='capability'>
            <remote-name />
            <remote-type>0</remote-type>
            <parent-name>[AIM.ld.txt+]</parent-name>
            <remote-alias />
            <aggregation>Count</aggregation>
            <contains-null>true</contains-null>
          </metadata-record>
          <metadata-record class='column'>
            <remote-name>F1</remote-name>
            <remote-type>129</remote-type>
            <local-name>[F1]</local-name>
            <parent-name>[AIM.ld.txt+]</parent-name>
            <remote-alias>F1</remote-alias>
            <ordinal>0</ordinal>
            <local-type>string</local-type>
            <aggregation>Count</aggregation>
            <contains-null>true</contains-null>
            <collation flag='0' name='LEN_RUS' />
          </metadata-record>
          <metadata-record class='column'>
            <remote-name>CHR_A</remote-name>
            <remote-type>20</remote-type>
            <local-name>[CHR_A]</local-name>
            <parent-name>[AIM.ld.txt+]</parent-name>
            <remote-alias>CHR_A</remote-alias>
            <ordinal>1</ordinal>
            <local-type>integer</local-type>
            <aggregation>Sum</aggregation>
            <contains-null>true</contains-null>
          </metadata-record>
          <metadata-record class='column'>
            <remote-name>BP_A</remote-name>
            <remote-type>20</remote-type>
            <local-name>[BP_A]</local-name>
            <parent-name>[AIM.ld.txt+]</parent-name>
            <remote-alias>BP_A</remote-alias>
            <ordinal>2</ordinal>
            <local-type>integer</local-type>
            <aggregation>Sum</aggregation>
            <contains-null>true</contains-null>
          </metadata-record>
          <metadata-record class='column'>
            <remote-name>SNP_A</remote-name>
            <remote-type>129</remote-type>
            <local-name>[SNP_A]</local-name>
            <parent-name>[AIM.ld.txt+]</parent-name>
            <remote-alias>SNP_A</remote-alias>
            <ordinal>3</ordinal>
            <local-type>string</local-type>
            <aggregation>Count</aggregation>
            <contains-null>true</contains-null>
            <collation flag='0' name='LEN_RUS' />
          </metadata-record>
          <metadata-record class='column'>
            <remote-name>CHR_B</remote-name>
            <remote-type>20</remote-type>
            <local-name>[CHR_B]</local-name>
            <parent-name>[AIM.ld.txt+]</parent-name>
            <remote-alias>CHR_B</remote-alias>
            <ordinal>4</ordinal>
            <local-type>integer</local-type>
            <aggregation>Sum</aggregation>
            <contains-null>true</contains-null>
          </metadata-record>
          <metadata-record class='column'>
            <remote-name>BP_B</remote-name>
            <remote-type>20</remote-type>
            <local-name>[BP_B]</local-name>
            <parent-name>[AIM.ld.txt+]</parent-name>
            <remote-alias>BP_B</remote-alias>
            <ordinal>5</ordinal>
            <local-type>integer</local-type>
            <aggregation>Sum</aggregation>
            <contains-null>true</contains-null>
          </metadata-record>
          <metadata-record class='column'>
            <remote-name>SNP_B</remote-name>
            <remote-type>129</remote-type>
            <local-name>[SNP_B]</local-name>
            <parent-name>[AIM.ld.txt+]</parent-name>
            <remote-alias>SNP_B</remote-alias>
            <ordinal>6</ordinal>
            <local-type>string</local-type>
            <aggregation>Count</aggregation>
            <contains-null>true</contains-null>
            <collation flag='0' name='LEN_RUS' />
          </metadata-record>
          <metadata-record class='column'>
            <remote-name>R2</remote-name>
            <remote-type>5</remote-type>
            <local-name>[R2]</local-name>
            <parent-name>[AIM.ld.txt+]</parent-name>
            <remote-alias>R2</remote-alias>
            <ordinal>7</ordinal>
            <local-type>real</local-type>
            <aggregation>Sum</aggregation>
            <contains-null>true</contains-null>
          </metadata-record>
          <metadata-record class='column'>
            <remote-name>F9</remote-name>
            <remote-type>129</remote-type>
            <local-name>[F9]</local-name>
            <parent-name>[AIM.ld.txt+]</parent-name>
            <remote-alias>F9</remote-alias>
            <ordinal>8</ordinal>
            <local-type>string</local-type>
            <aggregation>Count</aggregation>
            <contains-null>true</contains-null>
            <collation flag='0' name='LEN_RUS' />
          </metadata-record>
          <metadata-record class='column'>
            <remote-name>Table Name</remote-name>
            <remote-type>129</remote-type>
            <local-name>[Table Name]</local-name>
            <parent-name>[AIM.ld.txt+]</parent-name>
            <remote-alias>Table Name</remote-alias>
            <ordinal>9</ordinal>
            <local-type>string</local-type>
            <aggregation>Count</aggregation>
            <contains-null>true</contains-null>
            <collation flag='0' name='LEN_RUS' />
          </metadata-record>
          <metadata-record class='capability'>
            <remote-name />
            <remote-type>0</remote-type>
            <parent-name>[summary_islands.txt+]</parent-name>
            <remote-alias />
            <aggregation>Count</aggregation>
            <contains-null>true</contains-null>
          </metadata-record>
          <metadata-record class='column'>
            <remote-name>BREED</remote-name>
            <remote-type>129</remote-type>
            <local-name>[BREED]</local-name>
            <parent-name>[summary_islands.txt+]</parent-name>
            <remote-alias>BREED</remote-alias>
            <ordinal>10</ordinal>
            <local-type>string</local-type>
            <aggregation>Count</aggregation>
            <contains-null>true</contains-null>
            <collation flag='0' name='LEN_RUS' />
          </metadata-record>
          <metadata-record class='column'>
            <remote-name>CHR</remote-name>
            <remote-type>20</remote-type>
            <local-name>[CHR]</local-name>
            <parent-name>[summary_islands.txt+]</parent-name>
            <remote-alias>CHR</remote-alias>
            <ordinal>11</ordinal>
            <local-type>integer</local-type>
            <aggregation>Sum</aggregation>
            <contains-null>true</contains-null>
          </metadata-record>
          <metadata-record class='column'>
            <remote-name>island_ID</remote-name>
            <remote-type>20</remote-type>
            <local-name>[island_ID]</local-name>
            <parent-name>[summary_islands.txt+]</parent-name>
            <remote-alias>island_ID</remote-alias>
            <ordinal>12</ordinal>
            <local-type>integer</local-type>
            <aggregation>Sum</aggregation>
            <contains-null>true</contains-null>
          </metadata-record>
          <metadata-record class='column'>
            <remote-name>n_snp</remote-name>
            <remote-type>20</remote-type>
            <local-name>[n_snp]</local-name>
            <parent-name>[summary_islands.txt+]</parent-name>
            <remote-alias>n_snp</remote-alias>
            <ordinal>13</ordinal>
            <local-type>integer</local-type>
            <aggregation>Sum</aggregation>
            <contains-null>true</contains-null>
          </metadata-record>
          <metadata-record class='column'>
            <remote-name>start</remote-name>
            <remote-type>20</remote-type>
            <local-name>[start]</local-name>
            <parent-name>[summary_islands.txt+]</parent-name>
            <remote-alias>start</remote-alias>
            <ordinal>14</ordinal>
            <local-type>integer</local-type>
            <aggregation>Sum</aggregation>
            <contains-null>true</contains-null>
          </metadata-record>
          <metadata-record class='column'>
            <remote-name>end</remote-name>
            <remote-type>20</remote-type>
            <local-name>[end]</local-name>
            <parent-name>[summary_islands.txt+]</parent-name>
            <remote-alias>end</remote-alias>
            <ordinal>15</ordinal>
            <local-type>integer</local-type>
            <aggregation>Sum</aggregation>
            <contains-null>true</contains-null>
          </metadata-record>
          <metadata-record class='column'>
            <remote-name>Table Name</remote-name>
            <remote-type>129</remote-type>
            <local-name>[Table Name (summary_islands.txt+)]</local-name>
            <parent-name>[summary_islands.txt+]</parent-name>
            <remote-alias>Table Name</remote-alias>
            <ordinal>16</ordinal>
            <local-type>string</local-type>
            <aggregation>Count</aggregation>
            <contains-null>true</contains-null>
            <collation flag='0' name='LEN_RUS' />
          </metadata-record>
        </metadata-records>
      </connection>
      <aliases enabled='yes' />
      <column caption='Bp A' datatype='integer' name='[BP_A]' role='measure' type='quantitative' />
      <column caption='Bp B' datatype='integer' name='[BP_B]' role='measure' type='quantitative' />
      <column caption='Breed' datatype='string' name='[BREED]' role='dimension' type='nominal' />
      <column aggregation='Sum' datatype='integer' name='[CHR]' role='dimension' type='ordinal' />
      <column aggregation='Sum' caption='Chr A' datatype='integer' name='[CHR_A]' role='dimension' type='ordinal' />
      <column aggregation='Sum' caption='Chr B' datatype='integer' name='[CHR_B]' role='dimension' type='ordinal' />
      <column caption='BREED' datatype='string' name='[Calculation_259942188196941831]' role='dimension' type='nominal'>
        <calculation class='tableau' formula='LEFT([Table Name],3)' />
      </column>
      <column caption='Island len kbps' datatype='real' name='[Calculation_259942188207632395]' role='measure' type='quantitative'>
        <calculation class='tableau' formula='([end]-[start])/1000' />
      </column>
      <column caption='LD length' datatype='real' name='[Calculation_473581682424606731]' role='measure' type='quantitative'>
        <calculation class='tableau' formula='[Calculation_473581682451587091]-[Calculation_473581682451513362]' />
      </column>
      <column caption='LD from kbps' datatype='real' name='[Calculation_473581682451513362]' role='measure' type='quantitative'>
        <calculation class='tableau' formula='[BP_A]/1000' />
      </column>
      <column caption='LD to kbps' datatype='real' name='[Calculation_473581682451587091]' role='measure' type='quantitative'>
        <calculation class='tableau' formula='[BP_B]/1000' />
      </column>
      <column datatype='string' hidden='true' name='[F1]' role='dimension' type='nominal' />
      <column datatype='string' hidden='true' name='[F9]' role='dimension' type='nominal' />
      <column datatype='integer' name='[Number of Records]' role='measure' type='quantitative' user:auto-column='numrec'>
        <calculation class='tableau' formula='1' />
      </column>
      <column caption='Snp A' datatype='string' name='[SNP_A]' role='dimension' type='nominal' />
      <column caption='Snp B' datatype='string' name='[SNP_B]' role='dimension' type='nominal' />
      <column caption='Type of Island' datatype='string' name='[Table Name (summary_islands.txt+)]' role='dimension' type='nominal'>
        <aliases>
          <alias key='&quot;summary_islands.txt&quot;' value='Homozygosity' />
          <alias key='&quot;summary_ROHetislands.txt&quot;' value='Heterozygosity' />
        </aliases>
      </column>
      <column caption='End' datatype='integer' name='[end]' role='measure' type='quantitative' />
      <column caption='island ID' datatype='integer' name='[island_ID]' role='dimension' type='ordinal' />
      <column caption='N Snp' datatype='integer' name='[n_snp]' role='measure' type='quantitative' />
      <column caption='Start' datatype='integer' name='[start]' role='measure' type='quantitative' />
      <column-instance column='[Table Name (summary_islands.txt+)]' derivation='None' name='[none:Table Name (summary_islands.txt+):nk]' pivot='key' type='nominal' />
      <layout dim-ordering='alphabetic' dim-percentage='0.465364' measure-ordering='alphabetic' measure-percentage='0.422735' parameter-percentage='0.111901' show-aliased-fields='true' show-structure='true' />
      <style>
        <style-rule element='mark'>
          <encoding attr='color' field='[none:Table Name (summary_islands.txt+):nk]' type='palette'>
            <map to='#4e79a7'>
              <bucket>&quot;summary_ROHetislands.txt&quot;</bucket>
            </map>
            <map to='#f28e2b'>
              <bucket>&quot;summary_islands.txt&quot;</bucket>
            </map>
          </encoding>
        </style-rule>
      </style>
      <semantic-values>
        <semantic-value key='[Country].[Name]' value='&quot;United States&quot;' />
      </semantic-values>
      <field-sort-info field-sort-order-type='custom-order'>
        <field-sort-custom-order field='CHR_A' />
        <field-sort-custom-order field='BP_A' />
        <field-sort-custom-order field='SNP_A' />
        <field-sort-custom-order field='CHR_B' />
        <field-sort-custom-order field='BP_B' />
        <field-sort-custom-order field='SNP_B' />
        <field-sort-custom-order field='R2' />
        <field-sort-custom-order field='Table Name' />
        <field-sort-custom-order field='Calculation_259942188196941831' />
        <field-sort-custom-order field='Calculation_473581682424606731' />
        <field-sort-custom-order field='Calculation_473581682451513362' />
        <field-sort-custom-order field='Calculation_473581682451587091' />
        <field-sort-custom-order field='BREED' />
        <field-sort-custom-order field='CHR' />
        <field-sort-custom-order field='island_ID' />
        <field-sort-custom-order field='n_snp' />
        <field-sort-custom-order field='start' />
        <field-sort-custom-order field='end' />
        <field-sort-custom-order field='Table Name (summary_islands.txt+)' />
        <field-sort-custom-order field='Calculation_259942188207632395' />
      </field-sort-info>
    </datasource>
    <datasource caption='genes_tableau_5' inline='true' name='federated.0qkr9ru0wvr3gu182umy91grpamn' version='18.1'>
      <connection class='federated'>
        <named-connections>
          <named-connection caption='genes_tableau_5' name='textscan.17rlsjs1ayu46h1e1el5n0ota1ue'>
            <connection class='textscan' directory='/Users/alanaselli/Documents/01_BioMa/11_paper_ovinos/04_selected_groups/08_QTL_genes_islands_association' filename='genes_tableau_5.txt' password='' server='' />
          </named-connection>
        </named-connections>
        <relation join='left' type='join'>
          <clause type='join'>
            <expression op='='>
              <expression op='[genes_tableau_5.txt+].[gene_name.x]' />
              <expression op='[CC_clusters.txt+].[F1]' />
            </expression>
          </clause>
          <relation all='true' name='genes_tableau_5.txt+' type='union'>
            <columns character-set='UTF-8' header='yes' locale='en_US' separator=' '>
              <column datatype='string' name='gene_id' />
              <column datatype='string' name='BREED' />
              <column datatype='integer' name='CHR' />
              <column datatype='string' name='island_ID' />
              <column datatype='integer' name='n_snp' />
              <column datatype='integer' name='BP1' />
              <column datatype='integer' name='BP2' />
              <column datatype='integer' name='chr' />
              <column datatype='integer' name='start_pos' />
              <column datatype='integer' name='end_pos' />
              <column datatype='integer' name='width' />
              <column datatype='string' name='strand' />
              <column datatype='string' name='gene_name.x' />
              <column datatype='string' name='gene_biotype' />
              <column datatype='string' name='gene_name.y' />
              <column datatype='real' name='x' />
              <column datatype='real' name='y' />
              <column datatype='string' name='Table Name' />
            </columns>
            <relation connection='textscan.17rlsjs1ayu46h1e1el5n0ota1ue' name='genes_tableau_5.txt' table='[genes_tableau_5#txt]' type='table'>
              <columns character-set='UTF-8' header='yes' locale='en_US' separator=' '>
                <column datatype='string' name='gene_id' ordinal='0' />
                <column datatype='string' name='BREED' ordinal='1' />
                <column datatype='integer' name='CHR' ordinal='2' />
                <column datatype='string' name='island_ID' ordinal='3' />
                <column datatype='integer' name='n_snp' ordinal='4' />
                <column datatype='integer' name='BP1' ordinal='5' />
                <column datatype='integer' name='BP2' ordinal='6' />
                <column datatype='integer' name='chr' ordinal='7' />
                <column datatype='integer' name='start_pos' ordinal='8' />
                <column datatype='integer' name='end_pos' ordinal='9' />
                <column datatype='integer' name='width' ordinal='10' />
                <column datatype='string' name='strand' ordinal='11' />
                <column datatype='string' name='gene_name.x' ordinal='12' />
                <column datatype='string' name='gene_biotype' ordinal='13' />
                <column datatype='string' name='gene_name.y' ordinal='14' />
                <column datatype='real' name='x' ordinal='15' />
                <column datatype='real' name='y' ordinal='16' />
              </columns>
            </relation>
            <relation connection='textscan.17rlsjs1ayu46h1e1el5n0ota1ue' name='genes_tableau_1.txt' table='[genes_tableau_1#txt]' type='table'>
              <columns character-set='UTF-8' header='yes' locale='en_US' separator=' '>
                <column datatype='string' name='gene_id' ordinal='0' />
                <column datatype='string' name='BREED' ordinal='1' />
                <column datatype='integer' name='CHR' ordinal='2' />
                <column datatype='string' name='island_ID' ordinal='3' />
                <column datatype='integer' name='n_snp' ordinal='4' />
                <column datatype='integer' name='BP1' ordinal='5' />
                <column datatype='integer' name='BP2' ordinal='6' />
                <column datatype='integer' name='chr' ordinal='7' />
                <column datatype='integer' name='start_pos' ordinal='8' />
                <column datatype='integer' name='end_pos' ordinal='9' />
                <column datatype='integer' name='width' ordinal='10' />
                <column datatype='string' name='strand' ordinal='11' />
                <column datatype='string' name='gene_name.x' ordinal='12' />
                <column datatype='string' name='gene_biotype' ordinal='13' />
                <column datatype='string' name='gene_name.y' ordinal='14' />
                <column datatype='real' name='x' ordinal='15' />
                <column datatype='real' name='y' ordinal='16' />
              </columns>
            </relation>
            <relation connection='textscan.17rlsjs1ayu46h1e1el5n0ota1ue' name='genes_tableau_2.txt' table='[genes_tableau_2#txt]' type='table'>
              <columns character-set='UTF-8' header='yes' locale='en_US' separator=' '>
                <column datatype='string' name='gene_id' ordinal='0' />
                <column datatype='string' name='BREED' ordinal='1' />
                <column datatype='integer' name='CHR' ordinal='2' />
                <column datatype='string' name='island_ID' ordinal='3' />
                <column datatype='integer' name='n_snp' ordinal='4' />
                <column datatype='integer' name='BP1' ordinal='5' />
                <column datatype='integer' name='BP2' ordinal='6' />
                <column datatype='integer' name='chr' ordinal='7' />
                <column datatype='integer' name='start_pos' ordinal='8' />
                <column datatype='integer' name='end_pos' ordinal='9' />
                <column datatype='integer' name='width' ordinal='10' />
                <column datatype='string' name='strand' ordinal='11' />
                <column datatype='string' name='gene_name.x' ordinal='12' />
                <column datatype='string' name='gene_biotype' ordinal='13' />
                <column datatype='string' name='gene_name.y' ordinal='14' />
                <column datatype='real' name='x' ordinal='15' />
                <column datatype='real' name='y' ordinal='16' />
              </columns>
            </relation>
            <relation connection='textscan.17rlsjs1ayu46h1e1el5n0ota1ue' name='genes_tableau_3.txt' table='[genes_tableau_3#txt]' type='table'>
              <columns character-set='UTF-8' header='yes' locale='en_US' separator=' '>
                <column datatype='string' name='gene_id' ordinal='0' />
                <column datatype='string' name='BREED' ordinal='1' />
                <column datatype='integer' name='CHR' ordinal='2' />
                <column datatype='string' name='island_ID' ordinal='3' />
                <column datatype='integer' name='n_snp' ordinal='4' />
                <column datatype='integer' name='BP1' ordinal='5' />
                <column datatype='integer' name='BP2' ordinal='6' />
                <column datatype='integer' name='chr' ordinal='7' />
                <column datatype='integer' name='start_pos' ordinal='8' />
                <column datatype='integer' name='end_pos' ordinal='9' />
                <column datatype='integer' name='width' ordinal='10' />
                <column datatype='string' name='strand' ordinal='11' />
                <column datatype='string' name='gene_name.x' ordinal='12' />
                <column datatype='string' name='gene_biotype' ordinal='13' />
                <column datatype='string' name='gene_name.y' ordinal='14' />
                <column datatype='real' name='x' ordinal='15' />
                <column datatype='real' name='y' ordinal='16' />
              </columns>
            </relation>
            <relation connection='textscan.17rlsjs1ayu46h1e1el5n0ota1ue' name='genes_tableau_4.txt' table='[genes_tableau_4#txt]' type='table'>
              <columns character-set='UTF-8' header='yes' locale='en_US' separator=' '>
                <column datatype='string' name='gene_id' ordinal='0' />
                <column datatype='string' name='BREED' ordinal='1' />
                <column datatype='integer' name='CHR' ordinal='2' />
                <column datatype='string' name='island_ID' ordinal='3' />
                <column datatype='integer' name='n_snp' ordinal='4' />
                <column datatype='integer' name='BP1' ordinal='5' />
                <column datatype='integer' name='BP2' ordinal='6' />
                <column datatype='integer' name='chr' ordinal='7' />
                <column datatype='integer' name='start_pos' ordinal='8' />
                <column datatype='integer' name='end_pos' ordinal='9' />
                <column datatype='integer' name='width' ordinal='10' />
                <column datatype='string' name='strand' ordinal='11' />
                <column datatype='string' name='gene_name.x' ordinal='12' />
                <column datatype='string' name='gene_biotype' ordinal='13' />
                <column datatype='string' name='gene_name.y' ordinal='14' />
                <column datatype='real' name='x' ordinal='15' />
                <column datatype='real' name='y' ordinal='16' />
              </columns>
            </relation>
          </relation>
          <relation all='true' name='CC_clusters.txt+' type='union'>
            <columns character-set='UTF-8' header='no' locale='en_US' separator=' '>
              <column datatype='string' name='F1' />
              <column datatype='integer' name='F2' />
              <column datatype='string' name='Table Name' />
            </columns>
            <relation connection='textscan.17rlsjs1ayu46h1e1el5n0ota1ue' name='CC_clusters.txt' table='[CC_clusters#txt]' type='table'>
              <columns character-set='UTF-8' header='no' locale='en_US' separator=' '>
                <column datatype='string' name='F1' ordinal='0' />
                <column datatype='integer' name='F2' ordinal='1' />
              </columns>
            </relation>
            <relation connection='textscan.17rlsjs1ayu46h1e1el5n0ota1ue' name='MF_clusters.txt' table='[MF_clusters#txt]' type='table'>
              <columns character-set='UTF-8' header='no' locale='en_US' separator=' '>
                <column datatype='string' name='F1' ordinal='0' />
                <column datatype='integer' name='F2' ordinal='1' />
              </columns>
            </relation>
          </relation>
        </relation>
        <cols>
          <map key='[BP1]' value='[genes_tableau_5.txt+].[BP1]' />
          <map key='[BP2]' value='[genes_tableau_5.txt+].[BP2]' />
          <map key='[BREED]' value='[genes_tableau_5.txt+].[BREED]' />
          <map key='[CHR]' value='[genes_tableau_5.txt+].[CHR]' />
          <map key='[F1]' value='[CC_clusters.txt+].[F1]' />
          <map key='[F2]' value='[CC_clusters.txt+].[F2]' />
          <map key='[Table Name (CC_clusters.txt+)]' value='[CC_clusters.txt+].[Table Name]' />
          <map key='[Table Name]' value='[genes_tableau_5.txt+].[Table Name]' />
          <map key='[chr]' value='[genes_tableau_5.txt+].[chr]' />
          <map key='[end_pos]' value='[genes_tableau_5.txt+].[end_pos]' />
          <map key='[gene_biotype]' value='[genes_tableau_5.txt+].[gene_biotype]' />
          <map key='[gene_id]' value='[genes_tableau_5.txt+].[gene_id]' />
          <map key='[gene_name.x]' value='[genes_tableau_5.txt+].[gene_name.x]' />
          <map key='[gene_name.y]' value='[genes_tableau_5.txt+].[gene_name.y]' />
          <map key='[island_ID]' value='[genes_tableau_5.txt+].[island_ID]' />
          <map key='[n_snp]' value='[genes_tableau_5.txt+].[n_snp]' />
          <map key='[start_pos]' value='[genes_tableau_5.txt+].[start_pos]' />
          <map key='[strand]' value='[genes_tableau_5.txt+].[strand]' />
          <map key='[width]' value='[genes_tableau_5.txt+].[width]' />
          <map key='[x]' value='[genes_tableau_5.txt+].[x]' />
          <map key='[y]' value='[genes_tableau_5.txt+].[y]' />
        </cols>
        <metadata-records>
          <metadata-record class='capability'>
            <remote-name />
            <remote-type>0</remote-type>
            <parent-name>[genes_tableau_5.txt+]</parent-name>
            <remote-alias />
            <aggregation>Count</aggregation>
            <contains-null>true</contains-null>
          </metadata-record>
          <metadata-record class='column'>
            <remote-name>gene_id</remote-name>
            <remote-type>129</remote-type>
            <local-name>[gene_id]</local-name>
            <parent-name>[genes_tableau_5.txt+]</parent-name>
            <remote-alias>gene_id</remote-alias>
            <ordinal>0</ordinal>
            <local-type>string</local-type>
            <aggregation>Count</aggregation>
            <contains-null>true</contains-null>
            <collation flag='0' name='LEN_RUS' />
          </metadata-record>
          <metadata-record class='column'>
            <remote-name>BREED</remote-name>
            <remote-type>129</remote-type>
            <local-name>[BREED]</local-name>
            <parent-name>[genes_tableau_5.txt+]</parent-name>
            <remote-alias>BREED</remote-alias>
            <ordinal>1</ordinal>
            <local-type>string</local-type>
            <aggregation>Count</aggregation>
            <contains-null>true</contains-null>
            <collation flag='0' name='LEN_RUS' />
          </metadata-record>
          <metadata-record class='column'>
            <remote-name>CHR</remote-name>
            <remote-type>20</remote-type>
            <local-name>[CHR]</local-name>
            <parent-name>[genes_tableau_5.txt+]</parent-name>
            <remote-alias>CHR</remote-alias>
            <ordinal>2</ordinal>
            <local-type>integer</local-type>
            <aggregation>Sum</aggregation>
            <contains-null>true</contains-null>
          </metadata-record>
          <metadata-record class='column'>
            <remote-name>island_ID</remote-name>
            <remote-type>129</remote-type>
            <local-name>[island_ID]</local-name>
            <parent-name>[genes_tableau_5.txt+]</parent-name>
            <remote-alias>island_ID</remote-alias>
            <ordinal>3</ordinal>
            <local-type>string</local-type>
            <aggregation>Count</aggregation>
            <contains-null>true</contains-null>
            <collation flag='0' name='LEN_RUS' />
          </metadata-record>
          <metadata-record class='column'>
            <remote-name>n_snp</remote-name>
            <remote-type>20</remote-type>
            <local-name>[n_snp]</local-name>
            <parent-name>[genes_tableau_5.txt+]</parent-name>
            <remote-alias>n_snp</remote-alias>
            <ordinal>4</ordinal>
            <local-type>integer</local-type>
            <aggregation>Sum</aggregation>
            <contains-null>true</contains-null>
          </metadata-record>
          <metadata-record class='column'>
            <remote-name>BP1</remote-name>
            <remote-type>20</remote-type>
            <local-name>[BP1]</local-name>
            <parent-name>[genes_tableau_5.txt+]</parent-name>
            <remote-alias>BP1</remote-alias>
            <ordinal>5</ordinal>
            <local-type>integer</local-type>
            <aggregation>Sum</aggregation>
            <contains-null>true</contains-null>
          </metadata-record>
          <metadata-record class='column'>
            <remote-name>BP2</remote-name>
            <remote-type>20</remote-type>
            <local-name>[BP2]</local-name>
            <parent-name>[genes_tableau_5.txt+]</parent-name>
            <remote-alias>BP2</remote-alias>
            <ordinal>6</ordinal>
            <local-type>integer</local-type>
            <aggregation>Sum</aggregation>
            <contains-null>true</contains-null>
          </metadata-record>
          <metadata-record class='column'>
            <remote-name>chr</remote-name>
            <remote-type>20</remote-type>
            <local-name>[chr]</local-name>
            <parent-name>[genes_tableau_5.txt+]</parent-name>
            <remote-alias>chr</remote-alias>
            <ordinal>7</ordinal>
            <local-type>integer</local-type>
            <aggregation>Sum</aggregation>
            <contains-null>true</contains-null>
          </metadata-record>
          <metadata-record class='column'>
            <remote-name>start_pos</remote-name>
            <remote-type>20</remote-type>
            <local-name>[start_pos]</local-name>
            <parent-name>[genes_tableau_5.txt+]</parent-name>
            <remote-alias>start_pos</remote-alias>
            <ordinal>8</ordinal>
            <local-type>integer</local-type>
            <aggregation>Sum</aggregation>
            <contains-null>true</contains-null>
          </metadata-record>
          <metadata-record class='column'>
            <remote-name>end_pos</remote-name>
            <remote-type>20</remote-type>
            <local-name>[end_pos]</local-name>
            <parent-name>[genes_tableau_5.txt+]</parent-name>
            <remote-alias>end_pos</remote-alias>
            <ordinal>9</ordinal>
            <local-type>integer</local-type>
            <aggregation>Sum</aggregation>
            <contains-null>true</contains-null>
          </metadata-record>
          <metadata-record class='column'>
            <remote-name>width</remote-name>
            <remote-type>20</remote-type>
            <local-name>[width]</local-name>
            <parent-name>[genes_tableau_5.txt+]</parent-name>
            <remote-alias>width</remote-alias>
            <ordinal>10</ordinal>
            <local-type>integer</local-type>
            <aggregation>Sum</aggregation>
            <contains-null>true</contains-null>
          </metadata-record>
          <metadata-record class='column'>
            <remote-name>strand</remote-name>
            <remote-type>129</remote-type>
            <local-name>[strand]</local-name>
            <parent-name>[genes_tableau_5.txt+]</parent-name>
            <remote-alias>strand</remote-alias>
            <ordinal>11</ordinal>
            <local-type>string</local-type>
            <aggregation>Count</aggregation>
            <contains-null>true</contains-null>
            <collation flag='0' name='LEN_RUS' />
          </metadata-record>
          <metadata-record class='column'>
            <remote-name>gene_name.x</remote-name>
            <remote-type>129</remote-type>
            <local-name>[gene_name.x]</local-name>
            <parent-name>[genes_tableau_5.txt+]</parent-name>
            <remote-alias>gene_name.x</remote-alias>
            <ordinal>12</ordinal>
            <local-type>string</local-type>
            <aggregation>Count</aggregation>
            <contains-null>true</contains-null>
            <collation flag='0' name='LEN_RUS' />
          </metadata-record>
          <metadata-record class='column'>
            <remote-name>gene_biotype</remote-name>
            <remote-type>129</remote-type>
            <local-name>[gene_biotype]</local-name>
            <parent-name>[genes_tableau_5.txt+]</parent-name>
            <remote-alias>gene_biotype</remote-alias>
            <ordinal>13</ordinal>
            <local-type>string</local-type>
            <aggregation>Count</aggregation>
            <contains-null>true</contains-null>
            <collation flag='0' name='LEN_RUS' />
          </metadata-record>
          <metadata-record class='column'>
            <remote-name>gene_name.y</remote-name>
            <remote-type>129</remote-type>
            <local-name>[gene_name.y]</local-name>
            <parent-name>[genes_tableau_5.txt+]</parent-name>
            <remote-alias>gene_name.y</remote-alias>
            <ordinal>14</ordinal>
            <local-type>string</local-type>
            <aggregation>Count</aggregation>
            <contains-null>true</contains-null>
            <collation flag='0' name='LEN_RUS' />
          </metadata-record>
          <metadata-record class='column'>
            <remote-name>x</remote-name>
            <remote-type>5</remote-type>
            <local-name>[x]</local-name>
            <parent-name>[genes_tableau_5.txt+]</parent-name>
            <remote-alias>x</remote-alias>
            <ordinal>15</ordinal>
            <local-type>real</local-type>
            <aggregation>Sum</aggregation>
            <contains-null>true</contains-null>
          </metadata-record>
          <metadata-record class='column'>
            <remote-name>y</remote-name>
            <remote-type>5</remote-type>
            <local-name>[y]</local-name>
            <parent-name>[genes_tableau_5.txt+]</parent-name>
            <remote-alias>y</remote-alias>
            <ordinal>16</ordinal>
            <local-type>real</local-type>
            <aggregation>Sum</aggregation>
            <contains-null>true</contains-null>
          </metadata-record>
          <metadata-record class='column'>
            <remote-name>Table Name</remote-name>
            <remote-type>129</remote-type>
            <local-name>[Table Name]</local-name>
            <parent-name>[genes_tableau_5.txt+]</parent-name>
            <remote-alias>Table Name</remote-alias>
            <ordinal>17</ordinal>
            <local-type>string</local-type>
            <aggregation>Count</aggregation>
            <contains-null>true</contains-null>
            <collation flag='0' name='LEN_RUS' />
          </metadata-record>
          <metadata-record class='capability'>
            <remote-name />
            <remote-type>0</remote-type>
            <parent-name>[CC_clusters.txt+]</parent-name>
            <remote-alias />
            <aggregation>Count</aggregation>
            <contains-null>true</contains-null>
          </metadata-record>
          <metadata-record class='column'>
            <remote-name>F1</remote-name>
            <remote-type>129</remote-type>
            <local-name>[F1]</local-name>
            <parent-name>[CC_clusters.txt+]</parent-name>
            <remote-alias>F1</remote-alias>
            <ordinal>18</ordinal>
            <local-type>string</local-type>
            <aggregation>Count</aggregation>
            <contains-null>true</contains-null>
            <collation flag='0' name='LEN_RUS' />
          </metadata-record>
          <metadata-record class='column'>
            <remote-name>F2</remote-name>
            <remote-type>20</remote-type>
            <local-name>[F2]</local-name>
            <parent-name>[CC_clusters.txt+]</parent-name>
            <remote-alias>F2</remote-alias>
            <ordinal>19</ordinal>
            <local-type>integer</local-type>
            <aggregation>Sum</aggregation>
            <contains-null>true</contains-null>
          </metadata-record>
          <metadata-record class='column'>
            <remote-name>Table Name</remote-name>
            <remote-type>129</remote-type>
            <local-name>[Table Name (CC_clusters.txt+)]</local-name>
            <parent-name>[CC_clusters.txt+]</parent-name>
            <remote-alias>Table Name</remote-alias>
            <ordinal>20</ordinal>
            <local-type>string</local-type>
            <aggregation>Count</aggregation>
            <contains-null>true</contains-null>
            <collation flag='0' name='LEN_RUS' />
          </metadata-record>
        </metadata-records>
      </connection>
      <aliases enabled='yes' />
      <column caption='Breed' datatype='string' name='[BREED]' role='dimension' type='nominal' />
      <column datatype='string' name='[Breed (groups)]' role='dimension' type='nominal'>
        <calculation class='categorical-bin' column='[BREED]' new-bin='true'>
          <bin default-name='false' value='&quot;Meat&quot;'>
            <value>&quot;ASU&quot;</value>
            <value>&quot;GTX&quot;</value>
            <value>&quot;ISF&quot;</value>
            <value>&quot;LME&quot;</value>
            <value>&quot;NTX&quot;</value>
            <value>&quot;STX&quot;</value>
          </bin>
          <bin default-name='false' value='&quot;Milk&quot;'>
            <value>&quot;CHU&quot;</value>
            <value>&quot;EFB&quot;</value>
            <value>&quot;LMI&quot;</value>
          </bin>
          <bin default-name='false' value='&quot;Resistance&quot;'>
            <value>&quot;SOA&quot;</value>
            <value>&quot;TIB&quot;</value>
          </bin>
          <bin default-name='false' value='&quot;Wool&quot;'>
            <value>&quot;AIM&quot;</value>
            <value>&quot;APM&quot;</value>
            <value>&quot;AUM&quot;</value>
            <value>&quot;CME&quot;</value>
            <value>&quot;MLA&quot;</value>
            <value>&quot;RMB&quot;</value>
          </bin>
        </calculation>
      </column>
      <column aggregation='Sum' datatype='integer' name='[CHR]' role='dimension' type='ordinal' />
      <column caption='Island type' datatype='string' name='[Calculation_83879594448879616]' role='dimension' type='nominal'>
        <calculation class='tableau' formula='SPLIT([island_ID],&apos;_&apos;,1)' />
        <aliases>
          <alias key='&quot;ROH&quot;' value='Homozygosity' />
          <alias key='&quot;ROHet&quot;' value='Heterozygosity' />
        </aliases>
      </column>
      <column caption='BREEDS' datatype='string' name='[Calculation_83879594459459585]' role='measure' type='nominal'>
        <calculation class='tableau' formula='If FIRST() = 0 THEN&#10;    LOOKUP(MIN([BREED]),0)&#10;ELSE&#10;    PREVIOUS_VALUE(MIN([BREED])) + &apos;,&apos; + LOOKUP(MIN([BREED]),0)&#10;END'>
          <table-calc ordering-type='Rows' />
        </calculation>
      </column>
      <column caption='Breed List Label' datatype='string' name='[Calculation_83879594466340873]' role='measure' type='nominal'>
        <calculation class='tableau' formula='WINDOW_MAX([Calculation_83879594459459585])'>
          <table-calc ordering-type='Rows' />
        </calculation>
      </column>
      <column caption='Gene name' datatype='string' name='[F1]' role='dimension' type='nominal' />
      <column aggregation='Sum' caption='Cluster' datatype='integer' name='[F2]' role='dimension' type='ordinal' />
      <column datatype='integer' name='[Number of Records]' role='measure' type='quantitative' user:auto-column='numrec'>
        <calculation class='tableau' formula='1' />
      </column>
      <column datatype='string' name='[Table Name (CC_clusters.txt+)]' role='dimension' type='nominal'>
        <aliases>
          <alias key='&quot;CC_clusters.txt&quot;' value='Cellular Components' />
          <alias key='&quot;MF_clusters.txt&quot;' value='Molecular Functions' />
        </aliases>
      </column>
      <column datatype='string' name='[Table Name]' role='dimension' type='nominal'>
        <aliases>
          <alias key='&quot;genes_tableau_1.txt&quot;' value='Biological Processes' />
          <alias key='&quot;genes_tableau_2.txt&quot;' value='Molecular Function' />
          <alias key='&quot;genes_tableau_3.txt&quot;' value='Cellular Component' />
          <alias key='&quot;genes_tableau_4.txt&quot;' value='Pathways' />
          <alias key='&quot;genes_tableau_5.txt&quot;' value='All' />
        </aliases>
      </column>
      <column aggregation='Sum' caption='Chr' datatype='integer' name='[chr]' role='dimension' type='ordinal' />
      <column caption='End Pos' datatype='integer' name='[end_pos]' role='measure' type='quantitative' />
      <column caption='Gene Biotype' datatype='string' name='[gene_biotype]' role='dimension' type='nominal' />
      <column caption='Gene Id' datatype='string' name='[gene_id]' role='dimension' type='nominal' />
      <column caption='Gene Name.X' datatype='string' name='[gene_name.x]' role='dimension' type='nominal' />
      <column caption='Gene Name.Y' datatype='string' hidden='true' name='[gene_name.y]' role='dimension' type='nominal' />
      <column caption='island ID' datatype='string' name='[island_ID]' role='dimension' type='nominal' />
      <column caption='N Snp' datatype='integer' name='[n_snp]' role='measure' type='quantitative' />
      <column caption='Start Pos' datatype='integer' name='[start_pos]' role='measure' type='quantitative' />
      <column caption='Strand' datatype='string' name='[strand]' role='dimension' type='nominal' />
      <column caption='Width' datatype='integer' name='[width]' role='measure' type='quantitative' />
      <column caption='X' datatype='real' name='[x]' role='measure' type='quantitative' />
      <column caption='Y' datatype='real' name='[y]' role='measure' type='quantitative' />
      <column-instance column='[BREED]' derivation='None' name='[none:BREED:nk]' pivot='key' type='nominal' />
      <column-instance column='[Calculation_83879594448879616]' derivation='None' name='[none:Calculation_83879594448879616:nk]' pivot='key' type='nominal' />
      <column-instance column='[F2]' derivation='None' name='[none:F2:ok]' pivot='key' type='ordinal' />
      <layout dim-ordering='alphabetic' dim-percentage='0.490231' measure-ordering='alphabetic' measure-percentage='0.397869' parameter-percentage='0.111901' show-aliased-fields='true' show-structure='true' />
      <style>
        <style-rule element='mark'>
          <encoding attr='color' field='[Breed (groups)]' type='palette'>
            <map to='#4e79a7'>
              <bucket>&quot;Meat&quot;</bucket>
            </map>
            <map to='#76b7b2'>
              <bucket>&quot;Wool&quot;</bucket>
            </map>
            <map to='#e15759'>
              <bucket>&quot;Resistance&quot;</bucket>
            </map>
            <map to='#f28e2b'>
              <bucket>&quot;Milk&quot;</bucket>
            </map>
          </encoding>
          <encoding attr='color' field='[none:BREED:nk]' type='palette'>
            <map to='#61a956'>
              <bucket>&quot;TIB&quot;</bucket>
            </map>
            <map to='#6394be'>
              <bucket>&quot;RMB&quot;</bucket>
            </map>
            <map to='#72a3c9'>
              <bucket>&quot;MLA&quot;</bucket>
            </map>
            <map to='#80b0d5'>
              <bucket>&quot;CME&quot;</bucket>
            </map>
            <map to='#85ca77'>
              <bucket>&quot;SOA&quot;</bucket>
            </map>
            <map to='#92c0df'>
              <bucket>&quot;AUM&quot;</bucket>
            </map>
            <map to='#a5cfe9'>
              <bucket>&quot;APM&quot;</bucket>
            </map>
            <map to='#b3e0a6'>
              <bucket>&quot;CHU&quot;</bucket>
            </map>
            <map to='#b9ddf1'>
              <bucket>&quot;AIM&quot;</bucket>
            </map>
            <map to='#c46487'>
              <bucket>&quot;EFB&quot;</bucket>
            </map>
            <map to='#e96b20'>
              <bucket>&quot;LME&quot;</bucket>
            </map>
            <map to='#f07e27'>
              <bucket>&quot;STX&quot;</bucket>
            </map>
            <map to='#f49234'>
              <bucket>&quot;NTX&quot;</bucket>
            </map>
            <map to='#f498b6'>
              <bucket>&quot;LMI&quot;</bucket>
            </map>
            <map to='#f5a645'>
              <bucket>&quot;GTX&quot;</bucket>
            </map>
            <map to='#f9b665'>
              <bucket>&quot;ISF&quot;</bucket>
            </map>
            <map to='#ffc685'>
              <bucket>&quot;ASU&quot;</bucket>
            </map>
          </encoding>
          <encoding attr='color' field='[none:F2:ok]' palette='tableau10_10_0' type='palette'>
            <map to='#4e79a7'>
              <bucket>1</bucket>
            </map>
            <map to='#59a14f'>
              <bucket>5</bucket>
            </map>
            <map to='#76b7b2'>
              <bucket>4</bucket>
            </map>
            <map to='#9c755f'>
              <bucket>9</bucket>
            </map>
            <map to='#b07aa1'>
              <bucket>7</bucket>
            </map>
            <map to='#bab0ac'>
              <bucket>10</bucket>
            </map>
            <map to='#e15759'>
              <bucket>3</bucket>
            </map>
            <map to='#edc948'>
              <bucket>6</bucket>
            </map>
            <map to='#f28e2b'>
              <bucket>2</bucket>
            </map>
            <map to='#ff9da7'>
              <bucket>8</bucket>
            </map>
          </encoding>
          <encoding attr='shape' field='[none:Calculation_83879594448879616:nk]' type='shape'>
            <map to='circle'>
              <bucket>&quot;ROH&quot;</bucket>
            </map>
            <map to='square'>
              <bucket>&quot;ROHet&quot;</bucket>
            </map>
          </encoding>
        </style-rule>
      </style>
      <semantic-values>
        <semantic-value key='[Country].[Name]' value='&quot;United States&quot;' />
      </semantic-values>
    </datasource>
    <datasource caption='QTL_clusters' inline='true' name='federated.166v18m170rq3p10eqtcv1687gqn' version='18.1'>
      <connection class='federated'>
        <named-connections>
          <named-connection caption='QTL_clusters' name='textscan.0o0gia91atua3w1fcy1h41rmr9ix'>
            <connection class='textscan' directory='/Users/alanaselli/Documents/01_BioMa/11_paper_ovinos/04_selected_groups/08_QTL_genes_islands_association' filename='QTL_clusters.txt' password='' server='' />
          </named-connection>
        </named-connections>
        <relation connection='textscan.0o0gia91atua3w1fcy1h41rmr9ix' name='QTL_clusters.txt' table='[QTL_clusters#txt]' type='table'>
          <columns character-set='UTF-8' header='yes' locale='en_US' separator='&#9;'>
            <column datatype='string' name='island_ID' ordinal='0' />
            <column datatype='string' name='BREED' ordinal='1' />
            <column datatype='integer' name='CHR' ordinal='2' />
            <column datatype='integer' name='n_snp' ordinal='3' />
            <column datatype='integer' name='BP1' ordinal='4' />
            <column datatype='integer' name='BP2' ordinal='5' />
            <column datatype='string' name='QTL_type' ordinal='6' />
            <column datatype='integer' name='start_pos' ordinal='7' />
            <column datatype='integer' name='end_pos' ordinal='8' />
            <column datatype='string' name='Association_type' ordinal='9' />
            <column datatype='integer' name='QTL_ID' ordinal='10' />
            <column datatype='string' name='trait_ID' ordinal='11' />
            <column datatype='string' name='specialization' ordinal='12' />
            <column datatype='string' name='island_type' ordinal='13' />
            <column datatype='string' name='cluster' ordinal='14' />
            <column datatype='real' name='x' ordinal='15' />
            <column datatype='real' name='y' ordinal='16' />
          </columns>
        </relation>
        <metadata-records>
          <metadata-record class='capability'>
            <remote-name />
            <remote-type>0</remote-type>
            <parent-name>[QTL_clusters.txt]</parent-name>
            <remote-alias />
            <aggregation>Count</aggregation>
            <contains-null>true</contains-null>
            <attributes>
              <attribute datatype='string' name='character-set'>&quot;UTF-8&quot;</attribute>
              <attribute datatype='string' name='collation'>&quot;en_US&quot;</attribute>
              <attribute datatype='string' name='field-delimiter'>&quot;\\t&quot;</attribute>
              <attribute datatype='string' name='header-row'>&quot;true&quot;</attribute>
              <attribute datatype='string' name='locale'>&quot;en_US&quot;</attribute>
              <attribute datatype='string' name='single-char'>&quot;&quot;</attribute>
            </attributes>
          </metadata-record>
          <metadata-record class='column'>
            <remote-name>island_ID</remote-name>
            <remote-type>129</remote-type>
            <local-name>[island_ID]</local-name>
            <parent-name>[QTL_clusters.txt]</parent-name>
            <remote-alias>island_ID</remote-alias>
            <ordinal>0</ordinal>
            <local-type>string</local-type>
            <aggregation>Count</aggregation>
            <scale>1</scale>
            <width>1073741823</width>
            <contains-null>true</contains-null>
            <collation flag='0' name='LEN_RUS' />
          </metadata-record>
          <metadata-record class='column'>
            <remote-name>BREED</remote-name>
            <remote-type>129</remote-type>
            <local-name>[BREED]</local-name>
            <parent-name>[QTL_clusters.txt]</parent-name>
            <remote-alias>BREED</remote-alias>
            <ordinal>1</ordinal>
            <local-type>string</local-type>
            <aggregation>Count</aggregation>
            <scale>1</scale>
            <width>1073741823</width>
            <contains-null>true</contains-null>
            <collation flag='0' name='LEN_RUS' />
          </metadata-record>
          <metadata-record class='column'>
            <remote-name>CHR</remote-name>
            <remote-type>20</remote-type>
            <local-name>[CHR]</local-name>
            <parent-name>[QTL_clusters.txt]</parent-name>
            <remote-alias>CHR</remote-alias>
            <ordinal>2</ordinal>
            <local-type>integer</local-type>
            <aggregation>Sum</aggregation>
            <contains-null>true</contains-null>
          </metadata-record>
          <metadata-record class='column'>
            <remote-name>n_snp</remote-name>
            <remote-type>20</remote-type>
            <local-name>[n_snp]</local-name>
            <parent-name>[QTL_clusters.txt]</parent-name>
            <remote-alias>n_snp</remote-alias>
            <ordinal>3</ordinal>
            <local-type>integer</local-type>
            <aggregation>Sum</aggregation>
            <contains-null>true</contains-null>
          </metadata-record>
          <metadata-record class='column'>
            <remote-name>BP1</remote-name>
            <remote-type>20</remote-type>
            <local-name>[BP1]</local-name>
            <parent-name>[QTL_clusters.txt]</parent-name>
            <remote-alias>BP1</remote-alias>
            <ordinal>4</ordinal>
            <local-type>integer</local-type>
            <aggregation>Sum</aggregation>
            <contains-null>true</contains-null>
          </metadata-record>
          <metadata-record class='column'>
            <remote-name>BP2</remote-name>
            <remote-type>20</remote-type>
            <local-name>[BP2]</local-name>
            <parent-name>[QTL_clusters.txt]</parent-name>
            <remote-alias>BP2</remote-alias>
            <ordinal>5</ordinal>
            <local-type>integer</local-type>
            <aggregation>Sum</aggregation>
            <contains-null>true</contains-null>
          </metadata-record>
          <metadata-record class='column'>
            <remote-name>QTL_type</remote-name>
            <remote-type>129</remote-type>
            <local-name>[QTL_type]</local-name>
            <parent-name>[QTL_clusters.txt]</parent-name>
            <remote-alias>QTL_type</remote-alias>
            <ordinal>6</ordinal>
            <local-type>string</local-type>
            <aggregation>Count</aggregation>
            <scale>1</scale>
            <width>1073741823</width>
            <contains-null>true</contains-null>
            <collation flag='0' name='LEN_RUS' />
          </metadata-record>
          <metadata-record class='column'>
            <remote-name>start_pos</remote-name>
            <remote-type>20</remote-type>
            <local-name>[start_pos]</local-name>
            <parent-name>[QTL_clusters.txt]</parent-name>
            <remote-alias>start_pos</remote-alias>
            <ordinal>7</ordinal>
            <local-type>integer</local-type>
            <aggregation>Sum</aggregation>
            <contains-null>true</contains-null>
          </metadata-record>
          <metadata-record class='column'>
            <remote-name>end_pos</remote-name>
            <remote-type>20</remote-type>
            <local-name>[end_pos]</local-name>
            <parent-name>[QTL_clusters.txt]</parent-name>
            <remote-alias>end_pos</remote-alias>
            <ordinal>8</ordinal>
            <local-type>integer</local-type>
            <aggregation>Sum</aggregation>
            <contains-null>true</contains-null>
          </metadata-record>
          <metadata-record class='column'>
            <remote-name>Association_type</remote-name>
            <remote-type>129</remote-type>
            <local-name>[Association_type]</local-name>
            <parent-name>[QTL_clusters.txt]</parent-name>
            <remote-alias>Association_type</remote-alias>
            <ordinal>9</ordinal>
            <local-type>string</local-type>
            <aggregation>Count</aggregation>
            <scale>1</scale>
            <width>1073741823</width>
            <contains-null>true</contains-null>
            <collation flag='0' name='LEN_RUS' />
          </metadata-record>
          <metadata-record class='column'>
            <remote-name>QTL_ID</remote-name>
            <remote-type>20</remote-type>
            <local-name>[QTL_ID]</local-name>
            <parent-name>[QTL_clusters.txt]</parent-name>
            <remote-alias>QTL_ID</remote-alias>
            <ordinal>10</ordinal>
            <local-type>integer</local-type>
            <aggregation>Sum</aggregation>
            <contains-null>true</contains-null>
          </metadata-record>
          <metadata-record class='column'>
            <remote-name>trait_ID</remote-name>
            <remote-type>129</remote-type>
            <local-name>[trait_ID]</local-name>
            <parent-name>[QTL_clusters.txt]</parent-name>
            <remote-alias>trait_ID</remote-alias>
            <ordinal>11</ordinal>
            <local-type>string</local-type>
            <aggregation>Count</aggregation>
            <scale>1</scale>
            <width>1073741823</width>
            <contains-null>true</contains-null>
            <collation flag='0' name='LEN_RUS' />
          </metadata-record>
          <metadata-record class='column'>
            <remote-name>specialization</remote-name>
            <remote-type>129</remote-type>
            <local-name>[specialization]</local-name>
            <parent-name>[QTL_clusters.txt]</parent-name>
            <remote-alias>specialization</remote-alias>
            <ordinal>12</ordinal>
            <local-type>string</local-type>
            <aggregation>Count</aggregation>
            <scale>1</scale>
            <width>1073741823</width>
            <contains-null>true</contains-null>
            <collation flag='0' name='LEN_RUS' />
          </metadata-record>
          <metadata-record class='column'>
            <remote-name>island_type</remote-name>
            <remote-type>129</remote-type>
            <local-name>[island_type]</local-name>
            <parent-name>[QTL_clusters.txt]</parent-name>
            <remote-alias>island_type</remote-alias>
            <ordinal>13</ordinal>
            <local-type>string</local-type>
            <aggregation>Count</aggregation>
            <scale>1</scale>
            <width>1073741823</width>
            <contains-null>true</contains-null>
            <collation flag='0' name='LEN_RUS' />
          </metadata-record>
          <metadata-record class='column'>
            <remote-name>cluster</remote-name>
            <remote-type>129</remote-type>
            <local-name>[cluster]</local-name>
            <parent-name>[QTL_clusters.txt]</parent-name>
            <remote-alias>cluster</remote-alias>
            <ordinal>14</ordinal>
            <local-type>string</local-type>
            <aggregation>Count</aggregation>
            <scale>1</scale>
            <width>1073741823</width>
            <contains-null>true</contains-null>
            <collation flag='0' name='LEN_RUS' />
          </metadata-record>
          <metadata-record class='column'>
            <remote-name>x</remote-name>
            <remote-type>5</remote-type>
            <local-name>[x]</local-name>
            <parent-name>[QTL_clusters.txt]</parent-name>
            <remote-alias>x</remote-alias>
            <ordinal>15</ordinal>
            <local-type>real</local-type>
            <aggregation>Sum</aggregation>
            <contains-null>true</contains-null>
          </metadata-record>
          <metadata-record class='column'>
            <remote-name>y</remote-name>
            <remote-type>5</remote-type>
            <local-name>[y]</local-name>
            <parent-name>[QTL_clusters.txt]</parent-name>
            <remote-alias>y</remote-alias>
            <ordinal>16</ordinal>
            <local-type>real</local-type>
            <aggregation>Sum</aggregation>
            <contains-null>true</contains-null>
          </metadata-record>
        </metadata-records>
      </connection>
      <aliases enabled='yes' />
      <column caption='Association type' datatype='string' name='[Association_type]' role='dimension' type='nominal' />
      <column caption='Breed' datatype='string' name='[BREED]' role='dimension' type='nominal' />
      <column caption='TRAITS' datatype='string' name='[Calculation_433049308776783872]' role='measure' type='nominal'>
        <calculation class='tableau' formula='If FIRST() = 0 THEN&#10;    LOOKUP(MIN([trait_ID]),0)&#10;ELSE&#10;    PREVIOUS_VALUE(MIN([trait_ID])) + &apos;,&apos; + LOOKUP(MIN([trait_ID]),0)&#10;END'>
          <table-calc ordering-type='Rows' />
        </calculation>
      </column>
      <column caption='List Trait ID' datatype='string' name='[Calculation_433049308776992769]' role='measure' type='nominal'>
        <calculation class='tableau' formula='WINDOW_MAX([Calculation_433049308776783872])'>
          <table-calc ordering-type='Rows' />
        </calculation>
      </column>
      <column caption='QTL TYPE' datatype='string' name='[Calculation_433049308778909699]' role='measure' type='nominal'>
        <calculation class='tableau' formula='If FIRST() = 0 THEN&#10;    LOOKUP(MIN([QTL_type]),0)&#10;ELSE&#10;    PREVIOUS_VALUE(MIN([QTL_type])) + &apos;,&apos; + LOOKUP(MIN([QTL_type]),0)&#10;END'>
          <table-calc ordering-type='Rows' />
        </calculation>
      </column>
      <column caption='List QTL type' datatype='string' name='[Calculation_433049308779118596]' role='measure' type='nominal'>
        <calculation class='tableau' formula='WINDOW_MAX([Calculation_433049308778909699])'>
          <table-calc ordering-type='Rows' />
        </calculation>
      </column>
      <column datatype='integer' name='[Number of Records]' role='measure' type='quantitative' user:auto-column='numrec'>
        <calculation class='tableau' formula='1' />
      </column>
      <column caption='Qtl Id' datatype='integer' name='[QTL_ID]' role='dimension' type='ordinal' />
      <column caption='QTL type' datatype='string' name='[QTL_type]' role='dimension' type='nominal' />
      <column caption='Cluster' datatype='string' name='[cluster]' role='dimension' type='nominal' />
      <column caption='End Pos' datatype='integer' name='[end_pos]' role='measure' type='quantitative' />
      <column caption='island ID' datatype='string' name='[island_ID]' role='dimension' type='nominal' />
      <column caption='Island Type' datatype='string' name='[island_type]' role='dimension' type='nominal' />
      <column caption='N Snp' datatype='integer' name='[n_snp]' role='measure' type='quantitative' />
      <column caption='Specialization' datatype='string' name='[specialization]' role='dimension' type='nominal' />
      <column caption='Start Pos' datatype='integer' name='[start_pos]' role='measure' type='quantitative' />
      <column caption='trait ID' datatype='string' name='[trait_ID]' role='dimension' type='nominal' />
      <column-instance column='[BREED]' derivation='None' name='[none:BREED:nk]' pivot='key' type='nominal' />
      <column-instance column='[cluster]' derivation='None' name='[none:cluster:nk]' pivot='key' type='nominal' />
      <column-instance column='[island_type]' derivation='None' name='[none:island_type:nk]' pivot='key' type='nominal' />
      <column-instance column='[specialization]' derivation='None' name='[none:specialization:nk]' pivot='key' type='nominal' />
      <layout dim-ordering='alphabetic' dim-percentage='0.374778' measure-ordering='alphabetic' measure-percentage='0.513322' parameter-percentage='0.111901' show-structure='true' />
      <style>
        <style-rule element='mark'>
          <encoding attr='color' field='[none:cluster:nk]' type='palette'>
            <map to='#4e79a7'>
              <bucket>&quot;cluster1&quot;</bucket>
            </map>
            <map to='#f28e2b'>
              <bucket>&quot;cluster2&quot;</bucket>
            </map>
          </encoding>
          <encoding attr='color' field='[none:BREED:nk]' type='palette'>
            <map to='#499894'>
              <bucket>&quot;ISF&quot;</bucket>
            </map>
            <map to='#4e79a7'>
              <bucket>&quot;AIM&quot;</bucket>
            </map>
            <map to='#59a14f'>
              <bucket>&quot;CHU&quot;</bucket>
            </map>
            <map to='#79706e'>
              <bucket>&quot;NTX&quot;</bucket>
            </map>
            <map to='#86bcb6'>
              <bucket>&quot;LME&quot;</bucket>
            </map>
            <map to='#8cd17d'>
              <bucket>&quot;CME&quot;</bucket>
            </map>
            <map to='#a0cbe8'>
              <bucket>&quot;APM&quot;</bucket>
            </map>
            <map to='#b07aa1'>
              <bucket>&quot;TIB&quot;</bucket>
            </map>
            <map to='#b6992d'>
              <bucket>&quot;EFB&quot;</bucket>
            </map>
            <map to='#bab0ac'>
              <bucket>&quot;RMB&quot;</bucket>
            </map>
            <map to='#d37295'>
              <bucket>&quot;SOA&quot;</bucket>
            </map>
            <map to='#e15759'>
              <bucket>&quot;LMI&quot;</bucket>
            </map>
            <map to='#f1ce63'>
              <bucket>&quot;GTX&quot;</bucket>
            </map>
            <map to='#f28e2b'>
              <bucket>&quot;ASU&quot;</bucket>
            </map>
            <map to='#fabfd2'>
              <bucket>&quot;STX&quot;</bucket>
            </map>
            <map to='#ff9d9a'>
              <bucket>&quot;MLA&quot;</bucket>
            </map>
            <map to='#ffbe7d'>
              <bucket>&quot;AUM&quot;</bucket>
            </map>
          </encoding>
          <encoding attr='color' field='[none:island_type:nk]' type='palette'>
            <map to='#4e79a7'>
              <bucket>&quot;Homozygosity&quot;</bucket>
            </map>
            <map to='#f28e2b'>
              <bucket>&quot;Heterozygosity&quot;</bucket>
            </map>
          </encoding>
          <encoding attr='shape' field='[none:cluster:nk]' type='shape'>
            <map to='circle'>
              <bucket>&quot;cluster1&quot;</bucket>
            </map>
            <map to='square'>
              <bucket>&quot;cluster2&quot;</bucket>
            </map>
          </encoding>
          <encoding attr='color' field='[none:specialization:nk]' type='palette'>
            <map to='#4e79a7'>
              <bucket>&quot;Meat&quot;</bucket>
            </map>
            <map to='#76b7b2'>
              <bucket>&quot;Wool&quot;</bucket>
            </map>
            <map to='#e15759'>
              <bucket>&quot;Resistance&quot;</bucket>
            </map>
            <map to='#f28e2b'>
              <bucket>&quot;Milk&quot;</bucket>
            </map>
          </encoding>
          <encoding attr='shape' field='[none:island_type:nk]' type='shape'>
            <map to='circle'>
              <bucket>&quot;Homozygosity&quot;</bucket>
            </map>
            <map to='square'>
              <bucket>&quot;Heterozygosity&quot;</bucket>
            </map>
          </encoding>
        </style-rule>
      </style>
      <semantic-values>
        <semantic-value key='[Country].[Name]' value='&quot;United States&quot;' />
      </semantic-values>
    </datasource>
    <datasource caption='QTL_clusters_ROH' inline='true' name='federated.0cxiubb01cmn1b1a10ais0bw9rv6' version='18.1'>
      <connection class='federated'>
        <named-connections>
          <named-connection caption='QTL_clusters_ROH' name='textscan.0z7mgnj1fswb1y13wiatn0qnmucn'>
            <connection class='textscan' directory='/Users/alanaselli/Documents/01_BioMa/11_paper_ovinos/04_selected_groups/08_QTL_genes_islands_association' filename='QTL_clusters_ROH.txt' password='' server='' />
          </named-connection>
        </named-connections>
        <relation connection='textscan.0z7mgnj1fswb1y13wiatn0qnmucn' name='QTL_clusters_ROH.txt' table='[QTL_clusters_ROH#txt]' type='table'>
          <columns character-set='UTF-8' header='yes' locale='en_US' separator='&#9;'>
            <column datatype='integer' name='island_ID' ordinal='0' />
            <column datatype='string' name='BREED' ordinal='1' />
            <column datatype='integer' name='CHR' ordinal='2' />
            <column datatype='integer' name='n_snp' ordinal='3' />
            <column datatype='integer' name='BP1' ordinal='4' />
            <column datatype='integer' name='BP2' ordinal='5' />
            <column datatype='string' name='QTL_type' ordinal='6' />
            <column datatype='integer' name='start_pos' ordinal='7' />
            <column datatype='integer' name='end_pos' ordinal='8' />
            <column datatype='string' name='Association_type' ordinal='9' />
            <column datatype='integer' name='QTL_ID' ordinal='10' />
            <column datatype='string' name='trait_ID' ordinal='11' />
            <column datatype='string' name='specialization' ordinal='12' />
            <column datatype='string' name='cluster' ordinal='13' />
            <column datatype='real' name='x' ordinal='14' />
            <column datatype='real' name='y' ordinal='15' />
          </columns>
        </relation>
        <metadata-records>
          <metadata-record class='capability'>
            <remote-name />
            <remote-type>0</remote-type>
            <parent-name>[QTL_clusters_ROH.txt]</parent-name>
            <remote-alias />
            <aggregation>Count</aggregation>
            <contains-null>true</contains-null>
            <attributes>
              <attribute datatype='string' name='character-set'>&quot;UTF-8&quot;</attribute>
              <attribute datatype='string' name='collation'>&quot;en_US&quot;</attribute>
              <attribute datatype='string' name='field-delimiter'>&quot;\\t&quot;</attribute>
              <attribute datatype='string' name='header-row'>&quot;true&quot;</attribute>
              <attribute datatype='string' name='locale'>&quot;en_US&quot;</attribute>
              <attribute datatype='string' name='single-char'>&quot;&quot;</attribute>
            </attributes>
          </metadata-record>
          <metadata-record class='column'>
            <remote-name>island_ID</remote-name>
            <remote-type>20</remote-type>
            <local-name>[island_ID]</local-name>
            <parent-name>[QTL_clusters_ROH.txt]</parent-name>
            <remote-alias>island_ID</remote-alias>
            <ordinal>0</ordinal>
            <local-type>integer</local-type>
            <aggregation>Sum</aggregation>
            <contains-null>true</contains-null>
          </metadata-record>
          <metadata-record class='column'>
            <remote-name>BREED</remote-name>
            <remote-type>129</remote-type>
            <local-name>[BREED]</local-name>
            <parent-name>[QTL_clusters_ROH.txt]</parent-name>
            <remote-alias>BREED</remote-alias>
            <ordinal>1</ordinal>
            <local-type>string</local-type>
            <aggregation>Count</aggregation>
            <scale>1</scale>
            <width>1073741823</width>
            <contains-null>true</contains-null>
            <collation flag='0' name='LEN_RUS' />
          </metadata-record>
          <metadata-record class='column'>
            <remote-name>CHR</remote-name>
            <remote-type>20</remote-type>
            <local-name>[CHR]</local-name>
            <parent-name>[QTL_clusters_ROH.txt]</parent-name>
            <remote-alias>CHR</remote-alias>
            <ordinal>2</ordinal>
            <local-type>integer</local-type>
            <aggregation>Sum</aggregation>
            <contains-null>true</contains-null>
          </metadata-record>
          <metadata-record class='column'>
            <remote-name>n_snp</remote-name>
            <remote-type>20</remote-type>
            <local-name>[n_snp]</local-name>
            <parent-name>[QTL_clusters_ROH.txt]</parent-name>
            <remote-alias>n_snp</remote-alias>
            <ordinal>3</ordinal>
            <local-type>integer</local-type>
            <aggregation>Sum</aggregation>
            <contains-null>true</contains-null>
          </metadata-record>
          <metadata-record class='column'>
            <remote-name>BP1</remote-name>
            <remote-type>20</remote-type>
            <local-name>[BP1]</local-name>
            <parent-name>[QTL_clusters_ROH.txt]</parent-name>
            <remote-alias>BP1</remote-alias>
            <ordinal>4</ordinal>
            <local-type>integer</local-type>
            <aggregation>Sum</aggregation>
            <contains-null>true</contains-null>
          </metadata-record>
          <metadata-record class='column'>
            <remote-name>BP2</remote-name>
            <remote-type>20</remote-type>
            <local-name>[BP2]</local-name>
            <parent-name>[QTL_clusters_ROH.txt]</parent-name>
            <remote-alias>BP2</remote-alias>
            <ordinal>5</ordinal>
            <local-type>integer</local-type>
            <aggregation>Sum</aggregation>
            <contains-null>true</contains-null>
          </metadata-record>
          <metadata-record class='column'>
            <remote-name>QTL_type</remote-name>
            <remote-type>129</remote-type>
            <local-name>[QTL_type]</local-name>
            <parent-name>[QTL_clusters_ROH.txt]</parent-name>
            <remote-alias>QTL_type</remote-alias>
            <ordinal>6</ordinal>
            <local-type>string</local-type>
            <aggregation>Count</aggregation>
            <scale>1</scale>
            <width>1073741823</width>
            <contains-null>true</contains-null>
            <collation flag='0' name='LEN_RUS' />
          </metadata-record>
          <metadata-record class='column'>
            <remote-name>start_pos</remote-name>
            <remote-type>20</remote-type>
            <local-name>[start_pos]</local-name>
            <parent-name>[QTL_clusters_ROH.txt]</parent-name>
            <remote-alias>start_pos</remote-alias>
            <ordinal>7</ordinal>
            <local-type>integer</local-type>
            <aggregation>Sum</aggregation>
            <contains-null>true</contains-null>
          </metadata-record>
          <metadata-record class='column'>
            <remote-name>end_pos</remote-name>
            <remote-type>20</remote-type>
            <local-name>[end_pos]</local-name>
            <parent-name>[QTL_clusters_ROH.txt]</parent-name>
            <remote-alias>end_pos</remote-alias>
            <ordinal>8</ordinal>
            <local-type>integer</local-type>
            <aggregation>Sum</aggregation>
            <contains-null>true</contains-null>
          </metadata-record>
          <metadata-record class='column'>
            <remote-name>Association_type</remote-name>
            <remote-type>129</remote-type>
            <local-name>[Association_type]</local-name>
            <parent-name>[QTL_clusters_ROH.txt]</parent-name>
            <remote-alias>Association_type</remote-alias>
            <ordinal>9</ordinal>
            <local-type>string</local-type>
            <aggregation>Count</aggregation>
            <scale>1</scale>
            <width>1073741823</width>
            <contains-null>true</contains-null>
            <collation flag='0' name='LEN_RUS' />
          </metadata-record>
          <metadata-record class='column'>
            <remote-name>QTL_ID</remote-name>
            <remote-type>20</remote-type>
            <local-name>[QTL_ID]</local-name>
            <parent-name>[QTL_clusters_ROH.txt]</parent-name>
            <remote-alias>QTL_ID</remote-alias>
            <ordinal>10</ordinal>
            <local-type>integer</local-type>
            <aggregation>Sum</aggregation>
            <contains-null>true</contains-null>
          </metadata-record>
          <metadata-record class='column'>
            <remote-name>trait_ID</remote-name>
            <remote-type>129</remote-type>
            <local-name>[trait_ID]</local-name>
            <parent-name>[QTL_clusters_ROH.txt]</parent-name>
            <remote-alias>trait_ID</remote-alias>
            <ordinal>11</ordinal>
            <local-type>string</local-type>
            <aggregation>Count</aggregation>
            <scale>1</scale>
            <width>1073741823</width>
            <contains-null>true</contains-null>
            <collation flag='0' name='LEN_RUS' />
          </metadata-record>
          <metadata-record class='column'>
            <remote-name>specialization</remote-name>
            <remote-type>129</remote-type>
            <local-name>[specialization]</local-name>
            <parent-name>[QTL_clusters_ROH.txt]</parent-name>
            <remote-alias>specialization</remote-alias>
            <ordinal>12</ordinal>
            <local-type>string</local-type>
            <aggregation>Count</aggregation>
            <scale>1</scale>
            <width>1073741823</width>
            <contains-null>true</contains-null>
            <collation flag='0' name='LEN_RUS' />
          </metadata-record>
          <metadata-record class='column'>
            <remote-name>cluster</remote-name>
            <remote-type>129</remote-type>
            <local-name>[cluster]</local-name>
            <parent-name>[QTL_clusters_ROH.txt]</parent-name>
            <remote-alias>cluster</remote-alias>
            <ordinal>13</ordinal>
            <local-type>string</local-type>
            <aggregation>Count</aggregation>
            <scale>1</scale>
            <width>1073741823</width>
            <contains-null>true</contains-null>
            <collation flag='0' name='LEN_RUS' />
          </metadata-record>
          <metadata-record class='column'>
            <remote-name>x</remote-name>
            <remote-type>5</remote-type>
            <local-name>[x]</local-name>
            <parent-name>[QTL_clusters_ROH.txt]</parent-name>
            <remote-alias>x</remote-alias>
            <ordinal>14</ordinal>
            <local-type>real</local-type>
            <aggregation>Sum</aggregation>
            <contains-null>true</contains-null>
          </metadata-record>
          <metadata-record class='column'>
            <remote-name>y</remote-name>
            <remote-type>5</remote-type>
            <local-name>[y]</local-name>
            <parent-name>[QTL_clusters_ROH.txt]</parent-name>
            <remote-alias>y</remote-alias>
            <ordinal>15</ordinal>
            <local-type>real</local-type>
            <aggregation>Sum</aggregation>
            <contains-null>true</contains-null>
          </metadata-record>
        </metadata-records>
      </connection>
      <aliases enabled='yes' />
      <column caption='Association type' datatype='string' name='[Association_type]' role='dimension' type='nominal' />
      <column caption='Breed' datatype='string' name='[BREED]' role='dimension' type='nominal' />
      <column datatype='integer' name='[Number of Records]' role='measure' type='quantitative' user:auto-column='numrec'>
        <calculation class='tableau' formula='1' />
      </column>
      <column caption='Qtl Id' datatype='integer' name='[QTL_ID]' role='dimension' type='ordinal' />
      <column caption='QTL type' datatype='string' name='[QTL_type]' role='dimension' type='nominal' />
      <column caption='Cluster' datatype='string' name='[cluster]' role='dimension' type='nominal' />
      <column caption='End Pos' datatype='integer' name='[end_pos]' role='measure' type='quantitative' />
      <column caption='island ID' datatype='integer' name='[island_ID]' role='dimension' type='ordinal' />
      <column caption='N Snp' datatype='integer' name='[n_snp]' role='measure' type='quantitative' />
      <column caption='Specialization' datatype='string' name='[specialization]' role='dimension' type='nominal' />
      <column caption='Start Pos' datatype='integer' name='[start_pos]' role='measure' type='quantitative' />
      <column caption='trait ID' datatype='string' name='[trait_ID]' role='dimension' type='nominal' />
      <column caption='X' datatype='real' name='[x]' role='measure' type='quantitative' />
      <column caption='Y' datatype='real' name='[y]' role='measure' type='quantitative' />
      <layout dim-ordering='alphabetic' dim-percentage='0.740675' measure-ordering='alphabetic' measure-percentage='0.188277' parameter-percentage='0.071048' show-structure='true' user-set-layout='true' />
      <semantic-values>
        <semantic-value key='[Country].[Name]' value='&quot;United States&quot;' />
      </semantic-values>
    </datasource>
    <datasource caption='summary_ROHetislands' inline='true' name='federated.1yu0lue1y184t80zz2av102izubf' version='18.1'>
      <connection class='federated'>
        <named-connections>
          <named-connection caption='slid_runs_ROHetROHet_01' name='textscan.1awa30406i2y8612dq3ai0yug5c5'>
            <connection class='textscan' directory='/Users/alanaselli/Documents/01_BioMa/11_paper_ovinos/04_selected_groups/06_ROHet_cenarios' filename='slid_runs_ROHetROHet_01.txt' password='' server='' />
          </named-connection>
        </named-connections>
        <relation connection='textscan.1awa30406i2y8612dq3ai0yug5c5' name='slid_runs_ROHetROHet_01.txt' table='[slid_runs_ROHetROHet_01#txt]' type='table'>
          <columns character-set='UTF-8' header='yes' locale='en_US' separator=' '>
            <column datatype='string' name='group' ordinal='0' />
            <column datatype='string' name='id' ordinal='1' />
            <column datatype='integer' name='chrom' ordinal='2' />
            <column datatype='integer' name='nSNP' ordinal='3' />
            <column datatype='integer' name='from' ordinal='4' />
            <column datatype='integer' name='to' ordinal='5' />
            <column datatype='integer' name='lengthBps' ordinal='6' />
          </columns>
        </relation>
        <metadata-records>
          <metadata-record class='capability'>
            <remote-name />
            <remote-type>0</remote-type>
            <parent-name>[slid_runs_ROHetROHet_01.txt]</parent-name>
            <remote-alias />
            <aggregation>Count</aggregation>
            <contains-null>true</contains-null>
            <attributes>
              <attribute datatype='string' name='character-set'>&quot;UTF-8&quot;</attribute>
              <attribute datatype='string' name='collation'>&quot;en_US&quot;</attribute>
              <attribute datatype='string' name='field-delimiter'>&quot; &quot;</attribute>
              <attribute datatype='string' name='header-row'>&quot;true&quot;</attribute>
              <attribute datatype='string' name='locale'>&quot;en_US&quot;</attribute>
              <attribute datatype='string' name='single-char'>&quot;&quot;</attribute>
            </attributes>
          </metadata-record>
          <metadata-record class='column'>
            <remote-name>group</remote-name>
            <remote-type>129</remote-type>
            <local-name>[group]</local-name>
            <parent-name>[slid_runs_ROHetROHet_01.txt]</parent-name>
            <remote-alias>group</remote-alias>
            <ordinal>0</ordinal>
            <local-type>string</local-type>
            <aggregation>Count</aggregation>
            <scale>1</scale>
            <width>1073741823</width>
            <contains-null>true</contains-null>
            <collation flag='0' name='LEN_RUS' />
          </metadata-record>
          <metadata-record class='column'>
            <remote-name>id</remote-name>
            <remote-type>129</remote-type>
            <local-name>[id]</local-name>
            <parent-name>[slid_runs_ROHetROHet_01.txt]</parent-name>
            <remote-alias>id</remote-alias>
            <ordinal>1</ordinal>
            <local-type>string</local-type>
            <aggregation>Count</aggregation>
            <scale>1</scale>
            <width>1073741823</width>
            <contains-null>true</contains-null>
            <collation flag='0' name='LEN_RUS' />
          </metadata-record>
          <metadata-record class='column'>
            <remote-name>chrom</remote-name>
            <remote-type>20</remote-type>
            <local-name>[chrom]</local-name>
            <parent-name>[slid_runs_ROHetROHet_01.txt]</parent-name>
            <remote-alias>chrom</remote-alias>
            <ordinal>2</ordinal>
            <local-type>integer</local-type>
            <aggregation>Sum</aggregation>
            <contains-null>true</contains-null>
          </metadata-record>
          <metadata-record class='column'>
            <remote-name>nSNP</remote-name>
            <remote-type>20</remote-type>
            <local-name>[nSNP]</local-name>
            <parent-name>[slid_runs_ROHetROHet_01.txt]</parent-name>
            <remote-alias>nSNP</remote-alias>
            <ordinal>3</ordinal>
            <local-type>integer</local-type>
            <aggregation>Sum</aggregation>
            <contains-null>true</contains-null>
          </metadata-record>
          <metadata-record class='column'>
            <remote-name>from</remote-name>
            <remote-type>20</remote-type>
            <local-name>[from]</local-name>
            <parent-name>[slid_runs_ROHetROHet_01.txt]</parent-name>
            <remote-alias>from</remote-alias>
            <ordinal>4</ordinal>
            <local-type>integer</local-type>
            <aggregation>Sum</aggregation>
            <contains-null>true</contains-null>
          </metadata-record>
          <metadata-record class='column'>
            <remote-name>to</remote-name>
            <remote-type>20</remote-type>
            <local-name>[to]</local-name>
            <parent-name>[slid_runs_ROHetROHet_01.txt]</parent-name>
            <remote-alias>to</remote-alias>
            <ordinal>5</ordinal>
            <local-type>integer</local-type>
            <aggregation>Sum</aggregation>
            <contains-null>true</contains-null>
          </metadata-record>
          <metadata-record class='column'>
            <remote-name>lengthBps</remote-name>
            <remote-type>20</remote-type>
            <local-name>[lengthBps]</local-name>
            <parent-name>[slid_runs_ROHetROHet_01.txt]</parent-name>
            <remote-alias>lengthBps</remote-alias>
            <ordinal>6</ordinal>
            <local-type>integer</local-type>
            <aggregation>Sum</aggregation>
            <contains-null>true</contains-null>
          </metadata-record>
        </metadata-records>
      </connection>
      <aliases enabled='yes' />
      <column datatype='integer' name='[Number of Records]' role='measure' type='quantitative' user:auto-column='numrec'>
        <calculation class='tableau' formula='1' />
      </column>
      <column aggregation='Sum' datatype='integer' name='[chrom]' role='dimension' type='ordinal' />
      <column aggregation='None' datatype='integer' name='[nSNP (bin)]' role='dimension' type='quantitative'>
        <calculation class='bin' decimals='0' formula='[nSNP]' peg='0' size='1.328' />
      </column>
      <column datatype='integer' name='[nSNP]' role='measure' type='quantitative' />
      <layout dim-ordering='alphabetic' dim-percentage='0.333925' measure-ordering='alphabetic' measure-percentage='0.412078' parameter-percentage='0.253996' show-structure='true' user-set-layout='true' />
      <semantic-values>
        <semantic-value key='[Country].[Name]' value='&quot;United States&quot;' />
      </semantic-values>
    </datasource>
    <datasource caption='LD no filter' inline='true' name='federated.0udxfee0kj94pm1bksmo90319ofs' version='18.1'>
      <connection class='federated'>
        <named-connections>
          <named-connection caption='AIM.ld' name='textscan.13rrv9b1px0l6e11u7dtl0ttr9g8'>
            <connection class='textscan' directory='/Users/alanaselli/Documents/01_BioMa/11_paper_ovinos/04_selected_groups/05_LD/03_LD_no_filter' filename='AIM.ld.txt' password='' server='' />
          </named-connection>
        </named-connections>
        <relation all='true' name='AIM.ld.txt+' type='union'>
          <columns character-set='UTF-8' header='yes' locale='en_US' separator=' '>
            <column datatype='string' name='F1' />
            <column datatype='integer' name='CHR_A' />
            <column datatype='integer' name='BP_A' />
            <column datatype='string' name='SNP_A' />
            <column datatype='integer' name='CHR_B' />
            <column datatype='integer' name='BP_B' />
            <column datatype='string' name='SNP_B' />
            <column datatype='real' name='R2' />
            <column datatype='string' name='breed_id' />
            <column datatype='string' name='Table Name' />
          </columns>
          <relation connection='textscan.13rrv9b1px0l6e11u7dtl0ttr9g8' name='AIM.ld.txt' table='[AIM.ld#txt]' type='table'>
            <columns character-set='UTF-8' header='yes' locale='en_US' separator=' '>
              <column datatype='string' name='F1' ordinal='0' />
              <column datatype='integer' name='CHR_A' ordinal='1' />
              <column datatype='integer' name='BP_A' ordinal='2' />
              <column datatype='string' name='SNP_A' ordinal='3' />
              <column datatype='integer' name='CHR_B' ordinal='4' />
              <column datatype='integer' name='BP_B' ordinal='5' />
              <column datatype='string' name='SNP_B' ordinal='6' />
              <column datatype='real' name='R2' ordinal='7' />
              <column datatype='string' name='breed_id' ordinal='8' />
            </columns>
          </relation>
          <relation connection='textscan.13rrv9b1px0l6e11u7dtl0ttr9g8' name='APM.ld.txt' table='[APM.ld#txt]' type='table'>
            <columns character-set='UTF-8' header='yes' locale='en_US' separator=' '>
              <column datatype='string' name='F1' ordinal='0' />
              <column datatype='integer' name='CHR_A' ordinal='1' />
              <column datatype='integer' name='BP_A' ordinal='2' />
              <column datatype='string' name='SNP_A' ordinal='3' />
              <column datatype='integer' name='CHR_B' ordinal='4' />
              <column datatype='integer' name='BP_B' ordinal='5' />
              <column datatype='string' name='SNP_B' ordinal='6' />
              <column datatype='real' name='R2' ordinal='7' />
              <column datatype='string' name='breed_id' ordinal='8' />
            </columns>
          </relation>
          <relation connection='textscan.13rrv9b1px0l6e11u7dtl0ttr9g8' name='ASU.ld.txt' table='[ASU.ld#txt]' type='table'>
            <columns character-set='UTF-8' header='yes' locale='en_US' separator=' '>
              <column datatype='string' name='F1' ordinal='0' />
              <column datatype='integer' name='CHR_A' ordinal='1' />
              <column datatype='integer' name='BP_A' ordinal='2' />
              <column datatype='string' name='SNP_A' ordinal='3' />
              <column datatype='integer' name='CHR_B' ordinal='4' />
              <column datatype='integer' name='BP_B' ordinal='5' />
              <column datatype='string' name='SNP_B' ordinal='6' />
              <column datatype='real' name='R2' ordinal='7' />
              <column datatype='string' name='breed_id' ordinal='8' />
            </columns>
          </relation>
          <relation connection='textscan.13rrv9b1px0l6e11u7dtl0ttr9g8' name='AUM.ld.txt' table='[AUM.ld#txt]' type='table'>
            <columns character-set='UTF-8' header='yes' locale='en_US' separator=' '>
              <column datatype='string' name='F1' ordinal='0' />
              <column datatype='integer' name='CHR_A' ordinal='1' />
              <column datatype='integer' name='BP_A' ordinal='2' />
              <column datatype='string' name='SNP_A' ordinal='3' />
              <column datatype='integer' name='CHR_B' ordinal='4' />
              <column datatype='integer' name='BP_B' ordinal='5' />
              <column datatype='string' name='SNP_B' ordinal='6' />
              <column datatype='real' name='R2' ordinal='7' />
              <column datatype='string' name='breed_id' ordinal='8' />
            </columns>
          </relation>
          <relation connection='textscan.13rrv9b1px0l6e11u7dtl0ttr9g8' name='CHU.ld.txt' table='[CHU.ld#txt]' type='table'>
            <columns character-set='UTF-8' header='yes' locale='en_US' separator=' '>
              <column datatype='string' name='F1' ordinal='0' />
              <column datatype='integer' name='CHR_A' ordinal='1' />
              <column datatype='integer' name='BP_A' ordinal='2' />
              <column datatype='string' name='SNP_A' ordinal='3' />
              <column datatype='integer' name='CHR_B' ordinal='4' />
              <column datatype='integer' name='BP_B' ordinal='5' />
              <column datatype='string' name='SNP_B' ordinal='6' />
              <column datatype='real' name='R2' ordinal='7' />
              <column datatype='string' name='breed_id' ordinal='8' />
            </columns>
          </relation>
          <relation connection='textscan.13rrv9b1px0l6e11u7dtl0ttr9g8' name='CME.ld.txt' table='[CME.ld#txt]' type='table'>
            <columns character-set='UTF-8' header='yes' locale='en_US' separator=' '>
              <column datatype='string' name='F1' ordinal='0' />
              <column datatype='integer' name='CHR_A' ordinal='1' />
              <column datatype='integer' name='BP_A' ordinal='2' />
              <column datatype='string' name='SNP_A' ordinal='3' />
              <column datatype='integer' name='CHR_B' ordinal='4' />
              <column datatype='integer' name='BP_B' ordinal='5' />
              <column datatype='string' name='SNP_B' ordinal='6' />
              <column datatype='real' name='R2' ordinal='7' />
              <column datatype='string' name='breed_id' ordinal='8' />
            </columns>
          </relation>
          <relation connection='textscan.13rrv9b1px0l6e11u7dtl0ttr9g8' name='EFB.ld.txt' table='[EFB.ld#txt]' type='table'>
            <columns character-set='UTF-8' header='yes' locale='en_US' separator=' '>
              <column datatype='string' name='F1' ordinal='0' />
              <column datatype='integer' name='CHR_A' ordinal='1' />
              <column datatype='integer' name='BP_A' ordinal='2' />
              <column datatype='string' name='SNP_A' ordinal='3' />
              <column datatype='integer' name='CHR_B' ordinal='4' />
              <column datatype='integer' name='BP_B' ordinal='5' />
              <column datatype='string' name='SNP_B' ordinal='6' />
              <column datatype='real' name='R2' ordinal='7' />
              <column datatype='string' name='breed_id' ordinal='8' />
            </columns>
          </relation>
          <relation connection='textscan.13rrv9b1px0l6e11u7dtl0ttr9g8' name='GTX.ld.txt' table='[GTX.ld#txt]' type='table'>
            <columns character-set='UTF-8' header='yes' locale='en_US' separator=' '>
              <column datatype='string' name='F1' ordinal='0' />
              <column datatype='integer' name='CHR_A' ordinal='1' />
              <column datatype='integer' name='BP_A' ordinal='2' />
              <column datatype='string' name='SNP_A' ordinal='3' />
              <column datatype='integer' name='CHR_B' ordinal='4' />
              <column datatype='integer' name='BP_B' ordinal='5' />
              <column datatype='string' name='SNP_B' ordinal='6' />
              <column datatype='real' name='R2' ordinal='7' />
              <column datatype='string' name='breed_id' ordinal='8' />
            </columns>
          </relation>
          <relation connection='textscan.13rrv9b1px0l6e11u7dtl0ttr9g8' name='ISF.ld.txt' table='[ISF.ld#txt]' type='table'>
            <columns character-set='UTF-8' header='yes' locale='en_US' separator=' '>
              <column datatype='string' name='F1' ordinal='0' />
              <column datatype='integer' name='CHR_A' ordinal='1' />
              <column datatype='integer' name='BP_A' ordinal='2' />
              <column datatype='string' name='SNP_A' ordinal='3' />
              <column datatype='integer' name='CHR_B' ordinal='4' />
              <column datatype='integer' name='BP_B' ordinal='5' />
              <column datatype='string' name='SNP_B' ordinal='6' />
              <column datatype='real' name='R2' ordinal='7' />
              <column datatype='string' name='breed_id' ordinal='8' />
            </columns>
          </relation>
          <relation connection='textscan.13rrv9b1px0l6e11u7dtl0ttr9g8' name='LME.ld.txt' table='[LME.ld#txt]' type='table'>
            <columns character-set='UTF-8' header='yes' locale='en_US' separator=' '>
              <column datatype='string' name='F1' ordinal='0' />
              <column datatype='integer' name='CHR_A' ordinal='1' />
              <column datatype='integer' name='BP_A' ordinal='2' />
              <column datatype='string' name='SNP_A' ordinal='3' />
              <column datatype='integer' name='CHR_B' ordinal='4' />
              <column datatype='integer' name='BP_B' ordinal='5' />
              <column datatype='string' name='SNP_B' ordinal='6' />
              <column datatype='real' name='R2' ordinal='7' />
              <column datatype='string' name='breed_id' ordinal='8' />
            </columns>
          </relation>
          <relation connection='textscan.13rrv9b1px0l6e11u7dtl0ttr9g8' name='LMI.ld.txt' table='[LMI.ld#txt]' type='table'>
            <columns character-set='UTF-8' header='yes' locale='en_US' separator=' '>
              <column datatype='string' name='F1' ordinal='0' />
              <column datatype='integer' name='CHR_A' ordinal='1' />
              <column datatype='integer' name='BP_A' ordinal='2' />
              <column datatype='string' name='SNP_A' ordinal='3' />
              <column datatype='integer' name='CHR_B' ordinal='4' />
              <column datatype='integer' name='BP_B' ordinal='5' />
              <column datatype='string' name='SNP_B' ordinal='6' />
              <column datatype='real' name='R2' ordinal='7' />
              <column datatype='string' name='breed_id' ordinal='8' />
            </columns>
          </relation>
          <relation connection='textscan.13rrv9b1px0l6e11u7dtl0ttr9g8' name='MLA.ld.txt' table='[MLA.ld#txt]' type='table'>
            <columns character-set='UTF-8' header='yes' locale='en_US' separator=' '>
              <column datatype='string' name='F1' ordinal='0' />
              <column datatype='integer' name='CHR_A' ordinal='1' />
              <column datatype='integer' name='BP_A' ordinal='2' />
              <column datatype='string' name='SNP_A' ordinal='3' />
              <column datatype='integer' name='CHR_B' ordinal='4' />
              <column datatype='integer' name='BP_B' ordinal='5' />
              <column datatype='string' name='SNP_B' ordinal='6' />
              <column datatype='real' name='R2' ordinal='7' />
              <column datatype='string' name='breed_id' ordinal='8' />
            </columns>
          </relation>
          <relation connection='textscan.13rrv9b1px0l6e11u7dtl0ttr9g8' name='NTX.ld.txt' table='[NTX.ld#txt]' type='table'>
            <columns character-set='UTF-8' header='yes' locale='en_US' separator=' '>
              <column datatype='string' name='F1' ordinal='0' />
              <column datatype='integer' name='CHR_A' ordinal='1' />
              <column datatype='integer' name='BP_A' ordinal='2' />
              <column datatype='string' name='SNP_A' ordinal='3' />
              <column datatype='integer' name='CHR_B' ordinal='4' />
              <column datatype='integer' name='BP_B' ordinal='5' />
              <column datatype='string' name='SNP_B' ordinal='6' />
              <column datatype='real' name='R2' ordinal='7' />
              <column datatype='string' name='breed_id' ordinal='8' />
            </columns>
          </relation>
          <relation connection='textscan.13rrv9b1px0l6e11u7dtl0ttr9g8' name='RMB.ld.txt' table='[RMB.ld#txt]' type='table'>
            <columns character-set='UTF-8' header='yes' locale='en_US' separator=' '>
              <column datatype='string' name='F1' ordinal='0' />
              <column datatype='integer' name='CHR_A' ordinal='1' />
              <column datatype='integer' name='BP_A' ordinal='2' />
              <column datatype='string' name='SNP_A' ordinal='3' />
              <column datatype='integer' name='CHR_B' ordinal='4' />
              <column datatype='integer' name='BP_B' ordinal='5' />
              <column datatype='string' name='SNP_B' ordinal='6' />
              <column datatype='real' name='R2' ordinal='7' />
              <column datatype='string' name='breed_id' ordinal='8' />
            </columns>
          </relation>
          <relation connection='textscan.13rrv9b1px0l6e11u7dtl0ttr9g8' name='SOA.ld.txt' table='[SOA.ld#txt]' type='table'>
            <columns character-set='UTF-8' header='yes' locale='en_US' separator=' '>
              <column datatype='string' name='F1' ordinal='0' />
              <column datatype='integer' name='CHR_A' ordinal='1' />
              <column datatype='integer' name='BP_A' ordinal='2' />
              <column datatype='string' name='SNP_A' ordinal='3' />
              <column datatype='integer' name='CHR_B' ordinal='4' />
              <column datatype='integer' name='BP_B' ordinal='5' />
              <column datatype='string' name='SNP_B' ordinal='6' />
              <column datatype='real' name='R2' ordinal='7' />
              <column datatype='string' name='breed_id' ordinal='8' />
            </columns>
          </relation>
          <relation connection='textscan.13rrv9b1px0l6e11u7dtl0ttr9g8' name='STX.ld.txt' table='[STX.ld#txt]' type='table'>
            <columns character-set='UTF-8' header='yes' locale='en_US' separator=' '>
              <column datatype='string' name='F1' ordinal='0' />
              <column datatype='integer' name='CHR_A' ordinal='1' />
              <column datatype='integer' name='BP_A' ordinal='2' />
              <column datatype='string' name='SNP_A' ordinal='3' />
              <column datatype='integer' name='CHR_B' ordinal='4' />
              <column datatype='integer' name='BP_B' ordinal='5' />
              <column datatype='string' name='SNP_B' ordinal='6' />
              <column datatype='real' name='R2' ordinal='7' />
              <column datatype='string' name='breed_id' ordinal='8' />
            </columns>
          </relation>
          <relation connection='textscan.13rrv9b1px0l6e11u7dtl0ttr9g8' name='TIB.ld.txt' table='[TIB.ld#txt]' type='table'>
            <columns character-set='UTF-8' header='yes' locale='en_US' separator=' '>
              <column datatype='string' name='F1' ordinal='0' />
              <column datatype='integer' name='CHR_A' ordinal='1' />
              <column datatype='integer' name='BP_A' ordinal='2' />
              <column datatype='string' name='SNP_A' ordinal='3' />
              <column datatype='integer' name='CHR_B' ordinal='4' />
              <column datatype='integer' name='BP_B' ordinal='5' />
              <column datatype='string' name='SNP_B' ordinal='6' />
              <column datatype='real' name='R2' ordinal='7' />
              <column datatype='string' name='breed_id' ordinal='8' />
            </columns>
          </relation>
        </relation>
        <metadata-records>
          <metadata-record class='capability'>
            <remote-name />
            <remote-type>0</remote-type>
            <parent-name>[AIM.ld.txt+]</parent-name>
            <remote-alias />
            <aggregation>Count</aggregation>
            <contains-null>true</contains-null>
          </metadata-record>
          <metadata-record class='column'>
            <remote-name>F1</remote-name>
            <remote-type>129</remote-type>
            <local-name>[F1]</local-name>
            <parent-name>[AIM.ld.txt+]</parent-name>
            <remote-alias>F1</remote-alias>
            <ordinal>0</ordinal>
            <local-type>string</local-type>
            <aggregation>Count</aggregation>
            <contains-null>true</contains-null>
            <collation flag='0' name='LEN_RUS' />
          </metadata-record>
          <metadata-record class='column'>
            <remote-name>CHR_A</remote-name>
            <remote-type>20</remote-type>
            <local-name>[CHR_A]</local-name>
            <parent-name>[AIM.ld.txt+]</parent-name>
            <remote-alias>CHR_A</remote-alias>
            <ordinal>1</ordinal>
            <local-type>integer</local-type>
            <aggregation>Sum</aggregation>
            <contains-null>true</contains-null>
          </metadata-record>
          <metadata-record class='column'>
            <remote-name>BP_A</remote-name>
            <remote-type>20</remote-type>
            <local-name>[BP_A]</local-name>
            <parent-name>[AIM.ld.txt+]</parent-name>
            <remote-alias>BP_A</remote-alias>
            <ordinal>2</ordinal>
            <local-type>integer</local-type>
            <aggregation>Sum</aggregation>
            <contains-null>true</contains-null>
          </metadata-record>
          <metadata-record class='column'>
            <remote-name>SNP_A</remote-name>
            <remote-type>129</remote-type>
            <local-name>[SNP_A]</local-name>
            <parent-name>[AIM.ld.txt+]</parent-name>
            <remote-alias>SNP_A</remote-alias>
            <ordinal>3</ordinal>
            <local-type>string</local-type>
            <aggregation>Count</aggregation>
            <contains-null>true</contains-null>
            <collation flag='0' name='LEN_RUS' />
          </metadata-record>
          <metadata-record class='column'>
            <remote-name>CHR_B</remote-name>
            <remote-type>20</remote-type>
            <local-name>[CHR_B]</local-name>
            <parent-name>[AIM.ld.txt+]</parent-name>
            <remote-alias>CHR_B</remote-alias>
            <ordinal>4</ordinal>
            <local-type>integer</local-type>
            <aggregation>Sum</aggregation>
            <contains-null>true</contains-null>
          </metadata-record>
          <metadata-record class='column'>
            <remote-name>BP_B</remote-name>
            <remote-type>20</remote-type>
            <local-name>[BP_B]</local-name>
            <parent-name>[AIM.ld.txt+]</parent-name>
            <remote-alias>BP_B</remote-alias>
            <ordinal>5</ordinal>
            <local-type>integer</local-type>
            <aggregation>Sum</aggregation>
            <contains-null>true</contains-null>
          </metadata-record>
          <metadata-record class='column'>
            <remote-name>SNP_B</remote-name>
            <remote-type>129</remote-type>
            <local-name>[SNP_B]</local-name>
            <parent-name>[AIM.ld.txt+]</parent-name>
            <remote-alias>SNP_B</remote-alias>
            <ordinal>6</ordinal>
            <local-type>string</local-type>
            <aggregation>Count</aggregation>
            <contains-null>true</contains-null>
            <collation flag='0' name='LEN_RUS' />
          </metadata-record>
          <metadata-record class='column'>
            <remote-name>R2</remote-name>
            <remote-type>5</remote-type>
            <local-name>[R2]</local-name>
            <parent-name>[AIM.ld.txt+]</parent-name>
            <remote-alias>R2</remote-alias>
            <ordinal>7</ordinal>
            <local-type>real</local-type>
            <aggregation>Sum</aggregation>
            <contains-null>true</contains-null>
          </metadata-record>
          <metadata-record class='column'>
            <remote-name>breed_id</remote-name>
            <remote-type>129</remote-type>
            <local-name>[breed_id]</local-name>
            <parent-name>[AIM.ld.txt+]</parent-name>
            <remote-alias>breed_id</remote-alias>
            <ordinal>8</ordinal>
            <local-type>string</local-type>
            <aggregation>Count</aggregation>
            <contains-null>true</contains-null>
            <collation flag='0' name='LEN_RUS' />
          </metadata-record>
          <metadata-record class='column'>
            <remote-name>Table Name</remote-name>
            <remote-type>129</remote-type>
            <local-name>[Table Name]</local-name>
            <parent-name>[AIM.ld.txt+]</parent-name>
            <remote-alias>Table Name</remote-alias>
            <ordinal>9</ordinal>
            <local-type>string</local-type>
            <aggregation>Count</aggregation>
            <contains-null>true</contains-null>
            <collation flag='0' name='LEN_RUS' />
          </metadata-record>
        </metadata-records>
      </connection>
      <aliases enabled='yes' />
      <column caption='Bp A' datatype='integer' name='[BP_A]' role='measure' type='quantitative' />
      <column caption='Bp B' datatype='integer' name='[BP_B]' role='measure' type='quantitative' />
      <column aggregation='Sum' caption='Chr A' datatype='integer' name='[CHR_A]' role='dimension' type='ordinal' />
      <column caption='Chr B' datatype='integer' name='[CHR_B]' role='measure' type='quantitative' />
      <column caption='LD len' datatype='real' name='[Calculation_129337787948888064]' role='measure' type='quantitative'>
        <calculation class='tableau' formula='[Calculation_129337787952521218] - [Calculation_129337787952459777]' />
      </column>
      <column caption='LD from kbps' datatype='real' name='[Calculation_129337787952459777]' role='measure' type='quantitative'>
        <calculation class='tableau' formula='[BP_A]/1000' />
      </column>
      <column caption='LD to kbps' datatype='real' name='[Calculation_129337787952521218]' role='measure' type='quantitative'>
        <calculation class='tableau' formula='[BP_B]/1000' />
      </column>
      <column datatype='string' hidden='true' name='[F1]' role='dimension' type='nominal' />
      <column datatype='integer' name='[Number of Records]' role='measure' type='quantitative' user:auto-column='numrec'>
        <calculation class='tableau' formula='1' />
      </column>
      <column caption='Snp A' datatype='string' name='[SNP_A]' role='dimension' type='nominal' />
      <column caption='Snp B' datatype='string' name='[SNP_B]' role='dimension' type='nominal' />
      <column datatype='string' hidden='true' name='[Table Name]' role='dimension' type='nominal' />
      <column caption='Breed Id' datatype='string' name='[breed_id]' role='dimension' type='nominal' />
      <layout dim-ordering='alphabetic' dim-percentage='0.310835' measure-ordering='alphabetic' measure-percentage='0.456483' parameter-percentage='0.232682' show-structure='true' />
      <semantic-values>
        <semantic-value key='[Country].[Name]' value='&quot;United States&quot;' />
      </semantic-values>
    </datasource>
    <datasource caption='Breed Names' inline='true' name='federated.0jp2xvt1360p7714i91820hj9fwq' version='18.1'>
      <connection class='federated' tableau-ri='true'>
        <named-connections>
          <named-connection caption='Breed Names' name='textscan.0c9b1q3057ouz80zwdy7v0rgv17v'>
            <connection class='textscan' directory='/Users/alanaselli/Documents/01_BioMa/11_paper_ovinos/04_selected_groups' filename='Breed Names.csv' password='' server='' />
          </named-connection>
        </named-connections>
        <relation connection='textscan.0c9b1q3057ouz80zwdy7v0rgv17v' name='Breed Names.csv' table='[Breed Names#csv]' type='table'>
          <columns character-set='UTF-8' header='yes' locale='en_US' separator=','>
            <column datatype='string' name='Breed ID' ordinal='0' />
            <column datatype='string' name='Breed Name' ordinal='1' />
          </columns>
        </relation>
        <metadata-records>
          <metadata-record class='capability'>
            <remote-name />
            <remote-type>0</remote-type>
            <parent-name>[Breed Names.csv]</parent-name>
            <remote-alias />
            <aggregation>Count</aggregation>
            <contains-null>true</contains-null>
            <attributes>
              <attribute datatype='string' name='character-set'>&quot;UTF-8&quot;</attribute>
              <attribute datatype='string' name='collation'>&quot;en_US&quot;</attribute>
              <attribute datatype='string' name='field-delimiter'>&quot;,&quot;</attribute>
              <attribute datatype='string' name='header-row'>&quot;true&quot;</attribute>
              <attribute datatype='string' name='locale'>&quot;en_US&quot;</attribute>
              <attribute datatype='string' name='single-char'>&quot;&quot;</attribute>
            </attributes>
          </metadata-record>
          <metadata-record class='column'>
            <remote-name>Breed ID</remote-name>
            <remote-type>129</remote-type>
            <local-name>[Breed ID]</local-name>
            <parent-name>[Breed Names.csv]</parent-name>
            <remote-alias>Breed ID</remote-alias>
            <ordinal>0</ordinal>
            <local-type>string</local-type>
            <aggregation>Count</aggregation>
            <scale>1</scale>
            <width>1073741823</width>
            <contains-null>true</contains-null>
            <collation flag='0' name='LEN_RUS' />
          </metadata-record>
          <metadata-record class='column'>
            <remote-name>Breed Name</remote-name>
            <remote-type>129</remote-type>
            <local-name>[Breed Name]</local-name>
            <parent-name>[Breed Names.csv]</parent-name>
            <remote-alias>Breed Name</remote-alias>
            <ordinal>1</ordinal>
            <local-type>string</local-type>
            <aggregation>Count</aggregation>
            <scale>1</scale>
            <width>1073741823</width>
            <contains-null>true</contains-null>
            <collation flag='0' name='LEN_RUS' />
          </metadata-record>
        </metadata-records>
      </connection>
      <aliases enabled='yes' />
      <column caption='Breed' datatype='string' name='[Breed ID]' role='dimension' type='nominal' />
      <column datatype='integer' name='[Number of Records]' role='measure' type='quantitative' user:auto-column='numrec'>
        <calculation class='tableau' formula='1' />
      </column>
      <layout dim-ordering='alphabetic' dim-percentage='0.346359' measure-ordering='alphabetic' measure-percentage='0.307282' parameter-percentage='0.346359' show-structure='true' />
      <semantic-values>
        <semantic-value key='[Country].[Name]' value='&quot;United States&quot;' />
      </semantic-values>
    </datasource>
    <datasource caption='slid_runs_ROHetROHet_0' inline='true' name='federated.10bdp1b0xeiqya13uadwl1kswbhr' version='18.1'>
      <connection class='federated'>
        <named-connections>
          <named-connection caption='slid_runs_ROHetROHet_0' name='textscan.162d4k31axidnc1869l4z0fjmgvc'>
            <connection class='textscan' directory='/Users/alanaselli/Documents/01_BioMa/11_paper_ovinos/04_selected_groups/06_ROHet_cenarios' filename='slid_runs_ROHetROHet_0.txt' password='' server='' />
          </named-connection>
          <named-connection caption='scenarios' name='textscan.15ermv7136bygl1a4eapv1awvho1'>
            <connection class='textscan' directory='/Users/alanaselli/Documents/01_BioMa/11_paper_ovinos/04_selected_groups/06_ROHet_cenarios' filename='scenarios.csv' password='' server='' />
          </named-connection>
        </named-connections>
        <relation join='left' type='join'>
          <clause type='join'>
            <expression op='='>
              <expression op='[slid_runs_ROHetROHet_0.txt+].[Table Name]' />
              <expression op='[scenarios.csv].[Scen]' />
            </expression>
          </clause>
          <relation all='true' name='slid_runs_ROHetROHet_0.txt+' type='union'>
            <columns character-set='UTF-8' header='yes' locale='en_US' separator=' '>
              <column datatype='string' name='group' />
              <column datatype='string' name='id' />
              <column datatype='integer' name='chrom' />
              <column datatype='integer' name='nSNP' />
              <column datatype='integer' name='from' />
              <column datatype='integer' name='to' />
              <column datatype='integer' name='lengthBps' />
              <column datatype='string' name='Table Name' />
            </columns>
            <relation connection='textscan.162d4k31axidnc1869l4z0fjmgvc' name='slid_runs_ROHetROHet_0.txt' table='[slid_runs_ROHetROHet_0#txt]' type='table'>
              <columns character-set='UTF-8' header='yes' locale='en_US' separator=' '>
                <column datatype='string' name='group' ordinal='0' />
                <column datatype='string' name='id' ordinal='1' />
                <column datatype='integer' name='chrom' ordinal='2' />
                <column datatype='integer' name='nSNP' ordinal='3' />
                <column datatype='integer' name='from' ordinal='4' />
                <column datatype='integer' name='to' ordinal='5' />
                <column datatype='integer' name='lengthBps' ordinal='6' />
              </columns>
            </relation>
            <relation connection='textscan.162d4k31axidnc1869l4z0fjmgvc' name='slid_runs_ROHetROHet_01.txt' table='[slid_runs_ROHetROHet_01#txt]' type='table'>
              <columns character-set='UTF-8' header='yes' locale='en_US' separator=' '>
                <column datatype='string' name='group' ordinal='0' />
                <column datatype='string' name='id' ordinal='1' />
                <column datatype='integer' name='chrom' ordinal='2' />
                <column datatype='integer' name='nSNP' ordinal='3' />
                <column datatype='integer' name='from' ordinal='4' />
                <column datatype='integer' name='to' ordinal='5' />
                <column datatype='integer' name='lengthBps' ordinal='6' />
              </columns>
            </relation>
            <relation connection='textscan.162d4k31axidnc1869l4z0fjmgvc' name='slid_runs_ROHetROHet_02.txt' table='[slid_runs_ROHetROHet_02#txt]' type='table'>
              <columns character-set='UTF-8' header='yes' locale='en_US' separator=' '>
                <column datatype='string' name='group' ordinal='0' />
                <column datatype='string' name='id' ordinal='1' />
                <column datatype='integer' name='chrom' ordinal='2' />
                <column datatype='integer' name='nSNP' ordinal='3' />
                <column datatype='integer' name='from' ordinal='4' />
                <column datatype='integer' name='to' ordinal='5' />
                <column datatype='integer' name='lengthBps' ordinal='6' />
              </columns>
            </relation>
            <relation connection='textscan.162d4k31axidnc1869l4z0fjmgvc' name='slid_runs_ROHetROHet_03.txt' table='[slid_runs_ROHetROHet_03#txt]' type='table'>
              <columns character-set='UTF-8' header='yes' locale='en_US' separator=' '>
                <column datatype='string' name='group' ordinal='0' />
                <column datatype='string' name='id' ordinal='1' />
                <column datatype='integer' name='chrom' ordinal='2' />
                <column datatype='integer' name='nSNP' ordinal='3' />
                <column datatype='integer' name='from' ordinal='4' />
                <column datatype='integer' name='to' ordinal='5' />
                <column datatype='integer' name='lengthBps' ordinal='6' />
              </columns>
            </relation>
            <relation connection='textscan.162d4k31axidnc1869l4z0fjmgvc' name='slid_runs_ROHetROHet_04.txt' table='[slid_runs_ROHetROHet_04#txt]' type='table'>
              <columns character-set='UTF-8' header='yes' locale='en_US' separator=' '>
                <column datatype='string' name='group' ordinal='0' />
                <column datatype='string' name='id' ordinal='1' />
                <column datatype='integer' name='chrom' ordinal='2' />
                <column datatype='integer' name='nSNP' ordinal='3' />
                <column datatype='integer' name='from' ordinal='4' />
                <column datatype='integer' name='to' ordinal='5' />
                <column datatype='integer' name='lengthBps' ordinal='6' />
              </columns>
            </relation>
            <relation connection='textscan.162d4k31axidnc1869l4z0fjmgvc' name='slid_runs_ROHetROHet_05.txt' table='[slid_runs_ROHetROHet_05#txt]' type='table'>
              <columns character-set='UTF-8' header='yes' locale='en_US' separator=' '>
                <column datatype='string' name='group' ordinal='0' />
                <column datatype='string' name='id' ordinal='1' />
                <column datatype='integer' name='chrom' ordinal='2' />
                <column datatype='integer' name='nSNP' ordinal='3' />
                <column datatype='integer' name='from' ordinal='4' />
                <column datatype='integer' name='to' ordinal='5' />
                <column datatype='integer' name='lengthBps' ordinal='6' />
              </columns>
            </relation>
            <relation connection='textscan.162d4k31axidnc1869l4z0fjmgvc' name='slid_runs_ROHetROHet_09.txt' table='[slid_runs_ROHetROHet_09#txt]' type='table'>
              <columns character-set='UTF-8' header='yes' locale='en_US' separator=' '>
                <column datatype='string' name='group' ordinal='0' />
                <column datatype='string' name='id' ordinal='1' />
                <column datatype='integer' name='chrom' ordinal='2' />
                <column datatype='integer' name='nSNP' ordinal='3' />
                <column datatype='integer' name='from' ordinal='4' />
                <column datatype='integer' name='to' ordinal='5' />
                <column datatype='integer' name='lengthBps' ordinal='6' />
              </columns>
            </relation>
            <relation connection='textscan.162d4k31axidnc1869l4z0fjmgvc' name='slid_runs_ROHetROHet_10.txt' table='[slid_runs_ROHetROHet_10#txt]' type='table'>
              <columns character-set='UTF-8' header='yes' locale='en_US' separator=' '>
                <column datatype='string' name='group' ordinal='0' />
                <column datatype='string' name='id' ordinal='1' />
                <column datatype='integer' name='chrom' ordinal='2' />
                <column datatype='integer' name='nSNP' ordinal='3' />
                <column datatype='integer' name='from' ordinal='4' />
                <column datatype='integer' name='to' ordinal='5' />
                <column datatype='integer' name='lengthBps' ordinal='6' />
              </columns>
            </relation>
            <relation connection='textscan.162d4k31axidnc1869l4z0fjmgvc' name='slid_runs_ROHetROHet_11.txt' table='[slid_runs_ROHetROHet_11#txt]' type='table'>
              <columns character-set='UTF-8' header='yes' locale='en_US' separator=' '>
                <column datatype='string' name='group' ordinal='0' />
                <column datatype='string' name='id' ordinal='1' />
                <column datatype='integer' name='chrom' ordinal='2' />
                <column datatype='integer' name='nSNP' ordinal='3' />
                <column datatype='integer' name='from' ordinal='4' />
                <column datatype='integer' name='to' ordinal='5' />
                <column datatype='integer' name='lengthBps' ordinal='6' />
              </columns>
            </relation>
          </relation>
          <relation connection='textscan.15ermv7136bygl1a4eapv1awvho1' name='scenarios.csv' table='[scenarios#csv]' type='table'>
            <columns character-set='UTF-8' header='yes' locale='en_US' separator=','>
              <column datatype='string' name='Scen' ordinal='0' />
              <column datatype='integer' name='Scenario' ordinal='1' />
              <column datatype='integer' name='Consecutive SNPs' ordinal='2' />
              <column datatype='string' name='Density (SNP/kb)' ordinal='3' />
              <column datatype='integer' name='Max gap (kb)' ordinal='4' />
              <column datatype='integer' name='Min length (kb)' ordinal='5' />
              <column datatype='integer' name='Hom' ordinal='6' />
              <column datatype='integer' name='Miss' ordinal='7' />
              <column datatype='integer' name='Hom window' ordinal='8' />
              <column datatype='integer' name='Miss window' ordinal='9' />
              <column datatype='integer' name='SNP window' ordinal='10' />
              <column datatype='integer' name='N SNPs in a run' ordinal='11' />
            </columns>
          </relation>
        </relation>
        <metadata-records>
          <metadata-record class='capability'>
            <remote-name />
            <remote-type>0</remote-type>
            <parent-name>[slid_runs_ROHetROHet_0.txt+]</parent-name>
            <remote-alias />
            <aggregation>Count</aggregation>
            <contains-null>true</contains-null>
          </metadata-record>
          <metadata-record class='column'>
            <remote-name>group</remote-name>
            <remote-type>129</remote-type>
            <local-name>[group]</local-name>
            <parent-name>[slid_runs_ROHetROHet_0.txt+]</parent-name>
            <remote-alias>group</remote-alias>
            <ordinal>0</ordinal>
            <local-type>string</local-type>
            <aggregation>Count</aggregation>
            <contains-null>true</contains-null>
            <collation flag='0' name='LEN_RUS' />
          </metadata-record>
          <metadata-record class='column'>
            <remote-name>id</remote-name>
            <remote-type>129</remote-type>
            <local-name>[id]</local-name>
            <parent-name>[slid_runs_ROHetROHet_0.txt+]</parent-name>
            <remote-alias>id</remote-alias>
            <ordinal>1</ordinal>
            <local-type>string</local-type>
            <aggregation>Count</aggregation>
            <contains-null>true</contains-null>
            <collation flag='0' name='LEN_RUS' />
          </metadata-record>
          <metadata-record class='column'>
            <remote-name>chrom</remote-name>
            <remote-type>20</remote-type>
            <local-name>[chrom]</local-name>
            <parent-name>[slid_runs_ROHetROHet_0.txt+]</parent-name>
            <remote-alias>chrom</remote-alias>
            <ordinal>2</ordinal>
            <local-type>integer</local-type>
            <aggregation>Sum</aggregation>
            <contains-null>true</contains-null>
          </metadata-record>
          <metadata-record class='column'>
            <remote-name>nSNP</remote-name>
            <remote-type>20</remote-type>
            <local-name>[nSNP]</local-name>
            <parent-name>[slid_runs_ROHetROHet_0.txt+]</parent-name>
            <remote-alias>nSNP</remote-alias>
            <ordinal>3</ordinal>
            <local-type>integer</local-type>
            <aggregation>Sum</aggregation>
            <contains-null>true</contains-null>
          </metadata-record>
          <metadata-record class='column'>
            <remote-name>from</remote-name>
            <remote-type>20</remote-type>
            <local-name>[from]</local-name>
            <parent-name>[slid_runs_ROHetROHet_0.txt+]</parent-name>
            <remote-alias>from</remote-alias>
            <ordinal>4</ordinal>
            <local-type>integer</local-type>
            <aggregation>Sum</aggregation>
            <contains-null>true</contains-null>
          </metadata-record>
          <metadata-record class='column'>
            <remote-name>to</remote-name>
            <remote-type>20</remote-type>
            <local-name>[to]</local-name>
            <parent-name>[slid_runs_ROHetROHet_0.txt+]</parent-name>
            <remote-alias>to</remote-alias>
            <ordinal>5</ordinal>
            <local-type>integer</local-type>
            <aggregation>Sum</aggregation>
            <contains-null>true</contains-null>
          </metadata-record>
          <metadata-record class='column'>
            <remote-name>lengthBps</remote-name>
            <remote-type>20</remote-type>
            <local-name>[lengthBps]</local-name>
            <parent-name>[slid_runs_ROHetROHet_0.txt+]</parent-name>
            <remote-alias>lengthBps</remote-alias>
            <ordinal>6</ordinal>
            <local-type>integer</local-type>
            <aggregation>Sum</aggregation>
            <contains-null>true</contains-null>
          </metadata-record>
          <metadata-record class='column'>
            <remote-name>Table Name</remote-name>
            <remote-type>129</remote-type>
            <local-name>[Table Name]</local-name>
            <parent-name>[slid_runs_ROHetROHet_0.txt+]</parent-name>
            <remote-alias>Table Name</remote-alias>
            <ordinal>7</ordinal>
            <local-type>string</local-type>
            <aggregation>Count</aggregation>
            <contains-null>true</contains-null>
            <collation flag='0' name='LEN_RUS' />
          </metadata-record>
          <metadata-record class='capability'>
            <remote-name />
            <remote-type>0</remote-type>
            <parent-name>[scenarios.csv]</parent-name>
            <remote-alias />
            <aggregation>Count</aggregation>
            <contains-null>true</contains-null>
            <attributes>
              <attribute datatype='string' name='character-set'>&quot;UTF-8&quot;</attribute>
              <attribute datatype='string' name='collation'>&quot;en_US&quot;</attribute>
              <attribute datatype='string' name='field-delimiter'>&quot;,&quot;</attribute>
              <attribute datatype='string' name='header-row'>&quot;true&quot;</attribute>
              <attribute datatype='string' name='locale'>&quot;en_US&quot;</attribute>
              <attribute datatype='string' name='single-char'>&quot;&quot;</attribute>
            </attributes>
          </metadata-record>
          <metadata-record class='column'>
            <remote-name>Scen</remote-name>
            <remote-type>129</remote-type>
            <local-name>[Scen]</local-name>
            <parent-name>[scenarios.csv]</parent-name>
            <remote-alias>Scen</remote-alias>
            <ordinal>8</ordinal>
            <local-type>string</local-type>
            <aggregation>Count</aggregation>
            <scale>1</scale>
            <width>1073741823</width>
            <contains-null>true</contains-null>
            <collation flag='0' name='LEN_RUS' />
          </metadata-record>
          <metadata-record class='column'>
            <remote-name>Scenario</remote-name>
            <remote-type>20</remote-type>
            <local-name>[Scenario]</local-name>
            <parent-name>[scenarios.csv]</parent-name>
            <remote-alias>Scenario</remote-alias>
            <ordinal>9</ordinal>
            <local-type>integer</local-type>
            <aggregation>Sum</aggregation>
            <contains-null>true</contains-null>
          </metadata-record>
          <metadata-record class='column'>
            <remote-name>Consecutive SNPs</remote-name>
            <remote-type>20</remote-type>
            <local-name>[Consecutive SNPs]</local-name>
            <parent-name>[scenarios.csv]</parent-name>
            <remote-alias>Consecutive SNPs</remote-alias>
            <ordinal>10</ordinal>
            <local-type>integer</local-type>
            <aggregation>Sum</aggregation>
            <contains-null>true</contains-null>
          </metadata-record>
          <metadata-record class='column'>
            <remote-name>Density (SNP/kb)</remote-name>
            <remote-type>129</remote-type>
            <local-name>[Density (SNP/kb)]</local-name>
            <parent-name>[scenarios.csv]</parent-name>
            <remote-alias>Density (SNP/kb)</remote-alias>
            <ordinal>11</ordinal>
            <local-type>string</local-type>
            <aggregation>Count</aggregation>
            <scale>1</scale>
            <width>1073741823</width>
            <contains-null>true</contains-null>
            <collation flag='0' name='LEN_RUS' />
          </metadata-record>
          <metadata-record class='column'>
            <remote-name>Max gap (kb)</remote-name>
            <remote-type>20</remote-type>
            <local-name>[Max gap (kb)]</local-name>
            <parent-name>[scenarios.csv]</parent-name>
            <remote-alias>Max gap (kb)</remote-alias>
            <ordinal>12</ordinal>
            <local-type>integer</local-type>
            <aggregation>Sum</aggregation>
            <contains-null>true</contains-null>
          </metadata-record>
          <metadata-record class='column'>
            <remote-name>Min length (kb)</remote-name>
            <remote-type>20</remote-type>
            <local-name>[Min length (kb)]</local-name>
            <parent-name>[scenarios.csv]</parent-name>
            <remote-alias>Min length (kb)</remote-alias>
            <ordinal>13</ordinal>
            <local-type>integer</local-type>
            <aggregation>Sum</aggregation>
            <contains-null>true</contains-null>
          </metadata-record>
          <metadata-record class='column'>
            <remote-name>Hom</remote-name>
            <remote-type>20</remote-type>
            <local-name>[Hom]</local-name>
            <parent-name>[scenarios.csv]</parent-name>
            <remote-alias>Hom</remote-alias>
            <ordinal>14</ordinal>
            <local-type>integer</local-type>
            <aggregation>Sum</aggregation>
            <contains-null>true</contains-null>
          </metadata-record>
          <metadata-record class='column'>
            <remote-name>Miss</remote-name>
            <remote-type>20</remote-type>
            <local-name>[Miss]</local-name>
            <parent-name>[scenarios.csv]</parent-name>
            <remote-alias>Miss</remote-alias>
            <ordinal>15</ordinal>
            <local-type>integer</local-type>
            <aggregation>Sum</aggregation>
            <contains-null>true</contains-null>
          </metadata-record>
          <metadata-record class='column'>
            <remote-name>Hom window</remote-name>
            <remote-type>20</remote-type>
            <local-name>[Hom window]</local-name>
            <parent-name>[scenarios.csv]</parent-name>
            <remote-alias>Hom window</remote-alias>
            <ordinal>16</ordinal>
            <local-type>integer</local-type>
            <aggregation>Sum</aggregation>
            <contains-null>true</contains-null>
          </metadata-record>
          <metadata-record class='column'>
            <remote-name>Miss window</remote-name>
            <remote-type>20</remote-type>
            <local-name>[Miss window]</local-name>
            <parent-name>[scenarios.csv]</parent-name>
            <remote-alias>Miss window</remote-alias>
            <ordinal>17</ordinal>
            <local-type>integer</local-type>
            <aggregation>Sum</aggregation>
            <contains-null>true</contains-null>
          </metadata-record>
          <metadata-record class='column'>
            <remote-name>SNP window</remote-name>
            <remote-type>20</remote-type>
            <local-name>[SNP window]</local-name>
            <parent-name>[scenarios.csv]</parent-name>
            <remote-alias>SNP window</remote-alias>
            <ordinal>18</ordinal>
            <local-type>integer</local-type>
            <aggregation>Sum</aggregation>
            <contains-null>true</contains-null>
          </metadata-record>
          <metadata-record class='column'>
            <remote-name>N SNPs in a run</remote-name>
            <remote-type>20</remote-type>
            <local-name>[N SNPs in a run]</local-name>
            <parent-name>[scenarios.csv]</parent-name>
            <remote-alias>N SNPs in a run</remote-alias>
            <ordinal>19</ordinal>
            <local-type>integer</local-type>
            <aggregation>Sum</aggregation>
            <contains-null>true</contains-null>
          </metadata-record>
        </metadata-records>
      </connection>
      <aliases enabled='yes' />
      <column caption='Length (kb)' datatype='real' name='[Calculation_176625597928960000]' role='measure' type='quantitative'>
        <calculation class='tableau' formula='[lengthBps]/1000' />
      </column>
      <column caption='Scenario' datatype='string' name='[Calculation_191051191455928320]' role='dimension' type='nominal'>
        <calculation class='tableau' formula='&quot;Scenario &quot; + SPLIT(STR(SPLIT([Table Name],&apos;_&apos;,4)),&apos;.&apos;,1)' />
        <aliases>
          <alias key='&quot;Scenario 0&quot;' value='Scenario 1' />
          <alias key='&quot;Scenario 01&quot;' value='Scenario 2' />
          <alias key='&quot;Scenario 02&quot;' value='Scenario 3' />
          <alias key='&quot;Scenario 03&quot;' value='Scenario 4' />
          <alias key='&quot;Scenario 04&quot;' value='Scenario 5' />
          <alias key='&quot;Scenario 05&quot;' value='Scenario 6' />
          <alias key='&quot;Scenario 09&quot;' value='Scenario 7' />
          <alias key='&quot;Scenario 10&quot;' value='Scenario 8' />
          <alias key='&quot;Scenario 11&quot;' value='Scenario 9' />
        </aliases>
      </column>
      <column aggregation='Sum' datatype='integer' name='[Consecutive SNPs]' role='dimension' type='ordinal' />
      <column aggregation='Sum' datatype='integer' name='[Hom window]' role='dimension' type='ordinal' />
      <column aggregation='Sum' datatype='integer' name='[Hom]' role='dimension' type='ordinal' />
      <column aggregation='Sum' datatype='integer' name='[Max gap (kb)]' role='dimension' type='ordinal' />
      <column aggregation='Sum' datatype='integer' name='[Min length (kb)]' role='dimension' type='ordinal' />
      <column aggregation='Sum' datatype='integer' name='[Miss window]' role='dimension' type='ordinal' />
      <column aggregation='Sum' datatype='integer' name='[Miss]' role='dimension' type='ordinal' />
      <column aggregation='Sum' datatype='integer' name='[N SNPs in a run]' role='dimension' type='ordinal' />
      <column datatype='integer' name='[Number of Records]' role='measure' type='quantitative' user:auto-column='numrec'>
        <calculation class='tableau' formula='1' />
      </column>
      <column aggregation='Sum' datatype='integer' name='[SNP window]' role='dimension' type='ordinal' />
      <column aggregation='Sum' datatype='integer' name='[Scenario]' role='dimension' type='ordinal' />
      <column aggregation='Sum' caption='Chrom' datatype='integer' name='[chrom]' role='dimension' type='ordinal' />
      <column caption='From' datatype='integer' name='[from]' role='measure' type='quantitative' />
      <column caption='Group' datatype='string' name='[group]' role='dimension' type='nominal' />
      <column caption='Id' datatype='string' name='[id]' role='dimension' type='nominal' />
      <column caption='Length Bps' datatype='integer' name='[lengthBps]' role='measure' type='quantitative' />
      <column caption='N Snp' datatype='integer' name='[nSNP]' role='measure' type='quantitative' />
      <column aggregation='Sum' caption='To' datatype='integer' name='[to]' role='dimension' type='ordinal' />
      <column-instance column='[nSNP]' derivation='Max' name='[max:nSNP:qk]' pivot='key' type='quantitative' />
      <column-instance column='[nSNP]' derivation='Min' name='[min:nSNP:qk]' pivot='key' type='quantitative' />
      <column-instance column='[Calculation_191051191455928320]' derivation='None' name='[none:Calculation_191051191455928320:nk]' pivot='key' type='nominal' />
      <layout dim-ordering='alphabetic' dim-percentage='0.633898' measure-ordering='alphabetic' measure-percentage='0.301695' parameter-percentage='0.0644068' show-aliased-fields='true' show-structure='true' user-set-layout='true' />
      <style>
        <style-rule element='mark'>
          <encoding attr='color' field='[none:Calculation_191051191455928320:nk]' palette='tableau20_10_0' type='palette'>
            <map to='#499894'>
              <bucket>&quot;Scenario 09&quot;</bucket>
            </map>
            <map to='#4e79a7'>
              <bucket>&quot;Scenario 0&quot;</bucket>
            </map>
            <map to='#59a14f'>
              <bucket>&quot;Scenario 05&quot;</bucket>
            </map>
            <map to='#79706e'>
              <bucket>&quot;Scenario 13&quot;</bucket>
            </map>
            <map to='#86bcb6'>
              <bucket>&quot;Scenario 10&quot;</bucket>
            </map>
            <map to='#8cd17d'>
              <bucket>&quot;Scenario 06&quot;</bucket>
            </map>
            <map to='#a0cbe8'>
              <bucket>&quot;Scenario 01&quot;</bucket>
            </map>
            <map to='#b6992d'>
              <bucket>&quot;Scenario 07&quot;</bucket>
            </map>
            <map to='#bab0ac'>
              <bucket>&quot;Scenario 14&quot;</bucket>
            </map>
            <map to='#e15759'>
              <bucket>&quot;Scenario 11&quot;</bucket>
            </map>
            <map to='#f1ce63'>
              <bucket>&quot;Scenario 08&quot;</bucket>
            </map>
            <map to='#f28e2b'>
              <bucket>&quot;Scenario 02&quot;</bucket>
            </map>
            <map to='#ff9d9a'>
              <bucket>&quot;Scenario 12&quot;</bucket>
            </map>
            <map to='#ffbe7d'>
              <bucket>&quot;Scenario 04&quot;</bucket>
            </map>
          </encoding>
          <encoding attr='color' field='[:Measure Names]' type='palette'>
            <map to='#4e79a7'>
              <bucket>&quot;[federated.10bdp1b0xeiqya13uadwl1kswbhr].[max:nSNP:qk]&quot;</bucket>
            </map>
            <map to='#edc948'>
              <bucket>&quot;[federated.10bdp1b0xeiqya13uadwl1kswbhr].[min:nSNP:qk]&quot;</bucket>
            </map>
          </encoding>
        </style-rule>
      </style>
      <semantic-values>
        <semantic-value key='[Country].[Name]' value='&quot;United States&quot;' />
      </semantic-values>
      <field-sort-info field-sort-order-type='custom-order'>
        <field-sort-custom-order field='group' />
        <field-sort-custom-order field='id' />
        <field-sort-custom-order field='chrom' />
        <field-sort-custom-order field='nSNP' />
        <field-sort-custom-order field='from' />
        <field-sort-custom-order field='to' />
        <field-sort-custom-order field='lengthBps' />
        <field-sort-custom-order field='Table Name' />
        <field-sort-custom-order field='Calculation_191051191455928320' />
        <field-sort-custom-order field='Calculation_176625597928960000' />
      </field-sort-info>
    </datasource>
    <datasource caption='ROH x QTL' inline='true' name='federated.04p6oen0ri2dlb15cpep41rx0l9f' version='18.1'>
      <connection class='federated'>
        <named-connections>
          <named-connection caption='ROH_id_and_positions' name='textscan.03yhcpv0d6cvxf163uurx07koif3'>
            <connection class='textscan' directory='/Users/alanaselli/Documents/01_BioMa/11_paper_ovinos/04_selected_groups/03_ROH_SlidWind' filename='slidingRuns_selected_groups.txt' password='' server='' />
          </named-connection>
          <named-connection caption='ROH_complete_info' name='textscan.1vpxohm00le4tv12q37vc1p0tlsh'>
            <connection class='textscan' directory='/Users/alanaselli/Documents/01_BioMa/11_paper_ovinos/04_selected_groups/03_ROH_SlidWind' filename='slidingRuns_selected_groups.txt' password='' server='' />
          </named-connection>
          <named-connection caption='QTLs_for_tableau' name='textscan.0rbvqd61sjlkbg17wonxd1ntqal0'>
            <connection class='textscan' directory='/Users/alanaselli/Documents/01_BioMa/11_paper_ovinos/01_data' filename='QTLs_for_tableau.txt' password='' server='' />
          </named-connection>
          <named-connection caption='data_for_python_res' name='textscan.030ylez0tldc6919f72mx07xwa4t'>
            <connection class='textscan' directory='/Users/alanaselli/Documents/01_BioMa/11_paper_ovinos/01_data/_alana' filename='data_for_python_res.txt' password='' server='' />
          </named-connection>
        </named-connections>
        <relation join='full' type='join'>
          <clause type='join'>
            <expression op='='>
              <expression op='[ROH_complete_info.txt].[chrom]' />
              <expression op='[data_for_python_res.txt].[chr]' />
            </expression>
          </clause>
          <relation connection='textscan.1vpxohm00le4tv12q37vc1p0tlsh' name='ROH_complete_info.txt' table='[ROH_complete_info#txt]' type='table'>
            <columns character-set='UTF-8' header='yes' locale='en_US' separator=' '>
              <column datatype='string' name='breed_id' ordinal='0' />
              <column datatype='string' name='animal_id' ordinal='1' />
              <column datatype='integer' name='chrom' ordinal='2' />
              <column datatype='integer' name='nSNP' ordinal='3' />
              <column datatype='integer' name='from' ordinal='4' />
              <column datatype='integer' name='to' ordinal='5' />
              <column datatype='integer' name='lengthBps' ordinal='6' />
              <column datatype='integer' name='ROH_id' ordinal='7' />
            </columns>
          </relation>
          <relation connection='textscan.030ylez0tldc6919f72mx07xwa4t' name='data_for_python_res.txt' table='[data_for_python_res#txt]' type='table'>
            <columns character-set='UTF-8' header='yes' locale='en_US' separator='&#9;'>
              <column datatype='integer' name='F1' ordinal='0' />
              <column datatype='integer' name='chr' ordinal='1' />
              <column datatype='string' name='QTL_type' ordinal='2' />
              <column datatype='integer' name='start_pos' ordinal='3' />
              <column datatype='integer' name='end_pos' ordinal='4' />
              <column datatype='string' name='extra_info' ordinal='5' />
              <column datatype='real' name='key_Additive_Effect' ordinal='6' />
              <column datatype='string' name='key_trait' ordinal='7' />
              <column datatype='string' name='key_gene_IDsrc' ordinal='8' />
              <column datatype='string' name='key_VTO_name' ordinal='9' />
              <column datatype='string' name='key_PTO_name' ordinal='10' />
              <column datatype='integer' name='key_trait_ID' ordinal='11' />
              <column datatype='integer' name='key_PUBMED_ID' ordinal='12' />
              <column datatype='string' name='key_Name' ordinal='13' />
              <column datatype='string' name='key_Significance' ordinal='14' />
              <column datatype='string' name='key_Abbrev' ordinal='15' />
              <column datatype='string' name='key_Model' ordinal='16' />
              <column datatype='string' name='key_FlankMarker' ordinal='17' />
              <column datatype='string' name='key_traitType' ordinal='18' />
              <column datatype='real' name='key_F-Stat' ordinal='19' />
              <column datatype='real' name='key_peak_cM' ordinal='20' />
              <column datatype='real' name='key_LOD-score' ordinal='21' />
              <column datatype='integer' name='key_QTL_ID' ordinal='22' />
              <column datatype='integer' name='key_gene_ID' ordinal='23' />
              <column datatype='real' name='key_Likelihood_Ratio' ordinal='24' />
              <column datatype='real' name='key_Variance' ordinal='25' />
              <column datatype='string' name='key_breed' ordinal='26' />
              <column datatype='real' name='key_Dominance_Effect' ordinal='27' />
              <column datatype='string' name='key_P-value' ordinal='28' />
              <column datatype='string' name='key_Map_Type' ordinal='29' />
              <column datatype='string' name='key_CMO_name' ordinal='30' />
              <column datatype='string' name='key_Test_Base' ordinal='31' />
            </columns>
          </relation>
        </relation>
        <metadata-records>
          <metadata-record class='capability'>
            <remote-name />
            <remote-type>0</remote-type>
            <parent-name>[ROH_complete_info.txt]</parent-name>
            <remote-alias />
            <aggregation>Count</aggregation>
            <contains-null>true</contains-null>
            <attributes>
              <attribute datatype='string' name='character-set'>&quot;UTF-8&quot;</attribute>
              <attribute datatype='string' name='collation'>&quot;en_US&quot;</attribute>
              <attribute datatype='string' name='field-delimiter'>&quot; &quot;</attribute>
              <attribute datatype='string' name='header-row'>&quot;true&quot;</attribute>
              <attribute datatype='string' name='locale'>&quot;en_US&quot;</attribute>
              <attribute datatype='string' name='single-char'>&quot;&quot;</attribute>
            </attributes>
          </metadata-record>
          <metadata-record class='column'>
            <remote-name>breed_id</remote-name>
            <remote-type>129</remote-type>
            <local-name>[breed_id]</local-name>
            <parent-name>[ROH_complete_info.txt]</parent-name>
            <remote-alias>breed_id</remote-alias>
            <ordinal>0</ordinal>
            <local-type>string</local-type>
            <aggregation>Count</aggregation>
            <scale>1</scale>
            <width>1073741823</width>
            <contains-null>true</contains-null>
            <collation flag='0' name='LEN_RUS' />
          </metadata-record>
          <metadata-record class='column'>
            <remote-name>animal_id</remote-name>
            <remote-type>129</remote-type>
            <local-name>[animal_id]</local-name>
            <parent-name>[ROH_complete_info.txt]</parent-name>
            <remote-alias>animal_id</remote-alias>
            <ordinal>1</ordinal>
            <local-type>string</local-type>
            <aggregation>Count</aggregation>
            <scale>1</scale>
            <width>1073741823</width>
            <contains-null>true</contains-null>
            <collation flag='0' name='LEN_RUS' />
          </metadata-record>
          <metadata-record class='column'>
            <remote-name>chrom</remote-name>
            <remote-type>20</remote-type>
            <local-name>[chrom]</local-name>
            <parent-name>[ROH_complete_info.txt]</parent-name>
            <remote-alias>chrom</remote-alias>
            <ordinal>2</ordinal>
            <local-type>integer</local-type>
            <aggregation>Sum</aggregation>
            <contains-null>true</contains-null>
          </metadata-record>
          <metadata-record class='column'>
            <remote-name>nSNP</remote-name>
            <remote-type>20</remote-type>
            <local-name>[nSNP]</local-name>
            <parent-name>[ROH_complete_info.txt]</parent-name>
            <remote-alias>nSNP</remote-alias>
            <ordinal>3</ordinal>
            <local-type>integer</local-type>
            <aggregation>Sum</aggregation>
            <contains-null>true</contains-null>
          </metadata-record>
          <metadata-record class='column'>
            <remote-name>from</remote-name>
            <remote-type>20</remote-type>
            <local-name>[from]</local-name>
            <parent-name>[ROH_complete_info.txt]</parent-name>
            <remote-alias>from</remote-alias>
            <ordinal>4</ordinal>
            <local-type>integer</local-type>
            <aggregation>Sum</aggregation>
            <contains-null>true</contains-null>
          </metadata-record>
          <metadata-record class='column'>
            <remote-name>to</remote-name>
            <remote-type>20</remote-type>
            <local-name>[to]</local-name>
            <parent-name>[ROH_complete_info.txt]</parent-name>
            <remote-alias>to</remote-alias>
            <ordinal>5</ordinal>
            <local-type>integer</local-type>
            <aggregation>Sum</aggregation>
            <contains-null>true</contains-null>
          </metadata-record>
          <metadata-record class='column'>
            <remote-name>lengthBps</remote-name>
            <remote-type>20</remote-type>
            <local-name>[lengthBps]</local-name>
            <parent-name>[ROH_complete_info.txt]</parent-name>
            <remote-alias>lengthBps</remote-alias>
            <ordinal>6</ordinal>
            <local-type>integer</local-type>
            <aggregation>Sum</aggregation>
            <contains-null>true</contains-null>
          </metadata-record>
          <metadata-record class='column'>
            <remote-name>ROH_id</remote-name>
            <remote-type>20</remote-type>
            <local-name>[ROH_id]</local-name>
            <parent-name>[ROH_complete_info.txt]</parent-name>
            <remote-alias>ROH_id</remote-alias>
            <ordinal>7</ordinal>
            <local-type>integer</local-type>
            <aggregation>Sum</aggregation>
            <contains-null>true</contains-null>
          </metadata-record>
          <metadata-record class='capability'>
            <remote-name />
            <remote-type>0</remote-type>
            <parent-name>[data_for_python_res.txt]</parent-name>
            <remote-alias />
            <aggregation>Count</aggregation>
            <contains-null>true</contains-null>
            <attributes>
              <attribute datatype='string' name='character-set'>&quot;UTF-8&quot;</attribute>
              <attribute datatype='string' name='collation'>&quot;en_US&quot;</attribute>
              <attribute datatype='string' name='field-delimiter'>&quot;\\t&quot;</attribute>
              <attribute datatype='string' name='header-row'>&quot;true&quot;</attribute>
              <attribute datatype='string' name='locale'>&quot;en_US&quot;</attribute>
              <attribute datatype='string' name='single-char'>&quot;&quot;</attribute>
            </attributes>
          </metadata-record>
          <metadata-record class='column'>
            <remote-name>F1</remote-name>
            <remote-type>20</remote-type>
            <local-name>[F1]</local-name>
            <parent-name>[data_for_python_res.txt]</parent-name>
            <remote-alias>F1</remote-alias>
            <ordinal>8</ordinal>
            <local-type>integer</local-type>
            <aggregation>Sum</aggregation>
            <contains-null>true</contains-null>
          </metadata-record>
          <metadata-record class='column'>
            <remote-name>chr</remote-name>
            <remote-type>20</remote-type>
            <local-name>[chr]</local-name>
            <parent-name>[data_for_python_res.txt]</parent-name>
            <remote-alias>chr</remote-alias>
            <ordinal>9</ordinal>
            <local-type>integer</local-type>
            <aggregation>Sum</aggregation>
            <contains-null>true</contains-null>
          </metadata-record>
          <metadata-record class='column'>
            <remote-name>QTL_type</remote-name>
            <remote-type>129</remote-type>
            <local-name>[QTL_type]</local-name>
            <parent-name>[data_for_python_res.txt]</parent-name>
            <remote-alias>QTL_type</remote-alias>
            <ordinal>10</ordinal>
            <local-type>string</local-type>
            <aggregation>Count</aggregation>
            <scale>1</scale>
            <width>1073741823</width>
            <contains-null>true</contains-null>
            <collation flag='0' name='LEN_RUS' />
          </metadata-record>
          <metadata-record class='column'>
            <remote-name>start_pos</remote-name>
            <remote-type>20</remote-type>
            <local-name>[start_pos]</local-name>
            <parent-name>[data_for_python_res.txt]</parent-name>
            <remote-alias>start_pos</remote-alias>
            <ordinal>11</ordinal>
            <local-type>integer</local-type>
            <aggregation>Sum</aggregation>
            <contains-null>true</contains-null>
          </metadata-record>
          <metadata-record class='column'>
            <remote-name>end_pos</remote-name>
            <remote-type>20</remote-type>
            <local-name>[end_pos]</local-name>
            <parent-name>[data_for_python_res.txt]</parent-name>
            <remote-alias>end_pos</remote-alias>
            <ordinal>12</ordinal>
            <local-type>integer</local-type>
            <aggregation>Sum</aggregation>
            <contains-null>true</contains-null>
          </metadata-record>
          <metadata-record class='column'>
            <remote-name>extra_info</remote-name>
            <remote-type>129</remote-type>
            <local-name>[extra_info]</local-name>
            <parent-name>[data_for_python_res.txt]</parent-name>
            <remote-alias>extra_info</remote-alias>
            <ordinal>13</ordinal>
            <local-type>string</local-type>
            <aggregation>Count</aggregation>
            <scale>1</scale>
            <width>1073741823</width>
            <contains-null>true</contains-null>
            <collation flag='0' name='LEN_RUS' />
          </metadata-record>
          <metadata-record class='column'>
            <remote-name>key_Additive_Effect</remote-name>
            <remote-type>5</remote-type>
            <local-name>[key_Additive_Effect]</local-name>
            <parent-name>[data_for_python_res.txt]</parent-name>
            <remote-alias>key_Additive_Effect</remote-alias>
            <ordinal>14</ordinal>
            <local-type>real</local-type>
            <aggregation>Sum</aggregation>
            <contains-null>true</contains-null>
          </metadata-record>
          <metadata-record class='column'>
            <remote-name>key_trait</remote-name>
            <remote-type>129</remote-type>
            <local-name>[key_trait]</local-name>
            <parent-name>[data_for_python_res.txt]</parent-name>
            <remote-alias>key_trait</remote-alias>
            <ordinal>15</ordinal>
            <local-type>string</local-type>
            <aggregation>Count</aggregation>
            <scale>1</scale>
            <width>1073741823</width>
            <contains-null>true</contains-null>
            <collation flag='0' name='LEN_RUS' />
          </metadata-record>
          <metadata-record class='column'>
            <remote-name>key_gene_IDsrc</remote-name>
            <remote-type>129</remote-type>
            <local-name>[key_gene_IDsrc]</local-name>
            <parent-name>[data_for_python_res.txt]</parent-name>
            <remote-alias>key_gene_IDsrc</remote-alias>
            <ordinal>16</ordinal>
            <local-type>string</local-type>
            <aggregation>Count</aggregation>
            <scale>1</scale>
            <width>1073741823</width>
            <contains-null>true</contains-null>
            <collation flag='0' name='LEN_RUS' />
          </metadata-record>
          <metadata-record class='column'>
            <remote-name>key_VTO_name</remote-name>
            <remote-type>129</remote-type>
            <local-name>[key_VTO_name]</local-name>
            <parent-name>[data_for_python_res.txt]</parent-name>
            <remote-alias>key_VTO_name</remote-alias>
            <ordinal>17</ordinal>
            <local-type>string</local-type>
            <aggregation>Count</aggregation>
            <scale>1</scale>
            <width>1073741823</width>
            <contains-null>true</contains-null>
            <collation flag='0' name='LEN_RUS' />
          </metadata-record>
          <metadata-record class='column'>
            <remote-name>key_PTO_name</remote-name>
            <remote-type>129</remote-type>
            <local-name>[key_PTO_name]</local-name>
            <parent-name>[data_for_python_res.txt]</parent-name>
            <remote-alias>key_PTO_name</remote-alias>
            <ordinal>18</ordinal>
            <local-type>string</local-type>
            <aggregation>Count</aggregation>
            <scale>1</scale>
            <width>1073741823</width>
            <contains-null>true</contains-null>
            <collation flag='0' name='LEN_RUS' />
          </metadata-record>
          <metadata-record class='column'>
            <remote-name>key_trait_ID</remote-name>
            <remote-type>20</remote-type>
            <local-name>[key_trait_ID]</local-name>
            <parent-name>[data_for_python_res.txt]</parent-name>
            <remote-alias>key_trait_ID</remote-alias>
            <ordinal>19</ordinal>
            <local-type>integer</local-type>
            <aggregation>Sum</aggregation>
            <contains-null>true</contains-null>
          </metadata-record>
          <metadata-record class='column'>
            <remote-name>key_PUBMED_ID</remote-name>
            <remote-type>20</remote-type>
            <local-name>[key_PUBMED_ID]</local-name>
            <parent-name>[data_for_python_res.txt]</parent-name>
            <remote-alias>key_PUBMED_ID</remote-alias>
            <ordinal>20</ordinal>
            <local-type>integer</local-type>
            <aggregation>Sum</aggregation>
            <contains-null>true</contains-null>
          </metadata-record>
          <metadata-record class='column'>
            <remote-name>key_Name</remote-name>
            <remote-type>129</remote-type>
            <local-name>[key_Name]</local-name>
            <parent-name>[data_for_python_res.txt]</parent-name>
            <remote-alias>key_Name</remote-alias>
            <ordinal>21</ordinal>
            <local-type>string</local-type>
            <aggregation>Count</aggregation>
            <scale>1</scale>
            <width>1073741823</width>
            <contains-null>true</contains-null>
            <collation flag='0' name='LEN_RUS' />
          </metadata-record>
          <metadata-record class='column'>
            <remote-name>key_Significance</remote-name>
            <remote-type>129</remote-type>
            <local-name>[key_Significance]</local-name>
            <parent-name>[data_for_python_res.txt]</parent-name>
            <remote-alias>key_Significance</remote-alias>
            <ordinal>22</ordinal>
            <local-type>string</local-type>
            <aggregation>Count</aggregation>
            <scale>1</scale>
            <width>1073741823</width>
            <contains-null>true</contains-null>
            <collation flag='0' name='LEN_RUS' />
          </metadata-record>
          <metadata-record class='column'>
            <remote-name>key_Abbrev</remote-name>
            <remote-type>129</remote-type>
            <local-name>[key_Abbrev]</local-name>
            <parent-name>[data_for_python_res.txt]</parent-name>
            <remote-alias>key_Abbrev</remote-alias>
            <ordinal>23</ordinal>
            <local-type>string</local-type>
            <aggregation>Count</aggregation>
            <scale>1</scale>
            <width>1073741823</width>
            <contains-null>true</contains-null>
            <collation flag='0' name='LEN_RUS' />
          </metadata-record>
          <metadata-record class='column'>
            <remote-name>key_Model</remote-name>
            <remote-type>129</remote-type>
            <local-name>[key_Model]</local-name>
            <parent-name>[data_for_python_res.txt]</parent-name>
            <remote-alias>key_Model</remote-alias>
            <ordinal>24</ordinal>
            <local-type>string</local-type>
            <aggregation>Count</aggregation>
            <scale>1</scale>
            <width>1073741823</width>
            <contains-null>true</contains-null>
            <collation flag='0' name='LEN_RUS' />
          </metadata-record>
          <metadata-record class='column'>
            <remote-name>key_FlankMarker</remote-name>
            <remote-type>129</remote-type>
            <local-name>[key_FlankMarker]</local-name>
            <parent-name>[data_for_python_res.txt]</parent-name>
            <remote-alias>key_FlankMarker</remote-alias>
            <ordinal>25</ordinal>
            <local-type>string</local-type>
            <aggregation>Count</aggregation>
            <scale>1</scale>
            <width>1073741823</width>
            <contains-null>true</contains-null>
            <collation flag='0' name='LEN_RUS' />
          </metadata-record>
          <metadata-record class='column'>
            <remote-name>key_traitType</remote-name>
            <remote-type>129</remote-type>
            <local-name>[key_traitType]</local-name>
            <parent-name>[data_for_python_res.txt]</parent-name>
            <remote-alias>key_traitType</remote-alias>
            <ordinal>26</ordinal>
            <local-type>string</local-type>
            <aggregation>Count</aggregation>
            <scale>1</scale>
            <width>1073741823</width>
            <contains-null>true</contains-null>
            <collation flag='0' name='LEN_RUS' />
          </metadata-record>
          <metadata-record class='column'>
            <remote-name>key_F-Stat</remote-name>
            <remote-type>5</remote-type>
            <local-name>[key_F-Stat]</local-name>
            <parent-name>[data_for_python_res.txt]</parent-name>
            <remote-alias>key_F-Stat</remote-alias>
            <ordinal>27</ordinal>
            <local-type>real</local-type>
            <aggregation>Sum</aggregation>
            <contains-null>true</contains-null>
          </metadata-record>
          <metadata-record class='column'>
            <remote-name>key_peak_cM</remote-name>
            <remote-type>5</remote-type>
            <local-name>[key_peak_cM]</local-name>
            <parent-name>[data_for_python_res.txt]</parent-name>
            <remote-alias>key_peak_cM</remote-alias>
            <ordinal>28</ordinal>
            <local-type>real</local-type>
            <aggregation>Sum</aggregation>
            <contains-null>true</contains-null>
          </metadata-record>
          <metadata-record class='column'>
            <remote-name>key_LOD-score</remote-name>
            <remote-type>5</remote-type>
            <local-name>[key_LOD-score]</local-name>
            <parent-name>[data_for_python_res.txt]</parent-name>
            <remote-alias>key_LOD-score</remote-alias>
            <ordinal>29</ordinal>
            <local-type>real</local-type>
            <aggregation>Sum</aggregation>
            <contains-null>true</contains-null>
          </metadata-record>
          <metadata-record class='column'>
            <remote-name>key_QTL_ID</remote-name>
            <remote-type>20</remote-type>
            <local-name>[key_QTL_ID]</local-name>
            <parent-name>[data_for_python_res.txt]</parent-name>
            <remote-alias>key_QTL_ID</remote-alias>
            <ordinal>30</ordinal>
            <local-type>integer</local-type>
            <aggregation>Sum</aggregation>
            <contains-null>true</contains-null>
          </metadata-record>
          <metadata-record class='column'>
            <remote-name>key_gene_ID</remote-name>
            <remote-type>20</remote-type>
            <local-name>[key_gene_ID]</local-name>
            <parent-name>[data_for_python_res.txt]</parent-name>
            <remote-alias>key_gene_ID</remote-alias>
            <ordinal>31</ordinal>
            <local-type>integer</local-type>
            <aggregation>Sum</aggregation>
            <contains-null>true</contains-null>
          </metadata-record>
          <metadata-record class='column'>
            <remote-name>key_Likelihood_Ratio</remote-name>
            <remote-type>5</remote-type>
            <local-name>[key_Likelihood_Ratio]</local-name>
            <parent-name>[data_for_python_res.txt]</parent-name>
            <remote-alias>key_Likelihood_Ratio</remote-alias>
            <ordinal>32</ordinal>
            <local-type>real</local-type>
            <aggregation>Sum</aggregation>
            <contains-null>true</contains-null>
          </metadata-record>
          <metadata-record class='column'>
            <remote-name>key_Variance</remote-name>
            <remote-type>5</remote-type>
            <local-name>[key_Variance]</local-name>
            <parent-name>[data_for_python_res.txt]</parent-name>
            <remote-alias>key_Variance</remote-alias>
            <ordinal>33</ordinal>
            <local-type>real</local-type>
            <aggregation>Sum</aggregation>
            <contains-null>true</contains-null>
          </metadata-record>
          <metadata-record class='column'>
            <remote-name>key_breed</remote-name>
            <remote-type>129</remote-type>
            <local-name>[key_breed]</local-name>
            <parent-name>[data_for_python_res.txt]</parent-name>
            <remote-alias>key_breed</remote-alias>
            <ordinal>34</ordinal>
            <local-type>string</local-type>
            <aggregation>Count</aggregation>
            <scale>1</scale>
            <width>1073741823</width>
            <contains-null>true</contains-null>
            <collation flag='0' name='LEN_RUS' />
          </metadata-record>
          <metadata-record class='column'>
            <remote-name>key_Dominance_Effect</remote-name>
            <remote-type>5</remote-type>
            <local-name>[key_Dominance_Effect]</local-name>
            <parent-name>[data_for_python_res.txt]</parent-name>
            <remote-alias>key_Dominance_Effect</remote-alias>
            <ordinal>35</ordinal>
            <local-type>real</local-type>
            <aggregation>Sum</aggregation>
            <contains-null>true</contains-null>
          </metadata-record>
          <metadata-record class='column'>
            <remote-name>key_P-value</remote-name>
            <remote-type>129</remote-type>
            <local-name>[key_P-value]</local-name>
            <parent-name>[data_for_python_res.txt]</parent-name>
            <remote-alias>key_P-value</remote-alias>
            <ordinal>36</ordinal>
            <local-type>string</local-type>
            <aggregation>Count</aggregation>
            <scale>1</scale>
            <width>1073741823</width>
            <contains-null>true</contains-null>
            <collation flag='0' name='LEN_RUS' />
          </metadata-record>
          <metadata-record class='column'>
            <remote-name>key_Map_Type</remote-name>
            <remote-type>129</remote-type>
            <local-name>[key_Map_Type]</local-name>
            <parent-name>[data_for_python_res.txt]</parent-name>
            <remote-alias>key_Map_Type</remote-alias>
            <ordinal>37</ordinal>
            <local-type>string</local-type>
            <aggregation>Count</aggregation>
            <scale>1</scale>
            <width>1073741823</width>
            <contains-null>true</contains-null>
            <collation flag='0' name='LEN_RUS' />
          </metadata-record>
          <metadata-record class='column'>
            <remote-name>key_CMO_name</remote-name>
            <remote-type>129</remote-type>
            <local-name>[key_CMO_name]</local-name>
            <parent-name>[data_for_python_res.txt]</parent-name>
            <remote-alias>key_CMO_name</remote-alias>
            <ordinal>38</ordinal>
            <local-type>string</local-type>
            <aggregation>Count</aggregation>
            <scale>1</scale>
            <width>1073741823</width>
            <contains-null>true</contains-null>
            <collation flag='0' name='LEN_RUS' />
          </metadata-record>
          <metadata-record class='column'>
            <remote-name>key_Test_Base</remote-name>
            <remote-type>129</remote-type>
            <local-name>[key_Test_Base]</local-name>
            <parent-name>[data_for_python_res.txt]</parent-name>
            <remote-alias>key_Test_Base</remote-alias>
            <ordinal>39</ordinal>
            <local-type>string</local-type>
            <aggregation>Count</aggregation>
            <scale>1</scale>
            <width>1073741823</width>
            <contains-null>true</contains-null>
            <collation flag='0' name='LEN_RUS' />
          </metadata-record>
        </metadata-records>
      </connection>
      <aliases enabled='yes' />
      <column datatype='string' name='[Breed Id (group)]' role='dimension' type='nominal'>
        <calculation class='categorical-bin' column='[breed_id]' new-bin='true'>
          <bin default-name='false' value='&quot;Australian Industry Merino&quot;'>
            <value>&quot;AIM&quot;</value>
          </bin>
          <bin default-name='false' value='&quot;Australian Merino&quot;'>
            <value>&quot;AUM&quot;</value>
          </bin>
          <bin default-name='false' value='&quot;Australian Poll Merino&quot;'>
            <value>&quot;APM&quot;</value>
          </bin>
          <bin default-name='false' value='&quot;Australian Suffolk&quot;'>
            <value>&quot;ASU&quot;</value>
          </bin>
          <bin default-name='false' value='&quot;Chinese Merino&quot;'>
            <value>&quot;CME&quot;</value>
          </bin>
          <bin default-name='false' value='&quot;Churra&quot;'>
            <value>&quot;CHU&quot;</value>
          </bin>
          <bin default-name='false' value='&quot;East Friesian Brown&quot;'>
            <value>&quot;EFB&quot;</value>
          </bin>
          <bin default-name='false' value='&quot;German Texel&quot;'>
            <value>&quot;GTX&quot;</value>
          </bin>
          <bin default-name='false' value='&quot;Irish Suffolk&quot;'>
            <value>&quot;ISF&quot;</value>
          </bin>
          <bin default-name='false' value='&quot;Lacaune (Meat)&quot;'>
            <value>&quot;LME&quot;</value>
          </bin>
          <bin default-name='false' value='&quot;Lacaune (Milk)&quot;'>
            <value>&quot;LMI&quot;</value>
          </bin>
          <bin default-name='false' value='&quot;Merino Landschaf&quot;'>
            <value>&quot;MLA&quot;</value>
          </bin>
          <bin default-name='false' value='&quot;Merinos de Rambouillet&quot;'>
            <value>&quot;RMB&quot;</value>
          </bin>
          <bin default-name='false' value='&quot;New Zealand Texel&quot;'>
            <value>&quot;NTX&quot;</value>
          </bin>
          <bin default-name='false' value='&quot;Scottish Texel&quot;'>
            <value>&quot;STX&quot;</value>
          </bin>
          <bin default-name='false' value='&quot;Soay&quot;'>
            <value>&quot;SOA&quot;</value>
          </bin>
          <bin default-name='false' value='&quot;Tibetan&quot;'>
            <value>&quot;TIB&quot;</value>
          </bin>
        </calculation>
      </column>
      <column caption='QTL Length' datatype='integer' name='[Calculation_150378036131164160]' role='measure' type='quantitative'>
        <calculation class='tableau' formula='[end_pos]-[start_pos]' />
      </column>
      <column caption='QTL Start Pos kbp' datatype='real' name='[Calculation_150378036136783874]' role='measure' type='quantitative'>
        <calculation class='tableau' formula='[start_pos]/1000' />
      </column>
      <column caption='QTL End Pos kbp' datatype='real' name='[Calculation_150378036136890371]' role='measure' type='quantitative'>
        <calculation class='tableau' formula='[end_pos]/1000' />
      </column>
      <column caption='QTL Len kbp' datatype='real' name='[Calculation_150378036136976388]' role='measure' type='quantitative'>
        <calculation class='tableau' formula='[Calculation_150378036136890371]-[Calculation_150378036136783874]' />
      </column>
      <column caption='ROH From kbps' datatype='real' name='[Calculation_150378036170854416]' role='measure' type='quantitative'>
        <calculation class='tableau' formula='[from]/1000' />
      </column>
      <column caption='ROH Length Kbps' datatype='real' name='[Calculation_150378036170924049]' role='measure' type='quantitative'>
        <calculation class='tableau' formula='[lengthBps]/1000' />
      </column>
      <column caption='ROH To kbps' datatype='real' name='[Calculation_150378036171051026]' role='measure' type='quantitative'>
        <calculation class='tableau' formula='[to]/1000' />
      </column>
      <column caption='ROH Class (MBps)' datatype='string' name='[Calculation_58757932605640704]' role='dimension' type='nominal'>
        <calculation class='tableau' formula='IF [Calculation_150378036170924049] &lt; 2000 THEN &quot;1 - 2&quot;&#10;ELSEIF [Calculation_150378036170924049] &lt; 4000 THEN &quot;2 - 4&quot;&#10;ELSEIF [Calculation_150378036170924049] &lt; 8000 THEN &quot;4 - 8&quot;&#10;ELSEIF [Calculation_150378036170924049] &lt; 16000 THEN &quot;8 - 16&quot;&#10;ELSE &quot;16+&quot;&#10;END' />
      </column>
      <column caption='Avg ROH length by POP' datatype='real' name='[Calculation_58757932621537292]' role='measure' type='quantitative'>
        <calculation class='tableau' formula='SUM([Calculation_150378036170924049])/SUM({ FIXED [breed_id] : COUNTD([animal_id])})' />
      </column>
      <column caption='Avg N ROH by POP' datatype='real' name='[Calculation_58757932672929825]' role='measure' type='quantitative'>
        <calculation class='tableau' formula='SUM([Number of Records])/SUM({ FIXED [breed_id] : COUNTD([animal_id])})' />
      </column>
      <column datatype='integer' name='[Number of Records]' role='measure' type='quantitative' user:auto-column='numrec'>
        <calculation class='tableau' formula='1' />
      </column>
      <column caption='QTL type' datatype='string' name='[QTL_type]' role='dimension' type='nominal' />
      <column caption='ROH id' datatype='integer' name='[ROH_id]' role='measure' type='quantitative' />
      <column caption='Animal Id' datatype='string' name='[animal_id]' role='dimension' type='nominal' />
      <column caption='Breed Id' datatype='string' name='[breed_id]' role='dimension' type='nominal'>
        <aliases>
          <alias key='&quot;AIM&quot;' value='Australian Industry Merino' />
          <alias key='&quot;APM&quot;' value='Australian Poll Merino' />
          <alias key='&quot;ASU&quot;' value='Australian Suffolk' />
          <alias key='&quot;AUM&quot;' value='Australian Merino' />
          <alias key='&quot;CHU&quot;' value='Churra' />
          <alias key='&quot;CME&quot;' value='Chinese Merino' />
          <alias key='&quot;EFB&quot;' value='East Friesian Brown' />
          <alias key='&quot;GTX&quot;' value='German Texel' />
          <alias key='&quot;ISF&quot;' value='Irish Suffolk' />
          <alias key='&quot;LME&quot;' value='Lacaune (Meat)' />
          <alias key='&quot;LMI&quot;' value='Lacaune (Milk)' />
          <alias key='&quot;MLA&quot;' value='Merino Landschaf' />
          <alias key='&quot;NTX&quot;' value='New Zealand Texel' />
          <alias key='&quot;RMB&quot;' value='Merinos de Rambouillet' />
          <alias key='&quot;SOA&quot;' value='Soay' />
          <alias key='&quot;STX&quot;' value='Scottish Texel' />
          <alias key='&quot;TIB&quot;' value='Tibetan' />
        </aliases>
      </column>
      <column aggregation='Sum' caption='Chr' datatype='integer' name='[chr]' role='dimension' type='ordinal' />
      <column caption='Chrom' datatype='integer' name='[chrom]' role='dimension' type='ordinal' />
      <column caption='End Pos' datatype='integer' name='[end_pos]' role='measure' type='quantitative' />
      <column caption='Extra Info' datatype='string' name='[extra_info]' role='dimension' type='nominal' />
      <column caption='From' datatype='integer' name='[from]' role='measure' type='quantitative' />
      <column caption='key Abbrev' datatype='string' name='[key_Abbrev]' role='dimension' type='nominal' />
      <column caption='key Additive Effect' datatype='real' name='[key_Additive_Effect]' role='dimension' type='ordinal' />
      <column caption='key CMO name' datatype='string' name='[key_CMO_name]' role='dimension' type='nominal' />
      <column caption='key Dominance Effect' datatype='real' name='[key_Dominance_Effect]' role='dimension' type='ordinal' />
      <column caption='key F-Stat' datatype='real' name='[key_F-Stat]' role='dimension' type='ordinal' />
      <column caption='key FlankMarker' datatype='string' name='[key_FlankMarker]' role='dimension' type='nominal' />
      <column caption='key LOD-score' datatype='real' name='[key_LOD-score]' role='dimension' type='ordinal' />
      <column caption='key Likelihood Ratio' datatype='real' name='[key_Likelihood_Ratio]' role='dimension' type='ordinal' />
      <column caption='key Map Type' datatype='string' name='[key_Map_Type]' role='dimension' type='nominal' />
      <column caption='key Model' datatype='string' name='[key_Model]' role='dimension' type='nominal' />
      <column caption='key Name' datatype='string' name='[key_Name]' role='dimension' type='nominal' />
      <column caption='key P-value' datatype='string' name='[key_P-value]' role='dimension' type='nominal' />
      <column caption='key PTO name' datatype='string' name='[key_PTO_name]' role='dimension' type='nominal' />
      <column caption='key PUBMED ID' datatype='integer' name='[key_PUBMED_ID]' role='dimension' type='ordinal' />
      <column caption='key QTL ID' datatype='integer' name='[key_QTL_ID]' role='dimension' type='ordinal' />
      <column caption='key Significance' datatype='string' name='[key_Significance]' role='dimension' type='nominal' />
      <column caption='key Test Base' datatype='string' name='[key_Test_Base]' role='dimension' type='nominal' />
      <column caption='key VTO name' datatype='string' name='[key_VTO_name]' role='dimension' type='nominal' />
      <column caption='key Variance' datatype='real' name='[key_Variance]' role='dimension' type='ordinal' />
      <column caption='Key Breed' datatype='string' name='[key_breed]' role='dimension' type='nominal' />
      <column caption='key gene ID' datatype='integer' name='[key_gene_ID]' role='dimension' type='ordinal' />
      <column caption='key gene IDsrc' datatype='string' name='[key_gene_IDsrc]' role='dimension' type='nominal' />
      <column caption='key peak cM' datatype='real' name='[key_peak_cM]' role='dimension' type='ordinal' />
      <column caption='key traitType' datatype='string' name='[key_traitType]' role='dimension' type='nominal' />
      <column caption='Key Trait' datatype='string' name='[key_trait]' role='dimension' type='nominal' />
      <column caption='key trait ID' datatype='integer' name='[key_trait_ID]' role='dimension' type='ordinal' />
      <column caption='Length Bps' datatype='integer' name='[lengthBps]' role='measure' type='quantitative' />
      <column caption='N Snp' datatype='integer' name='[nSNP]' role='measure' type='quantitative' />
      <column caption='Start Pos' datatype='integer' name='[start_pos]' role='measure' type='quantitative' />
      <column caption='To' datatype='integer' name='[to]' role='measure' type='quantitative' />
      <column-instance column='[Calculation_150378036170854416]' derivation='None' name='[none:Calculation_150378036170854416:qk]' pivot='key' type='quantitative' />
      <column-instance column='[Calculation_150378036171051026]' derivation='None' name='[none:Calculation_150378036171051026:qk]' pivot='key' type='quantitative' />
      <column-instance column='[Calculation_58757932605640704]' derivation='None' name='[none:Calculation_58757932605640704:nk]' pivot='key' type='nominal' />
      <column-instance column='[QTL_type]' derivation='None' name='[none:QTL_type:nk]' pivot='key' type='nominal' />
      <column-instance column='[breed_id]' derivation='None' name='[none:breed_id:nk]' pivot='key' type='nominal' />
      <column-instance column='[from]' derivation='None' name='[none:from:qk]' pivot='key' type='quantitative' />
      <column-instance column='[to]' derivation='None' name='[none:to:qk]' pivot='key' type='quantitative' />
      <column-instance column='[Calculation_150378036170854416]' derivation='Sum' name='[sum:Calculation_150378036170854416:qk]' pivot='key' type='quantitative' />
      <column-instance column='[Calculation_150378036171051026]' derivation='Sum' name='[sum:Calculation_150378036171051026:qk]' pivot='key' type='quantitative' />
      <column-instance column='[to]' derivation='Sum' name='[sum:to:qk]' pivot='key' type='quantitative' />
      <layout dim-ordering='alphabetic' dim-percentage='0.351687' measure-ordering='alphabetic' measure-percentage='0.465364' parameter-percentage='0.182948' show-aliased-fields='true' show-structure='true' user-set-layout='true' />
      <style>
        <style-rule element='mark'>
          <encoding attr='color' field='[:Measure Names]' type='palette'>
            <map to='#4e79a7'>
              <bucket>&quot;[federated.04p6oen0ri2dlb15cpep41rx0l9f]&quot;</bucket>
            </map>
            <map to='#4e79a7'>
              <bucket>&quot;[federated.04p6oen0ri2dlb15cpep41rx0l9f].[none:Calculation_150378036168019974:qk]&quot;</bucket>
            </map>
            <map to='#4e79a7'>
              <bucket>&quot;[federated.04p6oen0ri2dlb15cpep41rx0l9f].[none:Calculation_150378036168036359:qk]&quot;</bucket>
            </map>
            <map to='#4e79a7'>
              <bucket>&quot;[federated.04p6oen0ri2dlb15cpep41rx0l9f].[none:Calculation_150378036168077320:qk]&quot;</bucket>
            </map>
            <map to='#4e79a7'>
              <bucket>&quot;[federated.04p6oen0ri2dlb15cpep41rx0l9f].[none:Calculation_150378036168384523:qk]&quot;</bucket>
            </map>
            <map to='#4e79a7'>
              <bucket>&quot;[federated.04p6oen0ri2dlb15cpep41rx0l9f].[none:Calculation_150378036168466445:qk]&quot;</bucket>
            </map>
            <map to='#4e79a7'>
              <bucket>&quot;[federated.04p6oen0ri2dlb15cpep41rx0l9f].[none:Calculation_150378036170854416:qk]&quot;</bucket>
            </map>
            <map to='#4e79a7'>
              <bucket>&quot;[federated.04p6oen0ri2dlb15cpep41rx0l9f].[none:from:qk]&quot;</bucket>
            </map>
            <map to='#4e79a7'>
              <bucket>&quot;[federated.04p6oen0ri2dlb15cpep41rx0l9f].[sum:Calculation_150378036168077320:qk]&quot;</bucket>
            </map>
            <map to='#4e79a7'>
              <bucket>&quot;[federated.04p6oen0ri2dlb15cpep41rx0l9f].[sum:Calculation_150378036168384523:qk]&quot;</bucket>
            </map>
            <map to='#4e79a7'>
              <bucket>&quot;[federated.04p6oen0ri2dlb15cpep41rx0l9f].[sum:Calculation_150378036168466445:qk]&quot;</bucket>
            </map>
            <map to='#4e79a7'>
              <bucket>&quot;[federated.04p6oen0ri2dlb15cpep41rx0l9f].[sum:Calculation_150378036170854416:qk]&quot;</bucket>
            </map>
            <map to='#4e79a7'>
              <bucket>&quot;[federated.04p6oen0ri2dlb15cpep41rx0l9f].[sum:from:qk]&quot;</bucket>
            </map>
            <map to='#76b7b2'>
              <bucket>&quot;[federated.04p6oen0ri2dlb15cpep41rx0l9f].[attr:Calculation_63472636691005441:qk]&quot;</bucket>
            </map>
            <map to='#76b7b2'>
              <bucket>&quot;[federated.04p6oen0ri2dlb15cpep41rx0l9f].[none:Calculation_63472636691005441:qk]&quot;</bucket>
            </map>
            <map to='#76b7b2'>
              <bucket>&quot;[federated.04p6oen0ri2dlb15cpep41rx0l9f].[sum:Calculation_63472636691005441:qk]&quot;</bucket>
            </map>
            <map to='#e15759'>
              <bucket>&quot;[federated.04p6oen0ri2dlb15cpep41rx0l9f].[none:Calculation_63472636672307200:qk]&quot;</bucket>
            </map>
            <map to='#e15759'>
              <bucket>&quot;[federated.04p6oen0ri2dlb15cpep41rx0l9f].[sum:Calculation_63472636672307200:qk]&quot;</bucket>
            </map>
            <map to='#f28e2b'>
              <bucket>&quot;[federated.04p6oen0ri2dlb15cpep41rx0l9f].[attr:to:qk]&quot;</bucket>
            </map>
            <map to='#f28e2b'>
              <bucket>&quot;[federated.04p6oen0ri2dlb15cpep41rx0l9f].[none:Calculation_150378036168159241:qk]&quot;</bucket>
            </map>
            <map to='#f28e2b'>
              <bucket>&quot;[federated.04p6oen0ri2dlb15cpep41rx0l9f].[none:Calculation_150378036168495118:qk]&quot;</bucket>
            </map>
            <map to='#f28e2b'>
              <bucket>&quot;[federated.04p6oen0ri2dlb15cpep41rx0l9f].[none:Calculation_150378036171051026:qk]&quot;</bucket>
            </map>
            <map to='#f28e2b'>
              <bucket>&quot;[federated.04p6oen0ri2dlb15cpep41rx0l9f].[none:Calculation_63472636691030018:qk]&quot;</bucket>
            </map>
            <map to='#f28e2b'>
              <bucket>&quot;[federated.04p6oen0ri2dlb15cpep41rx0l9f].[none:to:qk]&quot;</bucket>
            </map>
            <map to='#f28e2b'>
              <bucket>&quot;[federated.04p6oen0ri2dlb15cpep41rx0l9f].[sum:Calculation_150378036168159241:qk]&quot;</bucket>
            </map>
            <map to='#f28e2b'>
              <bucket>&quot;[federated.04p6oen0ri2dlb15cpep41rx0l9f].[sum:Calculation_150378036168495118:qk]&quot;</bucket>
            </map>
            <map to='#f28e2b'>
              <bucket>&quot;[federated.04p6oen0ri2dlb15cpep41rx0l9f].[sum:Calculation_150378036171051026:qk]&quot;</bucket>
            </map>
            <map to='#f28e2b'>
              <bucket>&quot;[federated.04p6oen0ri2dlb15cpep41rx0l9f].[sum:Calculation_63472636691030018:qk]&quot;</bucket>
            </map>
            <map to='#f28e2b'>
              <bucket>&quot;[federated.04p6oen0ri2dlb15cpep41rx0l9f].[sum:to:qk]&quot;</bucket>
            </map>
          </encoding>
          <encoding attr='color' field='[none:breed_id:nk]' type='palette'>
            <map to='#499894'>
              <bucket>&quot;AIM&quot;</bucket>
            </map>
            <map to='#4e79a7'>
              <bucket>&quot;CME&quot;</bucket>
            </map>
            <map to='#59a14f'>
              <bucket>&quot;AUM&quot;</bucket>
            </map>
            <map to='#79706e'>
              <bucket>&quot;STX&quot;</bucket>
            </map>
            <map to='#86bcb6'>
              <bucket>&quot;LMI&quot;</bucket>
            </map>
            <map to='#8cd17d'>
              <bucket>&quot;LME&quot;</bucket>
            </map>
            <map to='#a0cbe8'>
              <bucket>&quot;MLA&quot;</bucket>
            </map>
            <map to='#b07aa1'>
              <bucket>&quot;SOA&quot;</bucket>
            </map>
            <map to='#b6992d'>
              <bucket>&quot;APM&quot;</bucket>
            </map>
            <map to='#bab0ac'>
              <bucket>&quot;EFB&quot;</bucket>
            </map>
            <map to='#d37295'>
              <bucket>&quot;ISF&quot;</bucket>
            </map>
            <map to='#e15759'>
              <bucket>&quot;ASU&quot;</bucket>
            </map>
            <map to='#f1ce63'>
              <bucket>&quot;GTX&quot;</bucket>
            </map>
            <map to='#f28e2b'>
              <bucket>&quot;NTX&quot;</bucket>
            </map>
            <map to='#fabfd2'>
              <bucket>&quot;RMB&quot;</bucket>
            </map>
            <map to='#ff9d9a'>
              <bucket>&quot;CHU&quot;</bucket>
            </map>
            <map to='#ffbe7d'>
              <bucket>&quot;TIB&quot;</bucket>
            </map>
          </encoding>
          <encoding attr='color' field='[none:QTL_type:nk]' type='palette'>
            <map to='#4e79a7'>
              <bucket>&quot;Exterior_Association&quot;</bucket>
            </map>
            <map to='#59a14f'>
              <bucket>&quot;Health_QTL&quot;</bucket>
            </map>
            <map to='#76b7b2'>
              <bucket>&quot;Health_Association&quot;</bucket>
            </map>
            <map to='#79706e'>
              <bucket>&quot;Sheep_trait_QTL&quot;</bucket>
            </map>
            <map to='#9c755f'>
              <bucket>&quot;Production_Association&quot;</bucket>
            </map>
            <map to='#a0cbe8'>
              <bucket>&quot;Exterior_QTL&quot;</bucket>
            </map>
            <map to='#b07aa1'>
              <bucket>&quot;Milk_Association&quot;</bucket>
            </map>
            <map to='#bab0ac'>
              <bucket>&quot;Production_QTL&quot;</bucket>
            </map>
            <map to='#d37295'>
              <bucket>&quot;Wool_Association&quot;</bucket>
            </map>
            <map to='#e15759'>
              <bucket>&quot;Reproduction_Association&quot;</bucket>
            </map>
            <map to='#edc948'>
              <bucket>&quot;Meat_and_Carcass_Association&quot;</bucket>
            </map>
            <map to='#edc948'>
              <bucket>&quot;Meat_and_Carcass_QTL&quot;</bucket>
            </map>
            <map to='#fabfd2'>
              <bucket>&quot;Wool_QTL&quot;</bucket>
            </map>
            <map to='#ff9d9a'>
              <bucket>&quot;Reproduction_QTL&quot;</bucket>
            </map>
            <map to='#ff9da7'>
              <bucket>&quot;Milk_QTL&quot;</bucket>
            </map>
            <map to='#ffbe7d'>
              <bucket>&quot;Health_Mendelian&quot;</bucket>
            </map>
          </encoding>
          <encoding attr='color' field='[none:Calculation_58757932605640704:nk]' palette='orange_gold_10_0' type='palette'>
            <map to='#9e3a26'>
              <bucket>&quot;16+&quot;</bucket>
            </map>
            <map to='#cd4e22'>
              <bucket>&quot;8 - 16&quot;</bucket>
            </map>
            <map to='#ef701b'>
              <bucket>&quot;4 - 8&quot;</bucket>
            </map>
            <map to='#f28e2b'>
              <bucket>&quot;4+&quot;</bucket>
            </map>
            <map to='#f4d166'>
              <bucket>&quot;1 - 2&quot;</bucket>
            </map>
            <map to='#f6a143'>
              <bucket>&quot;2 - 4&quot;</bucket>
            </map>
          </encoding>
        </style-rule>
      </style>
      <semantic-values>
        <semantic-value key='[Country].[Name]' value='&quot;United States&quot;' />
      </semantic-values>
    </datasource>
    <datasource caption='plink.map' inline='true' name='federated.1j3hb9b10vjb271d2frzt0i3aaaq' version='18.1'>
      <connection class='federated'>
        <named-connections>
          <named-connection caption='plink.map' name='textscan.1c4x0ie1n0wyy012pj9m90es0zqd'>
            <connection class='textscan' directory='/Users/alanaselli/Documents/01_BioMa/11_paper_ovinos/04_selected_groups/01_genomic_data' filename='plink.map.txt' password='' server='' />
          </named-connection>
        </named-connections>
        <relation connection='textscan.1c4x0ie1n0wyy012pj9m90es0zqd' name='plink.map.txt' table='[plink.map#txt]' type='table'>
          <columns character-set='UTF-8' header='no' locale='en_US' separator='&#9;'>
            <column datatype='integer' name='F1' ordinal='0' />
            <column datatype='string' name='F2' ordinal='1' />
            <column datatype='integer' name='F3' ordinal='2' />
            <column datatype='integer' name='F4' ordinal='3' />
          </columns>
        </relation>
        <metadata-records>
          <metadata-record class='capability'>
            <remote-name />
            <remote-type>0</remote-type>
            <parent-name>[plink.map.txt]</parent-name>
            <remote-alias />
            <aggregation>Count</aggregation>
            <contains-null>true</contains-null>
            <attributes>
              <attribute datatype='string' name='character-set'>&quot;UTF-8&quot;</attribute>
              <attribute datatype='string' name='collation'>&quot;en_US&quot;</attribute>
              <attribute datatype='string' name='field-delimiter'>&quot;\\t&quot;</attribute>
              <attribute datatype='string' name='header-row'>&quot;false&quot;</attribute>
              <attribute datatype='string' name='locale'>&quot;en_US&quot;</attribute>
              <attribute datatype='string' name='single-char'>&quot;&quot;</attribute>
            </attributes>
          </metadata-record>
          <metadata-record class='column'>
            <remote-name>F1</remote-name>
            <remote-type>20</remote-type>
            <local-name>[F1]</local-name>
            <parent-name>[plink.map.txt]</parent-name>
            <remote-alias>F1</remote-alias>
            <ordinal>0</ordinal>
            <local-type>integer</local-type>
            <aggregation>Sum</aggregation>
            <contains-null>true</contains-null>
          </metadata-record>
          <metadata-record class='column'>
            <remote-name>F2</remote-name>
            <remote-type>129</remote-type>
            <local-name>[F2]</local-name>
            <parent-name>[plink.map.txt]</parent-name>
            <remote-alias>F2</remote-alias>
            <ordinal>1</ordinal>
            <local-type>string</local-type>
            <aggregation>Count</aggregation>
            <scale>1</scale>
            <width>1073741823</width>
            <contains-null>true</contains-null>
            <collation flag='0' name='LEN_RUS' />
          </metadata-record>
          <metadata-record class='column'>
            <remote-name>F3</remote-name>
            <remote-type>20</remote-type>
            <local-name>[F3]</local-name>
            <parent-name>[plink.map.txt]</parent-name>
            <remote-alias>F3</remote-alias>
            <ordinal>2</ordinal>
            <local-type>integer</local-type>
            <aggregation>Sum</aggregation>
            <contains-null>true</contains-null>
          </metadata-record>
          <metadata-record class='column'>
            <remote-name>F4</remote-name>
            <remote-type>20</remote-type>
            <local-name>[F4]</local-name>
            <parent-name>[plink.map.txt]</parent-name>
            <remote-alias>F4</remote-alias>
            <ordinal>3</ordinal>
            <local-type>integer</local-type>
            <aggregation>Sum</aggregation>
            <contains-null>true</contains-null>
          </metadata-record>
        </metadata-records>
      </connection>
      <aliases enabled='yes' />
      <column caption='Chr len' datatype='integer' name='[Calculation_1264033799203721222]' role='measure' type='quantitative'>
        <calculation class='tableau' formula='{ FIXED [F1] : (MAX([F4]) - MIN([F4])) }' />
      </column>
      <column aggregation='Sum' caption='CHR' datatype='integer' name='[F1]' role='dimension' type='ordinal' />
      <column caption='SNP' datatype='string' name='[F2]' role='dimension' type='nominal' />
      <column caption='cM' datatype='integer' name='[F3]' role='measure' type='quantitative' />
      <column caption='POS' datatype='integer' name='[F4]' role='measure' type='quantitative' />
      <column datatype='integer' name='[Number of Records]' role='measure' type='quantitative' user:auto-column='numrec'>
        <calculation class='tableau' formula='1' />
      </column>
      <layout dim-ordering='alphabetic' dim-percentage='0.310835' measure-ordering='alphabetic' measure-percentage='0.381883' parameter-percentage='0.307282' show-structure='true' />
      <semantic-values>
        <semantic-value key='[Country].[Name]' value='&quot;United States&quot;' />
      </semantic-values>
    </datasource>
  </datasources>
  <datasource-relationships>
    <datasource-dependencies datasource='federated.04p6oen0ri2dlb15cpep41rx0l9f'>
      <column caption='Chrom' datatype='integer' name='[chrom]' role='dimension' type='ordinal' />
      <column-instance column='[chrom]' derivation='None' name='[none:chrom:ok]' pivot='key' type='ordinal' />
    </datasource-dependencies>
    <datasource-dependencies datasource='federated.04qmytb1uxr0xi14fplv00sf5jbz'>
      <column aggregation='Sum' caption='Chr A' datatype='integer' name='[CHR_A]' role='dimension' type='ordinal' />
      <column caption='BREED' datatype='string' name='[Calculation_259942188196941831]' role='dimension' type='nominal'>
        <calculation class='tableau' formula='LEFT([Table Name],3)' />
      </column>
      <column-instance column='[CHR_A]' derivation='None' name='[none:CHR_A:ok]' pivot='key' type='ordinal' />
      <column-instance column='[Calculation_259942188196941831]' derivation='None' name='[none:Calculation_259942188196941831:nk]' pivot='key' type='nominal' />
    </datasource-dependencies>
    <datasource-dependencies datasource='federated.0npcqml1um08t014gup6i0yiff9t'>
      <column aggregation='Sum' datatype='integer' name='[chr]' role='dimension' type='ordinal' />
      <column-instance column='[chr]' derivation='None' name='[none:chr:ok]' pivot='key' type='ordinal' />
    </datasource-dependencies>
    <datasource-dependencies datasource='federated.15tcoaj0yawmsy17mdvqm111thzm'>
      <column caption='Population' datatype='string' name='[BREED]' role='dimension' type='nominal'>
        <aliases>
          <alias key='&quot;AIM&quot;' value='Australian Industry Merino' />
          <alias key='&quot;APM&quot;' value='Australian Poll Merino' />
          <alias key='&quot;ASU&quot;' value='Australian Suffolk' />
          <alias key='&quot;AUM&quot;' value='Australian Merino' />
          <alias key='&quot;CHU&quot;' value='Churra' />
          <alias key='&quot;CME&quot;' value='Chinese Merino' />
          <alias key='&quot;EFB&quot;' value='East Friesian Brown' />
          <alias key='&quot;GTX&quot;' value='German Texel' />
          <alias key='&quot;ISF&quot;' value='Irish Suffolk' />
          <alias key='&quot;LME&quot;' value='Lacaune (meat)' />
          <alias key='&quot;LMI&quot;' value='Lacaune (milk)' />
          <alias key='&quot;MLA&quot;' value='Merino Landschaf' />
          <alias key='&quot;NTX&quot;' value='New Zealand Texel' />
          <alias key='&quot;RMB&quot;' value='Merino de Rambouillet' />
          <alias key='&quot;SOA&quot;' value='Soay' />
          <alias key='&quot;STX&quot;' value='Scottish Texel' />
          <alias key='&quot;TIB&quot;' value='Tibetan' />
        </aliases>
      </column>
      <column aggregation='Sum' datatype='integer' name='[CHR]' role='dimension' type='ordinal' />
      <column-instance column='[BREED]' derivation='None' name='[none:BREED:nk]' pivot='key' type='nominal' />
      <column-instance column='[CHR]' derivation='None' name='[none:CHR:ok]' pivot='key' type='ordinal' />
    </datasource-dependencies>
    <datasource-dependencies datasource='federated.1j3hb9b10vjb271d2frzt0i3aaaq'>
      <column aggregation='Sum' caption='CHR' datatype='integer' name='[F1]' role='dimension' type='ordinal' />
      <column-instance column='[F1]' derivation='None' name='[none:F1:ok]' pivot='key' type='ordinal' />
    </datasource-dependencies>
    <datasource-dependencies datasource='federated.1nsjr1k12kek4o18odxep03he8wn'>
      <column aggregation='Sum' caption='Chr A' datatype='integer' name='[CHR_A]' role='dimension' type='ordinal' />
      <column caption='breed id (ROH complete info.txt)' datatype='string' name='[breed_id (ROH_complete_info.txt)]' role='dimension' type='nominal' />
      <column-instance column='[CHR_A]' derivation='None' name='[none:CHR_A:ok]' pivot='key' type='ordinal' />
      <column-instance column='[breed_id (ROH_complete_info.txt)]' derivation='None' name='[none:breed_id (ROH_complete_info.txt):nk]' pivot='key' type='nominal' />
    </datasource-dependencies>
    <datasource-relationship source='federated.04p6oen0ri2dlb15cpep41rx0l9f' target='federated.1j3hb9b10vjb271d2frzt0i3aaaq'>
      <column-mapping>
        <map key='[federated.04p6oen0ri2dlb15cpep41rx0l9f].[none:chrom:ok]' value='[federated.1j3hb9b10vjb271d2frzt0i3aaaq].[none:F1:ok]' />
      </column-mapping>
    </datasource-relationship>
    <datasource-relationship source='federated.15tcoaj0yawmsy17mdvqm111thzm' target='federated.04qmytb1uxr0xi14fplv00sf5jbz'>
      <column-mapping>
        <map key='[federated.15tcoaj0yawmsy17mdvqm111thzm].[none:BREED:nk]' value='[federated.04qmytb1uxr0xi14fplv00sf5jbz].[none:Calculation_259942188196941831:nk]' />
        <map key='[federated.15tcoaj0yawmsy17mdvqm111thzm].[none:CHR:ok]' value='[federated.04qmytb1uxr0xi14fplv00sf5jbz].[none:CHR_A:ok]' />
      </column-mapping>
    </datasource-relationship>
    <datasource-relationship source='federated.15tcoaj0yawmsy17mdvqm111thzm' target='federated.0npcqml1um08t014gup6i0yiff9t'>
      <column-mapping>
        <map key='[federated.15tcoaj0yawmsy17mdvqm111thzm].[none:CHR:ok]' value='[federated.0npcqml1um08t014gup6i0yiff9t].[none:chr:ok]' />
      </column-mapping>
    </datasource-relationship>
    <datasource-relationship source='federated.15tcoaj0yawmsy17mdvqm111thzm' target='federated.1nsjr1k12kek4o18odxep03he8wn'>
      <column-mapping>
        <map key='[federated.15tcoaj0yawmsy17mdvqm111thzm].[none:BREED:nk]' value='[federated.1nsjr1k12kek4o18odxep03he8wn].[none:breed_id (ROH_complete_info.txt):nk]' />
        <map key='[federated.15tcoaj0yawmsy17mdvqm111thzm].[none:CHR:ok]' value='[federated.1nsjr1k12kek4o18odxep03he8wn].[none:CHR_A:ok]' />
      </column-mapping>
    </datasource-relationship>
  </datasource-relationships>
  <worksheets>
    <worksheet name='Distribution N SNPs'>
      <table>
        <view>
          <datasources>
            <datasource caption='summary_ROHetislands' name='federated.1yu0lue1y184t80zz2av102izubf' />
          </datasources>
          <datasource-dependencies datasource='federated.1yu0lue1y184t80zz2av102izubf'>
            <column datatype='integer' name='[Number of Records]' role='measure' type='quantitative' user:auto-column='numrec'>
              <calculation class='tableau' formula='1' />
            </column>
            <column datatype='integer' name='[nSNP]' role='measure' type='quantitative' />
            <column-instance column='[nSNP]' derivation='None' name='[none:nSNP:qk]' pivot='key' type='quantitative' />
            <column-instance column='[Number of Records]' derivation='Sum' name='[sum:Number of Records:qk]' pivot='key' type='quantitative' />
          </datasource-dependencies>
          <aggregation value='true' />
        </view>
        <style>
          <style-rule element='worksheet'>
            <format attr='font-size' value='12' />
          </style-rule>
        </style>
        <panes>
          <pane selection-relaxation-option='selection-relaxation-allow'>
            <view>
              <breakdown value='auto' />
            </view>
            <mark class='Line' />
            <style>
              <style-rule element='mark'>
                <format attr='mark-labels-show' value='true' />
                <format attr='mark-labels-cull' value='true' />
              </style-rule>
            </style>
          </pane>
        </panes>
        <rows>[federated.1yu0lue1y184t80zz2av102izubf].[sum:Number of Records:qk]</rows>
        <cols>[federated.1yu0lue1y184t80zz2av102izubf].[none:nSNP:qk]</cols>
      </table>
      <simple-id uuid='{71949A90-9EC1-4BAF-8EC8-C70588301FDC}' />
    </worksheet>
    <worksheet name='Islands'>
      <table>
        <view>
          <datasources>
            <datasource caption='summary_islands' name='federated.15tcoaj0yawmsy17mdvqm111thzm' />
          </datasources>
          <datasource-dependencies datasource='federated.15tcoaj0yawmsy17mdvqm111thzm'>
            <column caption='Population' datatype='string' name='[BREED]' role='dimension' type='nominal'>
              <aliases>
                <alias key='&quot;AIM&quot;' value='Australian Industry Merino' />
                <alias key='&quot;APM&quot;' value='Australian Poll Merino' />
                <alias key='&quot;ASU&quot;' value='Australian Suffolk' />
                <alias key='&quot;AUM&quot;' value='Australian Merino' />
                <alias key='&quot;CHU&quot;' value='Churra' />
                <alias key='&quot;CME&quot;' value='Chinese Merino' />
                <alias key='&quot;EFB&quot;' value='East Friesian Brown' />
                <alias key='&quot;GTX&quot;' value='German Texel' />
                <alias key='&quot;ISF&quot;' value='Irish Suffolk' />
                <alias key='&quot;LME&quot;' value='Lacaune (meat)' />
                <alias key='&quot;LMI&quot;' value='Lacaune (milk)' />
                <alias key='&quot;MLA&quot;' value='Merino Landschaf' />
                <alias key='&quot;NTX&quot;' value='New Zealand Texel' />
                <alias key='&quot;RMB&quot;' value='Merino de Rambouillet' />
                <alias key='&quot;SOA&quot;' value='Soay' />
                <alias key='&quot;STX&quot;' value='Scottish Texel' />
                <alias key='&quot;TIB&quot;' value='Tibetan' />
              </aliases>
            </column>
            <column aggregation='Sum' datatype='integer' name='[CHR]' role='dimension' type='ordinal' />
            <column caption='Lenght' datatype='real' name='[Calculation_109634542782074881]' role='measure' type='quantitative'>
              <calculation class='tableau' formula='([end]-[start])/1000' />
            </column>
            <column caption='[Start]/1000' datatype='real' name='[Calculation_109634542782205954]' role='measure' type='quantitative' user:unnamed='Islands'>
              <calculation class='tableau' formula='[start]/1000' />
            </column>
            <column caption='[End]/1000' datatype='real' name='[Calculation_176625597933760514]' role='measure' type='quantitative' user:unnamed='Islands'>
              <calculation class='tableau' formula='[end]/1000' />
            </column>
            <column caption='Type of island' datatype='string' name='[Table Name]' role='dimension' type='nominal'>
              <aliases>
                <alias key='&quot;summary_islands.txt&quot;' value='Homozygosity' />
                <alias key='&quot;summary_ROHetislands.txt&quot;' value='Heterozygosity' />
              </aliases>
            </column>
[truncated: 1,075,105 more chars]
