# Supplementary material for: Detection and Visualization of Heterozygosity-Rich Regions and Runs of Homozygosity in Worldwide Sheep Populations
Source: Animals (Basel). 2021 Sep 15;11(9):2696. doi: 10.3390/ani11092696 (PMC8472390; doi:10.3390/ani11092696)
Supplement: Supplementary file 1 [file animals-11-02696-s001.zip › Table_S1.xlsx]

## Sheet: percentage_classes
Population	0-2	2-4	4-8	8-16	>16
Australian Industry Merino	0.577176	0.264265	0.110439	0.0404943	0.00762556
Australian Poll Merino	0.60601	0.245933	0.10284	0.0352909	0.00992556
Australian Merino	0.551379	0.270292	0.121551	0.0487805	0.0079968
Chinese Merino	0.557711	0.271581	0.105723	0.0552861	0.00969932
Merino Landschaf	0.521934	0.276634	0.135184	0.0572963	0.00895255
Merino de Rambouillet	0.546427	0.286518	0.117405	0.0397751	0.00987519
Australian Suffolk	0.564542	0.269404	0.115605	0.0443219	0.00612745
Irish Suffolk	0.470738	0.294828	0.160088	0.0581831	0.016162
German Texel	0.550471	0.287299	0.114254	0.0391015	0.0088741
New Zealand Texel	0.533595	0.275135	0.131437	0.0495341	0.0102992
Scottish Texel	0.564918	0.296223	0.109344	0.0282918	0.00122343
Lacaune (Meat)	0.549114	0.232644	0.141433	0.0612999	0.0155096
Churra	0.473096	0.239227	0.168414	0.092942	0.0263219
East Friesian Brown	0.483549	0.254141	0.133878	0.0909916	0.0374404
Lacaune (Milk)	0.538237	0.243546	0.150024	0.0611301	0.00706283
Soay	0.538257	0.317493	0.116027	0.0264377	0.00178503
Tibetan	0.633639	0.17303	0.110198	0.0618656	0.0212663
