# Supplementary material for: Detection and Visualization of Heterozygosity-Rich Regions and Runs of Homozygosity in Worldwide Sheep Populations
Source: Animals (Basel). 2021 Sep 15;11(9):2696. doi: 10.3390/ani11092696 (PMC8472390; doi:10.3390/ani11092696)
Supplement: Supplementary file 1 [file animals-11-02696-s001.zip › Table_S2.xlsx]

## Sheet: Table_S2
BREED	CHR	island_ID	n_snp	start	end
AIM	10	1	20	41526980	42731359
AIM	11	2	31	27360340	29195841
APM	6	3	31	37254883	38580198
APM	10	4	18	28633150	29304176
ASU	6	5	11	38310652	38639963
ASU	11	6	21	27877134	28779375
ASU	19	7	20	31255334	32409722
AUM	2	8	6	73188664	73475221
AUM	4	9	22	320333	1590971
AUM	4	10	2	47347002	47397772
AUM	4	11	8	68468908	68754789
AUM	10	12	4	32465060	32712059
AUM	10	13	23	41354512	42731359
AUM	17	14	6	61579085	61775423
AUM	17	15	3	62311135	62362860
AUM	25	16	16	7065754	7899157
CHU	2	17	41	51777053	53563082
CHU	8	18	17	32711834	33524276
CME	2	19	5	96209271	96330247
CME	2	20	33	116166895	117573048
CME	6	21	12	30215039	30662865
CME	6	22	31	37254883	38580198
CME	9	23	14	78126681	78716461
CME	10	24	20	41526980	42731359
EFB	2	25	28	115008897	116500683
EFB	2	26	28	179673400	181344800
GTX	2	27	19	109487038	110606314
GTX	2	28	25	117795421	119257594
GTX	22	29	15	21722139	22733084
ISF	2	30	29	207802311	209050239
ISF	2	31	26	217653015	219054361
ISF	3	32	17	153459890	154522600
LME	2	33	2	218427149	218592494
LME	3	34	24	182497551	183740038
LME	6	35	31	37254883	38580198
LME	10	36	25	43451051	44820578
LMI	6	37	24	33543547	34590281
LMI	6	38	33	37254883	38791597
MLA	2	39	8	110252253	110647312
MLA	2	40	29	116108127	117341513
MLA	2	41	24	121796989	123446725
MLA	5	42	20	47554559	48542827
MLA	5	43	22	74850515	75755139
MLA	6	44	31	37254883	38580198
NTX	2	45	42	109132360	111301234
NTX	2	46	18	115008897	115912934
RMB	6	47	42	37254883	39121280
RMB	6	48	10	39560694	40001460
RMB	6	49	3	40385722	40583496
SOA	1	50	20	231765618	232795249
SOA	19	51	37	271033	2286216
STX	2	52	28	115008897	116500683
STX	2	53	30	117158936	118745085
TIB	2	54	14	122301320	123341559
TIB	6	55	17	78057202	79007752
TIB	6	56	11	79978198	80444047
TIB	10	57	8	41526980	42049970
