# Supplementary material for: Detection and Visualization of Heterozygosity-Rich Regions and Runs of Homozygosity in Worldwide Sheep Populations
Source: Animals (Basel). 2021 Sep 15;11(9):2696. doi: 10.3390/ani11092696 (PMC8472390; doi:10.3390/ani11092696)
Supplement: Supplementary file 1 [file animals-11-02696-s001.zip › Table_S3.xlsx]

## Sheet: Table_S3
BREED	CHR	island_ID	n_snp	start	end
AIM	1	1	7	222876890	223202691
AIM	18	6	5	16667614	16791775
AIM	2	8	6	97108165	97293376
AIM	2	9	8	115784285	116108127
AIM	21	10	6	400938	926701
AIM	5	16	8	58643029	58992351
APM	1	20	5	174182547	174324100
APM	14	23	6	32233279	32615771
APM	19	25	9	33534293	33997802
APM	3	28	8	212813156	213052166
APM	8	30	9	89939786	90567906
ASU	10	32	7	29099460	29304176
ASU	11	33	5	29248974	29445074
ASU	21	39	8	366339	926701
ASU	26	40	8	14830817	15213310
ASU	26	41	10	43609868	44004281
ASU	6	45	10	17319948	17680937
AUM	1	49	11	183699643	184085795
AUM	1	50	11	222688903	223202691
AUM	15	55	5	4407772	4594655
AUM	16	56	5	41943519	42070192
AUM	2	60	6	107063753	107227866
AUM	2	61	6	153128082	153382973
AUM	3	67	6	120960429	121225290
AUM	4	69	8	62889500	63283680
AUM	5	73	6	95411245	95657941
AUM	7	79	7	59849312	60119596
AUM	8	82	6	89939786	90351468
CHU	10	85	8	49835944	50265265
CHU	2	90	7	169129216	169356165
CHU	26	91	10	43609868	44004281
CHU	3	93	5	202392719	202543162
CHU	5	96	7	54546358	54860045
CHU	8	97	8	13501674	13849991
CHU	9	98	7	18588796	18959117
CME	1	99	5	67833761	68019190
CME	1	100	10	221058875	221464582
CME	15	102	5	64086367	64256466
CME	3	106	8	161319642	161755779
CME	8	109	11	89915476	90588440
EFB	1	111	6	123642521	123854115
EFB	3	113	10	155941484	156344163
EFB	4	114	10	114561576	115121356
EFB	6	115	5	12410839	12644612
EFB	8	118	10	49600831	50083571
GTX	1	119	9	96402236	96806235
GTX	1	120	5	237339972	237685531
GTX	12	121	7	378771	649441
GTX	13	123	10	30582907	30972822
GTX	2	126	8	121330712	121607287
GTX	21	127	7	376964	926701
ISF	1	134	6	127489790	127642232
ISF	11	135	6	3555223	3959882
ISF	11	136	10	42992902	43512572
ISF	14	137	11	178239	501490
ISF	2	140	11	205275511	205662501
ISF	9	142	5	23068103	23229082
LME	1	143	5	32068787	32210437
LME	13	148	10	82566037	83057828
LME	14	149	6	24246655	24385660
LME	17	150	7	281552	496827
LME	2	156	5	64318489	64622544
LME	21	158	10	231657	926701
LME	25	160	5	37252330	37508525
LME	9	170	7	35429734	35772147
LMI	1	172	6	28706320	28979692
LMI	1	173	5	202707182	202908044
LMI	16	175	5	67983729	68302986
LMI	17	176	8	38969878	39334438
LMI	18	178	10	48203253	48513645
LMI	26	180	10	43609868	44004281
LMI	5	188	5	54102301	54288825
LMI	7	190	5	36854821	37115108
MLA	13	195	11	32625552	33104912
MLA	26	197	6	11013195	11210197
MLA	3	199	5	190502232	190753589
MLA	4	200	10	90352518	90818623
MLA	4	201	6	115213299	115403558
MLA	6	204	7	15105487	15558083
NTX	1	207	6	111844148	112078930
NTX	1	208	10	193374188	193817503
NTX	1	210	5	247326326	247453841
NTX	10	211	7	48716672	49038915
NTX	13	213	8	34254177	34530043
NTX	18	214	5	64218753	64457572
NTX	2	216	6	61456748	61735560
NTX	2	218	5	101985195	102143483
NTX	2	219	7	103106335	103237040
NTX	2	220	6	187586755	187856073
NTX	21	221	7	376964	926701
NTX	22	222	6	20757605	20947372
NTX	22	223	7	24401245	24666417
NTX	22	224	5	30322972	30497829
NTX	5	225	10	42948823	43302625
NTX	5	226	5	94567732	94733329
NTX	5	227	9	105098730	105427876
NTX	6	228	7	89065078	89299308
NTX	7	231	10	41015426	41524933
RMB	1	233	11	222688903	223202691
RMB	13	234	10	34513412	34887998
RMB	16	235	10	33792622	34187287
RMB	16	236	7	45894112	46190260
RMB	6	241	10	31061674	31523717
SOA	1	242	10	235984821	236422603
SOA	18	243	10	57852327	58313889
SOA	2	244	10	86164251	86530501
SOA	2	245	12	128003376	128497278
STX	12	249	8	58477505	58818364
STX	21	254	11	231657	956070
STX	5	256	10	71907513	72454982
STX	7	257	9	62539269	62996122
TIB	1	258	9	29407784	29815556
TIB	11	260	6	3177069	3488937
TIB	19	265	7	8540054	8830519
TIB	4	269	8	27671092	27884347
