# Supplementary material for: Detection and Visualization of Heterozygosity-Rich Regions and Runs of Homozygosity in Worldwide Sheep Populations
Source: Animals (Basel). 2021 Sep 15;11(9):2696. doi: 10.3390/ani11092696 (PMC8472390; doi:10.3390/ani11092696)
Supplement: Supplementary file 1 [file animals-11-02696-s001.zip › Table_S4.xlsx]

## Sheet: meat_ROH
geneSet	description	link	size	overlap	expect	enrichmentRatio	pValue	FDR	overlapId	userId	group
GO:0006997	nucleus organization	http://amigo.geneontology.org/amigo/term/GO:0006997	126	5	0.774259	6.45779	0.00106774	0.90758	274;7110;7141;9221;23592	LEMD3;TMF1;BIN1;NOLC1;TNP1	BP
GO:0090596	sensory organ morphogenesis	http://amigo.geneontology.org/amigo/term/GO:0090596	250	6	1.53623	3.90567	0.00439684	1	1290;1419;2253;5309;7855;9423	NTN1;COL5A2;FGF8;PITX3;FZD5;CRYGB	BP
GO:0052813	phosphatidylinositol bisphosphate kinase activity	http://amigo.geneontology.org/amigo/term/GO:0052813	74	3	0.426323	7.03692	0.00886911	1	2253;23533;146850	PIK3R6;PIK3R5;FGF8	MF
GO:0051647	nucleus localization	http://amigo.geneontology.org/amigo/term/GO:0051647	24	2	0.147478	13.5614	0.00944044	1	274;9423	NTN1;BIN1	BP
GO:0034248	regulation of cellular amide metabolic process	http://amigo.geneontology.org/amigo/term/GO:0034248	385	7	2.36579	2.95884	0.00948751	1	274;3488;5433;9221;22868;65981;94101	POLR2D;BIN1;ORMDL1;NOLC1;FASTKD2;IGFBP5;CAPRIN2	BP
hsa04916	Melanogenesis	http://www.kegg.jp/kegg-bin/show_pathway?hsa04916+1385+4286+7855	101	3	0.459767	6.52504	0.0105996	1	1385;4286;7855	MITF;CREB1;FZD5	kegg
GO:0035004	phosphatidylinositol 3-kinase activity	http://amigo.geneontology.org/amigo/term/GO:0035004	82	3	0.472412	6.3504	0.0117277	1	2253;23533;146850	PIK3R6;PIK3R5;FGF8	MF
hsa04725	Cholinergic synapse	http://www.kegg.jp/kegg-bin/show_pathway?hsa04725+1385+146850+23533	112	3	0.509841	5.88419	0.0140133	1	1385;146850;23533	PIK3R6;PIK3R5;CREB1	kegg
GO:0060840	artery development	http://amigo.geneontology.org/amigo/term/GO:0060840	83	3	0.510028	5.88203	0.0144794	1	1281;2253;51684	SUFU;COL3A1;FGF8	BP
GO:0097722	sperm motility	http://amigo.geneontology.org/amigo/term/GO:0097722	87	3	0.534607	5.6116	0.016414	1	7110;7141;151195	TMF1;CCNYL1;TNP1	BP
GO:0005581	collagen trimer	http://amigo.geneontology.org/amigo/term/GO:0005581	87	3	0.543804	5.51669	0.0170021	1	1281;1290;55339	WDR33;COL5A2;COL3A1	CC
GO:0031128	developmental induction	http://amigo.geneontology.org/amigo/term/GO:0031128	33	2	0.202782	9.8628	0.0174265	1	2253;7855	FGF8;FZD5	BP
GO:0140115	export across plasma membrane	http://amigo.geneontology.org/amigo/term/GO:0140115	33	2	0.202782	9.8628	0.0174265	1	30061;30819	SLC40A1;KCNIP2	BP
hsa04611	Platelet activation	http://www.kegg.jp/kegg-bin/show_pathway?hsa04611+1281+146850+23533	123	3	0.559914	5.35796	0.0179868	1	1281;146850;23533	PIK3R6;PIK3R5;COL3A1	kegg
GO:0036260	RNA capping	http://amigo.geneontology.org/amigo/term/GO:0036260	34	2	0.208927	9.57272	0.0184425	1	2071;5433	POLR2D;ERCC3	BP
GO:0048009	insulin-like growth factor receptor signaling pathway	http://amigo.geneontology.org/amigo/term/GO:0048009	34	2	0.208927	9.57272	0.0184425	1	3485;3488	IGFBP2;IGFBP5	BP
GO:0048536	spleen development	http://amigo.geneontology.org/amigo/term/GO:0048536	34	2	0.208927	9.57272	0.0184425	1	4791;30061	NFKB2;SLC40A1	BP
GO:0017147	Wnt-protein binding	http://amigo.geneontology.org/amigo/term/GO:0017147	37	2	0.213161	9.38257	0.0191386	1	7855;11197	WIF1;FZD5	MF
GO:0071542	dopaminergic neuron differentiation	http://amigo.geneontology.org/amigo/term/GO:0071542	35	2	0.215072	9.29922	0.019483	1	2253;5309	FGF8;PITX3	BP
hsa04380	Osteoclast differentiation	http://www.kegg.jp/kegg-bin/show_pathway?hsa04380+1385+4286+4791	128	3	0.582675	5.14867	0.0199807	1	1385;4286;4791	NFKB2;MITF;CREB1	kegg
GO:0047485	protein N-terminus binding	http://amigo.geneontology.org/amigo/term/GO:0047485	104	3	0.599156	5.00704	0.0220532	1	2071;2745;30819	GLRX;ERCC3;KCNIP2	MF
GO:0006354	DNA-templated transcription, elongation	http://amigo.geneontology.org/amigo/term/GO:0006354	98	3	0.602201	4.98172	0.0224492	1	2071;5433;8861	POLR2D;ERCC3;LDB1	BP
GO:0198738	cell-cell signaling by wnt	http://amigo.geneontology.org/amigo/term/GO:0198738	460	7	2.82666	2.47642	0.0230529	1	2253;3485;4286;7855;8861;11197;65981	WIF1;MITF;FGF8;LDB1;FZD5;IGFBP2;CAPRIN2	BP
GO:1990391	DNA repair complex	http://amigo.geneontology.org/amigo/term/GO:1990391	40	2	0.250025	7.99921	0.0257539	1	2071;5378	ERCC3;PMS1	CC
hsa04261	Adrenergic signaling in cardiomyocytes	http://www.kegg.jp/kegg-bin/show_pathway?hsa04261+1385+146850+23533	144	3	0.655509	4.57659	0.0271567	1	1385;146850;23533	PIK3R6;PIK3R5;CREB1	kegg
hsa05224	Breast cancer	http://www.kegg.jp/kegg-bin/show_pathway?hsa05224+2253+4791+7855	147	3	0.669166	4.48319	0.0286373	1	2253;4791;7855	NFKB2;FGF8;FZD5	kegg
hsa04934	Cushing syndrome	http://www.kegg.jp/kegg-bin/show_pathway?hsa04934+1385+1586+7855	154	3	0.701031	4.27941	0.0322577	1	1385;1586;7855	CYP17A1;CREB1;FZD5	kegg
hsa05217	Basal cell carcinoma	http://www.kegg.jp/kegg-bin/show_pathway?hsa05217+51684+7855	63	2	0.286785	6.97386	0.0330396	1	51684;7855	SUFU;FZD5	kegg
GO:0003779	actin binding	http://amigo.geneontology.org/amigo/term/GO:0003779	419	6	2.41391	2.4856	0.0333662	1	274;7145;8522;23022;56203;57626	GAS7;LMOD3;KLHL1;PALLD;BIN1;TNS1	MF
hsa04927	Cortisol synthesis and secretion	http://www.kegg.jp/kegg-bin/show_pathway?hsa04927+1385+1586	64	2	0.291338	6.86489	0.0340096	1	1385;1586	CYP17A1;CREB1	kegg
GO:0010256	endomembrane system organization	http://amigo.geneontology.org/amigo/term/GO:0010256	401	6	2.46411	2.43496	0.0369469	1	274;1182;1385;7110;8729;23592	LEMD3;TMF1;CLCN3;BIN1;GBF1;CREB1	BP
hsa04022	cGMP-PKG signaling pathway	http://www.kegg.jp/kegg-bin/show_pathway?hsa04022+1385+146850+23533	163	3	0.742	4.04313	0.0372514	1	1385;146850;23533	PIK3R6;PIK3R5;CREB1	kegg
GO:0051271	negative regulation of cellular component movement	http://amigo.geneontology.org/amigo/term/GO:0051271	301	5	1.84962	2.70326	0.0379153	1	274;1281;3488;4286;58516	MITF;BIN1;COL3A1;IGFBP5;SINHCAF	BP
GO:0007568	aging	http://amigo.geneontology.org/amigo/term/GO:0007568	303	5	1.86191	2.68542	0.0388341	1	1385;3485;3488;4791;5309	NFKB2;PITX3;CREB1;IGFBP2;IGFBP5	BP
GO:0016614	oxidoreductase activity, acting on CH-OH group of donors	http://amigo.geneontology.org/amigo/term/GO:0016614	130	3	0.748945	4.00563	0.0390069	1	84869;130752;201140	DHRS7C;CBR4;MDH1B	MF
GO:0006301	postreplication repair	http://amigo.geneontology.org/amigo/term/GO:0006301	51	2	0.313391	6.38181	0.0391989	1	55339;124739	USP43;WDR33	BP
GO:0043588	skin development	http://amigo.geneontology.org/amigo/term/GO:0043588	409	6	2.51327	2.38733	0.040061	1	1281;1290;3488;8861;23022;51684	SUFU;PALLD;COL5A2;COL3A1;LDB1;IGFBP5	BP
GO:0005788	endoplasmic reticulum lumen	http://amigo.geneontology.org/amigo/term/GO:0005788	306	5	1.91269	2.61412	0.0419492	1	1281;1290;3488;8729;56886	UGGT1;COL5A2;COL3A1;GBF1;IGFBP5	CC
hsa05218	Melanoma	http://www.kegg.jp/kegg-bin/show_pathway?hsa05218+2253+4286	72	2	0.327755	6.10212	0.0421606	1	2253;4286	MITF;FGF8	kegg
GO:0016050	vesicle organization	http://amigo.geneontology.org/amigo/term/GO:0016050	313	5	1.92336	2.59962	0.0436325	1	1182;1385;7110;8729;9482	STX8;TMF1;CLCN3;GBF1;CREB1	BP
GO:0070063	RNA polymerase binding	http://amigo.geneontology.org/amigo/term/GO:0070063	58	2	0.334145	5.98543	0.0439786	1	274;9221	BIN1;NOLC1	MF
GO:0040013	negative regulation of locomotion	http://amigo.geneontology.org/amigo/term/GO:0040013	314	5	1.9295	2.59134	0.0441312	1	1281;3488;4286;58516;81603	TRIM8;MITF;COL3A1;IGFBP5;SINHCAF	BP
GO:0019838	growth factor binding	http://amigo.geneontology.org/amigo/term/GO:0019838	138	3	0.795034	3.77342	0.0452447	1	1281;3485;3488	COL3A1;IGFBP2;IGFBP5	MF
GO:0016667	oxidoreductase activity, acting on a sulfur group of donors	http://amigo.geneontology.org/amigo/term/GO:0016667	59	2	0.339906	5.88398	0.0453558	1	2745;253827	MSRB3;GLRX	MF
GO:0048568	embryonic organ development	http://amigo.geneontology.org/amigo/term/GO:0048568	423	6	2.5993	2.30832	0.0459043	1	1290;2071;2253;7855;9423;51684	SUFU;NTN1;ERCC3;COL5A2;FGF8;FZD5	BP
GO:0016358	dendrite development	http://amigo.geneontology.org/amigo/term/GO:0016358	219	4	1.34574	2.97235	0.0459566	1	8609;57626;65981;84298	LLPH;KLHL1;KLF7;CAPRIN2	BP
GO:0001085	RNA polymerase II transcription factor binding	http://amigo.geneontology.org/amigo/term/GO:0001085	140	3	0.806556	3.71952	0.0468774	1	1385;5309;8861	LDB1;PITX3;CREB1	MF
hsa05167	Kaposi sarcoma-associated herpesvirus infection	http://www.kegg.jp/kegg-bin/show_pathway?hsa05167+1385+146850+23533	186	3	0.8467	3.54317	0.0517144	1	1385;146850;23533	PIK3R6;PIK3R5;CREB1	kegg
GO:0019748	secondary metabolic process	http://amigo.geneontology.org/amigo/term/GO:0019748	60	2	0.368695	5.42454	0.0525328	1	57412;84869	AS3MT;CBR4	BP
GO:0033218	amide binding	http://amigo.geneontology.org/amigo/term/GO:0033218	353	5	2.03367	2.4586	0.0525541	1	7855;9221;9340;30061;30819	GLP2R;SLC40A1;KCNIP2;NOLC1;FZD5	MF
GO:0022613	ribonucleoprotein complex biogenesis	http://amigo.geneontology.org/amigo/term/GO:0022613	440	6	2.70376	2.21913	0.0536845	1	636;5433;9221;10360;22868;84128	POLR2D;WDR75;NPM3;NOLC1;FASTKD2;BICD1	BP
GO:0006352	DNA-templated transcription, initiation	http://amigo.geneontology.org/amigo/term/GO:0006352	231	4	1.41947	2.81794	0.053952	1	1385;2071;4286;5433	MITF;POLR2D;ERCC3;CREB1	BP
GO:0000118	histone deacetylase complex	http://amigo.geneontology.org/amigo/term/GO:0000118	60	2	0.375037	5.3328	0.0539937	1	58516;79595	SAP130;SINHCAF	CC
GO:0006360	transcription by RNA polymerase I	http://amigo.geneontology.org/amigo/term/GO:0006360	62	2	0.380985	5.24956	0.0556874	1	2071;84128	ERCC3;WDR75	BP
GO:0008544	epidermis development	http://amigo.geneontology.org/amigo/term/GO:0008544	455	6	2.79593	2.14597	0.0611817	1	2071;3488;4664;8609;8861;23022	PALLD;ERCC3;NAB1;LDB1;KLF7;IGFBP5	BP
GO:0000790	nuclear chromatin	http://amigo.geneontology.org/amigo/term/GO:0000790	341	5	2.13146	2.34581	0.0614103	1	1385;7141;8861;58516;79595	SAP130;LDB1;CREB1;TNP1;SINHCAF	CC
hsa04974	Protein digestion and absorption	http://www.kegg.jp/kegg-bin/show_pathway?hsa04974+1281+1290	90	2	0.409693	4.8817	0.0628145	1	1281;1290	COL5A2;COL3A1	kegg
GO:0071103	DNA conformation change	http://amigo.geneontology.org/amigo/term/GO:0071103	245	4	1.5055	2.65692	0.0641763	1	2071;7141;64151;92797	HELB;NCAPG;ERCC3;TNP1	BP
GO:0048880	sensory system development	http://amigo.geneontology.org/amigo/term/GO:0048880	355	5	2.18144	2.29206	0.0675541	1	1290;1419;4286;5309;7855	MITF;COL5A2;PITX3;FZD5;CRYGB	BP
GO:0051169	nuclear transport	http://amigo.geneontology.org/amigo/term/GO:0051169	356	5	2.18759	2.28562	0.068198	1	5433;9221;10526;51684;55339	SUFU;POLR2D;WDR33;NOLC1;IPO8	BP
GO:0048771	tissue remodeling	http://amigo.geneontology.org/amigo/term/GO:0048771	154	3	0.946316	3.17019	0.0691682	1	2253;3488;4286	MITF;FGF8;IGFBP5	BP
GO:0010959	regulation of metal ion transport	http://amigo.geneontology.org/amigo/term/GO:0010959	360	5	2.21217	2.26023	0.0708082	1	274;2745;5957;30819;201140	DHRS7C;RCVRN;GLRX;BIN1;KCNIP2	BP
GO:0033613	activating transcription factor binding	http://amigo.geneontology.org/amigo/term/GO:0033613	76	2	0.437845	4.56783	0.071019	1	1385;8861	LDB1;CREB1	MF
GO:0061695	transferase complex, transferring phosphorus-containing groups	http://amigo.geneontology.org/amigo/term/GO:0061695	254	4	1.58766	2.51944	0.074044	1	2071;5433;23533;146850	PIK3R6;PIK3R5;POLR2D;ERCC3	CC
GO:0006353	DNA-templated transcription, termination	http://amigo.geneontology.org/amigo/term/GO:0006353	73	2	0.448579	4.45853	0.0741472	1	2071;55339	WDR33;ERCC3	BP
hsa04151	PI3K-Akt signaling pathway	http://www.kegg.jp/kegg-bin/show_pathway?hsa04151+1385+146850+2253+23533	354	4	1.61146	2.48222	0.0752098	1	1385;146850;2253;23533	PIK3R6;PIK3R5;FGF8;CREB1	kegg
GO:0007492	endoderm development	http://amigo.geneontology.org/amigo/term/GO:0007492	74	2	0.454723	4.39828	0.0759117	1	1290;2253	COL5A2;FGF8	BP
GO:0097485	neuron projection guidance	http://amigo.geneontology.org/amigo/term/GO:0097485	260	4	1.59768	2.50363	0.0761816	1	2253;8609;9423;23022	NTN1;PALLD;FGF8;KLF7	BP
hsa00240	Pyrimidine metabolism	http://www.kegg.jp/kegg-bin/show_pathway?hsa00240+22978+5433	101	2	0.459767	4.35003	0.0768121	1	22978;5433	NT5C2;POLR2D	kegg
GO:0046332	SMAD binding	http://amigo.geneontology.org/amigo/term/GO:0046332	80	2	0.460889	4.33944	0.0776119	1	1281;1290	COL5A2;COL3A1	MF
GO:0060537	muscle tissue development	http://amigo.geneontology.org/amigo/term/GO:0060537	371	5	2.27976	2.19321	0.0782687	1	1281;1385;2253;3488;56203	LMOD3;COL3A1;FGF8;CREB1;IGFBP5	BP
GO:0010608	posttranscriptional regulation of gene expression	http://amigo.geneontology.org/amigo/term/GO:0010608	486	6	2.98643	2.00909	0.0785692	1	3488;5433;9221;10526;22868;65981	POLR2D;NOLC1;FASTKD2;IGFBP5;CAPRIN2;IPO8	BP
GO:0015629	actin cytoskeleton	http://amigo.geneontology.org/amigo/term/GO:0015629	482	6	3.0128	1.9915	0.0796042	1	274;8522;10121;10360;23022;56203	ACTR1A;GAS7;LMOD3;PALLD;BIN1;NPM3	CC
GO:0044815	DNA packaging complex	http://amigo.geneontology.org/amigo/term/GO:0044815	75	2	0.468797	4.26624	0.0798111	1	7141;64151	NCAPG;TNP1	CC
GO:0042063	gliogenesis	http://amigo.geneontology.org/amigo/term/GO:0042063	265	4	1.6284	2.4564	0.0804196	1	274;1385;4664;5309	BIN1;NAB1;PITX3;CREB1	BP
GO:0032993	protein-DNA complex	http://amigo.geneontology.org/amigo/term/GO:0032993	163	3	1.01885	2.94449	0.0817094	1	2071;7141;92797	HELB;ERCC3;TNP1	CC
GO:0034504	protein localization to nucleus	http://amigo.geneontology.org/amigo/term/GO:0034504	267	4	1.64069	2.438	0.0821472	1	9221;10526;51684;81603	SUFU;TRIM8;NOLC1;IPO8	BP
hsa04931	Insulin resistance	http://www.kegg.jp/kegg-bin/show_pathway?hsa04931+10724+1385	107	2	0.48708	4.1061	0.0848303	1	10724;1385	OGA;CREB1	kegg
GO:0071900	regulation of protein serine/threonine kinase activity	http://amigo.geneontology.org/amigo/term/GO:0071900	497	6	3.05402	1.96462	0.0853507	1	7855;10746;11213;23533;146850;151195	PIK3R6;PIK3R5;IRAK3;MAP3K2;CCNYL1;FZD5	BP
GO:0005543	phospholipid binding	http://amigo.geneontology.org/amigo/term/GO:0005543	412	5	2.37358	2.10652	0.0885727	1	274;5662;8729;11199;285180	PSD;ANXA10;BIN1;GBF1;RUFY4	MF
GO:0017137	Rab GTPase binding	http://amigo.geneontology.org/amigo/term/GO:0017137	183	3	1.05428	2.84553	0.0886379	1	636;79803;160518	HPS6;BICD1;DENND5B	MF
GO:0030323	respiratory tube development	http://amigo.geneontology.org/amigo/term/GO:0030323	172	3	1.05692	2.83842	0.0894194	1	1385;2253;3488	FGF8;CREB1;IGFBP5	BP
GO:0007369	gastrulation	http://amigo.geneontology.org/amigo/term/GO:0007369	175	3	1.07536	2.78976	0.0930134	1	1290;2253;8861	COL5A2;FGF8;LDB1	BP
hsa05145	Toxoplasmosis	http://www.kegg.jp/kegg-bin/show_pathway?hsa05145+146850+23533	113	2	0.514393	3.88808	0.0930947	1	146850;23533	PIK3R6;PIK3R5	kegg
GO:0021953	central nervous system neuron differentiation	http://amigo.geneontology.org/amigo/term/GO:0021953	179	3	1.09994	2.72742	0.0978974	1	2253;8861;51684	SUFU;FGF8;LDB1	BP
hsa04144	Endocytosis	http://www.kegg.jp/kegg-bin/show_pathway?hsa04144+274+5662+8729	244	3	1.11072	2.70094	0.0982813	1	274;5662;8729	PSD;BIN1;GBF1	kegg
GO:0031252	cell leading edge	http://amigo.geneontology.org/amigo/term/GO:0031252	393	5	2.45649	2.03542	0.0984184	1	5662;8729;8861;23022;23150	PSD;FRMD4B;PALLD;LDB1;GBF1	CC
GO:0051090	regulation of DNA-binding transcription factor activity	http://amigo.geneontology.org/amigo/term/GO:0051090	404	5	2.48254	2.01406	0.103084	1	4791;11213;23082;51684;81603	NFKB2;SUFU;TRIM8;IRAK3;PPRC1	BP
GO:0004497	monooxygenase activity	http://amigo.geneontology.org/amigo/term/GO:0004497	95	2	0.547306	3.65426	0.103893	1	1586;339761	CYP17A1;CYP27C1	MF
GO:0030258	lipid modification	http://amigo.geneontology.org/amigo/term/GO:0030258	291	4	1.78817	2.23692	0.104283	1	2253;23533;26275;146850	PIK3R6;PIK3R5;HIBCH;FGF8	BP
hsa05166	Human T-cell leukemia virus 1 infection	http://www.kegg.jp/kegg-bin/show_pathway?hsa05166+1385+4791+7855	255	3	1.1608	2.58443	0.108577	1	1385;4791;7855	NFKB2;CREB1;FZD5	kegg
GO:0031683	G-protein beta/gamma-subunit complex binding	http://amigo.geneontology.org/amigo/term/GO:0031683	20	1	0.115222	8.67887	0.109209	1	23533	PIK3R5	MF
GO:0051961	negative regulation of nervous system development	http://amigo.geneontology.org/amigo/term/GO:0051961	297	4	1.82504	2.19173	0.110207	1	1281;5309;9423;51684	SUFU;NTN1;COL3A1;PITX3	BP
GO:0002440	production of molecular mediator of immune response	http://amigo.geneontology.org/amigo/term/GO:0002440	190	3	1.16753	2.56952	0.111849	1	7855;11213;79004	CUEDC2;IRAK3;FZD5	BP
GO:0001228	DNA-binding transcription activator activity, RNA polymerase II-specific	http://amigo.geneontology.org/amigo/term/GO:0001228	444	5	2.55794	1.9547	0.112417	1	1385;4286;4791;5309;8609	NFKB2;MITF;PITX3;KLF7;CREB1	MF
GO:0019207	kinase regulator activity	http://amigo.geneontology.org/amigo/term/GO:0019207	204	3	1.17527	2.55261	0.113196	1	23533;146850;151195	PIK3R6;PIK3R5;CCNYL1	MF
GO:0043473	pigmentation	http://amigo.geneontology.org/amigo/term/GO:0043473	95	2	0.583767	3.42603	0.11572	1	4286;79803	MITF;HPS6	BP
GO:0060541	respiratory system development	http://amigo.geneontology.org/amigo/term/GO:0060541	193	3	1.18597	2.52958	0.115781	1	1385;2253;3488	FGF8;CREB1;IGFBP5	BP
GO:0023019	signal transduction involved in regulation of gene expression	http://amigo.geneontology.org/amigo/term/GO:0023019	20	1	0.122898	8.13681	0.116052	1	2253	FGF8	BP
hsa01040	Biosynthesis of unsaturated fatty acids	http://www.kegg.jp/kegg-bin/show_pathway?hsa01040+83401	27	1	0.122908	8.13617	0.116094	1	83401	ELOVL3	kegg
hsa04926	Relaxin signaling pathway	http://www.kegg.jp/kegg-bin/show_pathway?hsa04926+1281+1385	130	2	0.591779	3.37964	0.11769	1	1281;1385	COL3A1;CREB1	kegg
GO:1903008	organelle disassembly	http://amigo.geneontology.org/amigo/term/GO:1903008	96	2	0.589912	3.39034	0.11773	1	7855;8729	GBF1;FZD5	BP
GO:0043073	germ cell nucleus	http://amigo.geneontology.org/amigo/term/GO:0043073	20	1	0.125012	7.99921	0.117965	1	7141	TNP1	CC
GO:0031098	stress-activated protein kinase signaling cascade	http://amigo.geneontology.org/amigo/term/GO:0031098	305	4	1.8742	2.13425	0.118337	1	4750;7855;10550;10746	ARL6IP5;NEK1;MAP3K2;FZD5	BP
GO:0030742	GTP-dependent protein binding	http://amigo.geneontology.org/amigo/term/GO:0030742	22	1	0.126745	7.88988	0.11946	1	79803	HPS6	MF
GO:0070840	dynein complex binding	http://amigo.geneontology.org/amigo/term/GO:0070840	22	1	0.126745	7.88988	0.11946	1	636	BICD1	MF
hsa04744	Phototransduction	http://www.kegg.jp/kegg-bin/show_pathway?hsa04744+5957	28	1	0.12746	7.84559	0.120132	1	5957	RCVRN	kegg
GO:0042562	hormone binding	http://amigo.geneontology.org/amigo/term/GO:0042562	104	2	0.599156	3.33803	0.120669	1	9340;30061	GLP2R;SLC40A1	MF
GO:0005085	guanyl-nucleotide exchange factor activity	http://amigo.geneontology.org/amigo/term/GO:0005085	329	4	1.89541	2.11036	0.121383	1	2253;5662;8729;160518	PSD;FGF8;GBF1;DENND5B	MF
GO:0036119	response to platelet-derived growth factor	http://amigo.geneontology.org/amigo/term/GO:0036119	21	1	0.129043	7.74935	0.121491	1	1385	CREB1	BP
GO:0005732	small nucleolar ribonucleoprotein complex	http://amigo.geneontology.org/amigo/term/GO:0005732	21	1	0.131263	7.61829	0.123489	1	9221	NOLC1	CC
GO:0005849	mRNA cleavage factor complex	http://amigo.geneontology.org/amigo/term/GO:0005849	21	1	0.131263	7.61829	0.123489	1	55339	WDR33	CC
GO:0016458	gene silencing	http://amigo.geneontology.org/amigo/term/GO:0016458	202	3	1.24127	2.41688	0.127884	1	5433;7141;10526	POLR2D;TNP1;IPO8	BP
hsa00062	Fatty acid elongation	http://www.kegg.jp/kegg-bin/show_pathway?hsa00062+83401	30	1	0.136564	7.32255	0.128155	1	83401	ELOVL3	kegg
hsa00760	Nicotinate and nicotinamide metabolism	http://www.kegg.jp/kegg-bin/show_pathway?hsa00760+22978	30	1	0.136564	7.32255	0.128155	1	22978	NT5C2	kegg
hsa04371	Apelin signaling pathway	http://www.kegg.jp/kegg-bin/show_pathway?hsa04371+146850+23533	137	2	0.623644	3.20696	0.128259	1	146850;23533	PIK3R6;PIK3R5	kegg
hsa00410	beta-Alanine metabolism	http://www.kegg.jp/kegg-bin/show_pathway?hsa00410+26275	31	1	0.141117	7.08634	0.132139	1	26275	HIBCH	kegg
hsa03020	RNA polymerase	http://www.kegg.jp/kegg-bin/show_pathway?hsa03020+5433	31	1	0.141117	7.08634	0.132139	1	5433	POLR2D	kegg
hsa04710	Circadian rhythm	http://www.kegg.jp/kegg-bin/show_pathway?hsa04710+1385	31	1	0.141117	7.08634	0.132139	1	1385	CREB1	kegg
GO:0098781	ncRNA transcription	http://amigo.geneontology.org/amigo/term/GO:0098781	104	2	0.639071	3.12954	0.13411	1	5433;10360	POLR2D;NPM3	BP
GO:0044322	endoplasmic reticulum quality control compartment	http://amigo.geneontology.org/amigo/term/GO:0044322	23	1	0.143764	6.95583	0.134436	1	56886	UGGT1	CC
GO:0072509	divalent inorganic cation transmembrane transporter activity	http://amigo.geneontology.org/amigo/term/GO:0072509	25	1	0.144028	6.9431	0.134619	1	30061	SLC40A1	MF
GO:0009612	response to mechanical stimulus	http://amigo.geneontology.org/amigo/term/GO:0009612	207	3	1.272	2.3585	0.134797	1	1281;3485;10746	MAP3K2;COL3A1;IGFBP2	BP
GO:0034765	regulation of ion transmembrane transport	http://amigo.geneontology.org/amigo/term/GO:0034765	441	5	2.70991	1.84508	0.135017	1	274;2745;10550;30819;201140	DHRS7C;GLRX;ARL6IP5;BIN1;KCNIP2	BP
hsa00640	Propanoate metabolism	http://www.kegg.jp/kegg-bin/show_pathway?hsa00640+26275	32	1	0.145669	6.86489	0.136107	1	26275	HIBCH	kegg
GO:0032984	protein-containing complex disassembly	http://amigo.geneontology.org/amigo/term/GO:0032984	323	4	1.98481	2.01531	0.137549	1	7141;7855;11213;56203	IRAK3;LMOD3;FZD5;TNP1	BP
GO:0050953	sensory perception of light stimulus	http://amigo.geneontology.org/amigo/term/GO:0050953	209	3	1.28429	2.33593	0.137598	1	1419;1420;5957	RCVRN;CRYGC;CRYGB	BP
GO:0010927	cellular component assembly involved in morphogenesis	http://amigo.geneontology.org/amigo/term/GO:0010927	106	2	0.651361	3.0705	0.138283	1	7110;56203	LMOD3;TMF1	BP
GO:0001968	fibronectin binding	http://amigo.geneontology.org/amigo/term/GO:0001968	26	1	0.149789	6.67606	0.139615	1	3488	IGFBP5	MF
GO:0031072	heat shock protein binding	http://amigo.geneontology.org/amigo/term/GO:0031072	114	2	0.656767	3.04522	0.140028	1	1385;151194	CREB1;METTL21A	MF
GO:0017038	protein import	http://amigo.geneontology.org/amigo/term/GO:0017038	211	3	1.29658	2.31379	0.14042	1	9221;10526;51684	SUFU;NOLC1;IPO8	BP
GO:0043254	regulation of protein complex assembly	http://amigo.geneontology.org/amigo/term/GO:0043254	447	5	2.74678	1.82032	0.140577	1	274;1385;2071;4286;56203	MITF;LMOD3;ERCC3;BIN1;CREB1	BP
GO:0050817	coagulation	http://amigo.geneontology.org/amigo/term/GO:0050817	326	4	2.00324	1.99676	0.140869	1	1281;23533;79803;146850	PIK3R6;PIK3R5;COL3A1;HPS6	BP
hsa04072	Phospholipase D signaling pathway	http://www.kegg.jp/kegg-bin/show_pathway?hsa04072+146850+23533	146	2	0.664614	3.00927	0.142169	1	146850;23533	PIK3R6;PIK3R5	kegg
hsa04310	Wnt signaling pathway	http://www.kegg.jp/kegg-bin/show_pathway?hsa04310+11197+7855	146	2	0.664614	3.00927	0.142169	1	11197;7855	WIF1;FZD5	kegg
GO:0002507	tolerance induction	http://amigo.geneontology.org/amigo/term/GO:0002507	25	1	0.153623	6.50945	0.142918	1	11213	IRAK3	BP
GO:0007178	transmembrane receptor protein serine/threonine kinase signaling pathway	http://amigo.geneontology.org/amigo/term/GO:0007178	328	4	2.01553	1.98459	0.143101	1	1281;1385;2253;23592	LEMD3;COL3A1;FGF8;CREB1	BP
hsa04130	SNARE interactions in vesicular transport	http://www.kegg.jp/kegg-bin/show_pathway?hsa04130+9482	34	1	0.154773	6.46107	0.143988	1	9482	STX8	kegg
GO:0072511	divalent inorganic cation transport	http://amigo.geneontology.org/amigo/term/GO:0072511	451	5	2.77136	1.80417	0.144339	1	274;5957;30061;54805;201140	CNNM2;DHRS7C;RCVRN;BIN1;SLC40A1	BP
GO:0006289	nucleotide-excision repair	http://amigo.geneontology.org/amigo/term/GO:0006289	110	2	0.67594	2.95884	0.146714	1	2071;5433	POLR2D;ERCC3	BP
hsa05226	Gastric cancer	http://www.kegg.jp/kegg-bin/show_pathway?hsa05226+2253+7855	149	2	0.67827	2.94868	0.146879	1	2253;7855	FGF8;FZD5	kegg
GO:0001101	response to acid chemical	http://amigo.geneontology.org/amigo/term/GO:0001101	332	4	2.04011	1.96068	0.147605	1	1281;1290;1385;3485	COL5A2;COL3A1;CREB1;IGFBP2	BP
GO:0015949	nucleobase-containing small molecule interconversion	http://amigo.geneontology.org/amigo/term/GO:0015949	26	1	0.159768	6.25909	0.148194	1	2745	GLRX	BP
GO:0034453	microtubule anchoring	http://amigo.geneontology.org/amigo/term/GO:0034453	26	1	0.159768	6.25909	0.148194	1	636	BICD1	BP
GO:0060037	pharyngeal system development	http://amigo.geneontology.org/amigo/term/GO:0060037	26	1	0.159768	6.25909	0.148194	1	2253	FGF8	BP
hsa04010	MAPK signaling pathway	http://www.kegg.jp/kegg-bin/show_pathway?hsa04010+10746+2253+4791	295	3	1.34288	2.234	0.149307	1	10746;2253;4791	NFKB2;MAP3K2;FGF8	kegg
GO:0071889	14-3-3 protein binding	http://amigo.geneontology.org/amigo/term/GO:0071889	28	1	0.161311	6.1992	0.149521	1	4750	NEK1	MF
hsa04921	Oxytocin signaling pathway	http://www.kegg.jp/kegg-bin/show_pathway?hsa04921+146850+23533	152	2	0.691927	2.89048	0.151621	1	146850;23533	PIK3R6;PIK3R5	kegg
GO:0042303	molting cycle	http://amigo.geneontology.org/amigo/term/GO:0042303	113	2	0.694375	2.88029	0.153106	1	3488;8861	LDB1;IGFBP5	BP
GO:0006515	protein quality control for misfolded or incompletely synthesized proteins	http://amigo.geneontology.org/amigo/term/GO:0006515	27	1	0.165913	6.02727	0.153437	1	56886	UGGT1	BP
GO:0034067	protein localization to Golgi apparatus	http://amigo.geneontology.org/amigo/term/GO:0034067	27	1	0.165913	6.02727	0.153437	1	8729	GBF1	BP
GO:0035902	response to immobilization stress	http://amigo.geneontology.org/amigo/term/GO:0035902	27	1	0.165913	6.02727	0.153437	1	5309	PITX3	BP
GO:0005635	nuclear envelope	http://amigo.geneontology.org/amigo/term/GO:0005635	455	5	2.84403	1.75807	0.154338	1	274;10526;23592;79004;100131211	CUEDC2;LEMD3;BIN1;NEMP2;IPO8	CC
GO:0035035	histone acetyltransferase binding	http://amigo.geneontology.org/amigo/term/GO:0035035	29	1	0.167072	5.98543	0.154432	1	1385	CREB1	MF
GO:0018196	peptidyl-asparagine modification	http://amigo.geneontology.org/amigo/term/GO:0018196	28	1	0.172058	5.81201	0.158649	1	56886	UGGT1	BP
GO:0032196	transposition	http://amigo.geneontology.org/amigo/term/GO:0032196	28	1	0.172058	5.81201	0.158649	1	2071	ERCC3	BP
GO:0005484	SNAP receptor activity	http://amigo.geneontology.org/amigo/term/GO:0005484	30	1	0.172833	5.78592	0.159315	1	9482	STX8	MF
GO:0045505	dynein intermediate chain binding	http://amigo.geneontology.org/amigo/term/GO:0045505	30	1	0.172833	5.78592	0.159315	1	636	BICD1	MF
GO:0002020	protease binding	http://amigo.geneontology.org/amigo/term/GO:0002020	124	2	0.714378	2.79964	0.160006	1	274;1281	BIN1;COL3A1	MF
GO:0010008	endosome membrane	http://amigo.geneontology.org/amigo/term/GO:0010008	461	5	2.88154	1.73519	0.160358	1	1182;5662;7855;9482;79803	PSD;STX8;CLCN3;HPS6;FZD5	CC
GO:0005769	early endosome	http://amigo.geneontology.org/amigo/term/GO:0005769	339	4	2.11896	1.88772	0.161489	1	1182;7855;9482;79803	STX8;CLCN3;HPS6;FZD5	CC
GO:0006929	substrate-dependent cell migration	http://amigo.geneontology.org/amigo/term/GO:0006929	29	1	0.178202	5.6116	0.163829	1	9423	NTN1	BP
GO:0034367	protein-containing complex remodeling	http://amigo.geneontology.org/amigo/term/GO:0034367	29	1	0.178202	5.6116	0.163829	1	2071	ERCC3	BP
GO:0030515	snoRNA binding	http://amigo.geneontology.org/amigo/term/GO:0030515	31	1	0.178595	5.59927	0.16417	1	9221	NOLC1	MF
GO:0031369	translation initiation factor binding	http://amigo.geneontology.org/amigo/term/GO:0031369	31	1	0.178595	5.59927	0.16417	1	5433	POLR2D	MF
GO:0006403	RNA localization	http://amigo.geneontology.org/amigo/term/GO:0006403	228	3	1.40104	2.14127	0.165159	1	636;5433;55339	POLR2D;WDR33;BICD1	BP
GO:0016049	cell growth	http://amigo.geneontology.org/amigo/term/GO:0016049	473	5	2.90654	1.72026	0.165797	1	3485;3488;9423;65981;84298	NTN1;LLPH;IGFBP2;IGFBP5;CAPRIN2	BP
hsa04216	Ferroptosis	http://www.kegg.jp/kegg-bin/show_pathway?hsa04216+30061	40	1	0.182086	5.49191	0.167216	1	30061	SLC40A1	kegg
GO:0043292	contractile fiber	http://amigo.geneontology.org/amigo/term/GO:0043292	226	3	1.41264	2.12368	0.167456	1	274;23022;56203	LMOD3;PALLD;BIN1	CC
GO:0006298	mismatch repair	http://amigo.geneontology.org/amigo/term/GO:0006298	30	1	0.184347	5.42454	0.168977	1	5378	PMS1	BP
GO:0005802	trans-Golgi network	http://amigo.geneontology.org/amigo/term/GO:0005802	227	3	1.41889	2.11433	0.168986	1	636;8729;9482	STX8;GBF1;BICD1	CC
GO:0043491	protein kinase B signaling	http://amigo.geneontology.org/amigo/term/GO:0043491	232	3	1.42562	2.10435	0.171161	1	2253;3488;23533	PIK3R5;FGF8;IGFBP5	BP
GO:0002009	morphogenesis of an epithelium	http://amigo.geneontology.org/amigo/term/GO:0002009	480	5	2.94956	1.69517	0.172883	1	2253;3488;7855;9423;51684	SUFU;NTN1;FGF8;FZD5;IGFBP5	BP
GO:1902742	apoptotic process involved in development	http://amigo.geneontology.org/amigo/term/GO:1902742	31	1	0.190492	5.24956	0.174094	1	7855	FZD5	BP
GO:0010038	response to metal ion	http://amigo.geneontology.org/amigo/term/GO:0010038	356	4	2.18759	1.8285	0.175747	1	1385;3485;30061;30819	SLC40A1;KCNIP2;CREB1;IGFBP2	BP
GO:0050878	regulation of body fluid levels	http://amigo.geneontology.org/amigo/term/GO:0050878	483	5	2.96799	1.68464	0.175956	1	1281;1385;23533;79803;146850	PIK3R6;PIK3R5;COL3A1;HPS6;CREB1	BP
GO:0035326	enhancer binding	http://amigo.geneontology.org/amigo/term/GO:0035326	132	2	0.760467	2.62996	0.176349	1	1385;8861	LDB1;CREB1	MF
GO:0005793	endoplasmic reticulum-Golgi intermediate compartment	http://amigo.geneontology.org/amigo/term/GO:0005793	122	2	0.762576	2.62269	0.17702	1	8729;56886	UGGT1;GBF1	CC
GO:0016072	rRNA metabolic process	http://amigo.geneontology.org/amigo/term/GO:0016072	236	3	1.4502	2.06868	0.177226	1	9221;10360;84128	WDR75;NPM3;NOLC1	BP
GO:0016790	thiolester hydrolase activity	http://amigo.geneontology.org/amigo/term/GO:0016790	34	1	0.195878	5.10522	0.17857	1	26275	HIBCH	MF
GO:0045995	regulation of embryonic development	http://amigo.geneontology.org/amigo/term/GO:0045995	125	2	0.768114	2.60378	0.179174	1	1290;51684	SUFU;COL5A2	BP
GO:0090066	regulation of anatomical structure size	http://amigo.geneontology.org/amigo/term/GO:0090066	487	5	2.99257	1.6708	0.180086	1	274;1182;1385;9423;56203	NTN1;LMOD3;CLCN3;BIN1;CREB1	BP
GO:0071559	response to transforming growth factor beta	http://amigo.geneontology.org/amigo/term/GO:0071559	238	3	1.46249	2.0513	0.180282	1	1281;1385;23592	LEMD3;COL3A1;CREB1	BP
hsa04962	Vasopressin-regulated water reabsorption	http://www.kegg.jp/kegg-bin/show_pathway?hsa04962+1385	44	1	0.200295	4.99265	0.18236	1	1385	CREB1	kegg
GO:0061564	axon development	http://amigo.geneontology.org/amigo/term/GO:0061564	490	5	3.01101	1.66057	0.183208	1	1385;2253;8609;9423;23022	NTN1;PALLD;FGF8;KLF7;CREB1	BP
GO:0019825	oxygen binding	http://amigo.geneontology.org/amigo/term/GO:0019825	35	1	0.201639	4.95936	0.183316	1	1586	CYP17A1	MF
GO:0035270	endocrine system development	http://amigo.geneontology.org/amigo/term/GO:0035270	128	2	0.786549	2.54275	0.185798	1	1385;2253	FGF8;CREB1	BP
GO:0071166	ribonucleoprotein complex localization	http://amigo.geneontology.org/amigo/term/GO:0071166	128	2	0.786549	2.54275	0.185798	1	5433;55339	POLR2D;WDR33	BP
hsa03022	Basal transcription factors	http://www.kegg.jp/kegg-bin/show_pathway?hsa03022+2071	45	1	0.204847	4.8817	0.186104	1	2071	ERCC3	kegg
GO:0071824	protein-DNA complex subunit organization	http://amigo.geneontology.org/amigo/term/GO:0071824	242	3	1.48707	2.01739	0.186436	1	1385;2071;7141	ERCC3;CREB1;TNP1	BP
GO:0000791	euchromatin	http://amigo.geneontology.org/amigo/term/GO:0000791	33	1	0.20627	4.848	0.187182	1	1385	CREB1	CC
hsa00230	Purine metabolism	http://www.kegg.jp/kegg-bin/show_pathway?hsa00230+22978+5433	174	2	0.792074	2.52502	0.187264	1	22978;5433	NT5C2;POLR2D	kegg
GO:0046906	tetrapyrrole binding	http://amigo.geneontology.org/amigo/term/GO:0046906	138	2	0.795034	2.51562	0.188777	1	1586;339761	CYP17A1;CYP27C1	MF
GO:0034470	ncRNA processing	http://amigo.geneontology.org/amigo/term/GO:0034470	367	4	2.25518	1.77369	0.189228	1	9221;10360;64172;84128	OSGEPL1;WDR75;NPM3;NOLC1	BP
GO:0048854	brain morphogenesis	http://amigo.geneontology.org/amigo/term/GO:0048854	34	1	0.208927	4.78636	0.189259	1	2253	FGF8	BP
GO:0007034	vacuolar transport	http://amigo.geneontology.org/amigo/term/GO:0007034	130	2	0.798839	2.50363	0.190233	1	274;9482	STX8;BIN1	BP
GO:0007224	smoothened signaling pathway	http://amigo.geneontology.org/amigo/term/GO:0007224	130	2	0.798839	2.50363	0.190233	1	403;51684	SUFU;ARL3	BP
GO:0016247	channel regulator activity	http://amigo.geneontology.org/amigo/term/GO:0016247	139	2	0.800795	2.49752	0.19086	1	9482;30819	STX8;KCNIP2	MF
hsa03420	Nucleotide excision repair	http://www.kegg.jp/kegg-bin/show_pathway?hsa03420+2071	47	1	0.213951	4.67397	0.193542	1	2071	ERCC3	kegg
hsa04340	Hedgehog signaling pathway	http://www.kegg.jp/kegg-bin/show_pathway?hsa04340+51684	47	1	0.213951	4.67397	0.193542	1	51684	SUFU	kegg
hsa00280	Valine, leucine and isoleucine degradation	http://www.kegg.jp/kegg-bin/show_pathway?hsa00280+26275	48	1	0.218503	4.57659	0.197237	1	26275	HIBCH	kegg
GO:0044215	other organism	http://amigo.geneontology.org/amigo/term/GO:0044215	35	1	0.218772	4.57098	0.197345	1	636	BICD1	CC
GO:0008536	Ran GTPase binding	http://amigo.geneontology.org/amigo/term/GO:0008536	38	1	0.218922	4.56783	0.19739	1	10526	IPO8	MF
hsa04913	Ovarian steroidogenesis	http://www.kegg.jp/kegg-bin/show_pathway?hsa04913+1586	49	1	0.223055	4.48319	0.200915	1	1586	CYP17A1	kegg
hsa05030	Cocaine addiction	http://www.kegg.jp/kegg-bin/show_pathway?hsa05030+1385	49	1	0.223055	4.48319	0.200915	1	1385	CREB1	kegg
GO:0042805	actinin binding	http://amigo.geneontology.org/amigo/term/GO:0042805	39	1	0.224684	4.4507	0.202028	1	23022	PALLD	MF
hsa05202	Transcriptional misregulation in cancer	http://www.kegg.jp/kegg-bin/show_pathway?hsa05202+4286+8861	186	2	0.8467	2.36211	0.207205	1	4286;8861	MITF;LDB1	kegg
hsa04978	Mineral absorption	http://www.kegg.jp/kegg-bin/show_pathway?hsa04978+30061	51	1	0.23216	4.30738	0.208222	1	30061	SLC40A1	kegg
GO:0005795	Golgi stack	http://amigo.geneontology.org/amigo/term/GO:0005795	136	2	0.850084	2.35271	0.208746	1	8729;51643	TMBIM4;GBF1	CC
GO:0005506	iron ion binding	http://amigo.geneontology.org/amigo/term/GO:0005506	148	2	0.852645	2.34564	0.209744	1	1586;339761	CYP17A1;CYP27C1	MF
GO:0001221	transcription cofactor binding	http://amigo.geneontology.org/amigo/term/GO:0001221	41	1	0.236206	4.2336	0.211226	1	1385	CREB1	MF
hsa04062	Chemokine signaling pathway	http://www.kegg.jp/kegg-bin/show_pathway?hsa04062+146850+23533	189	2	0.860356	2.32462	0.21223	1	146850;23533	PIK3R6;PIK3R5	kegg
GO:0032994	protein-lipid complex	http://amigo.geneontology.org/amigo/term/GO:0032994	38	1	0.237524	4.21011	0.212356	1	274	BIN1	CC
GO:0004386	helicase activity	http://amigo.geneontology.org/amigo/term/GO:0004386	150	2	0.864167	2.31437	0.213969	1	2071;92797	HELB;ERCC3	MF
hsa05016	Huntington disease	http://www.kegg.jp/kegg-bin/show_pathway?hsa05016+1385+5433	193	2	0.878565	2.27644	0.218952	1	1385;5433	POLR2D;CREB1	kegg
hsa05134	Legionellosis	http://www.kegg.jp/kegg-bin/show_pathway?hsa05134+4791	55	1	0.250368	3.99412	0.222641	1	4791	NFKB2	kegg
GO:0019840	isoprenoid binding	http://amigo.geneontology.org/amigo/term/GO:0019840	44	1	0.253489	3.94494	0.224826	1	339761	CYP27C1	MF
GO:0016705	oxidoreductase activity, acting on paired donors, with incorporation or reduction of molecular oxygen	http://amigo.geneontology.org/amigo/term/GO:0016705	157	2	0.904495	2.21118	0.228816	1	1586;339761	CYP17A1;CYP27C1	MF
GO:0048156	tau protein binding	http://amigo.geneontology.org/amigo/term/GO:0048156	45	1	0.25925	3.85728	0.229308	1	274	BIN1	MF
GO:0005201	extracellular matrix structural constituent	http://amigo.geneontology.org/amigo/term/GO:0005201	158	2	0.910256	2.19718	0.230944	1	1281;1290	COL5A2;COL3A1	MF
hsa05203	Viral carcinogenesis	http://www.kegg.jp/kegg-bin/show_pathway?hsa05203+1385+4791	201	2	0.914982	2.18584	0.232456	1	1385;4791	NFKB2;CREB1	kegg
GO:0019205	nucleobase-containing compound kinase activity	http://amigo.geneontology.org/amigo/term/GO:0019205	46	1	0.265011	3.77342	0.233764	1	22978	NT5C2	MF
GO:0009295	nucleoid	http://amigo.geneontology.org/amigo/term/GO:0009295	43	1	0.268777	3.72056	0.236762	1	22868	FASTKD2	CC
hsa00140	Steroid hormone biosynthesis	http://www.kegg.jp/kegg-bin/show_pathway?hsa00140+1586	60	1	0.273129	3.66127	0.240308	1	1586	CYP17A1	kegg
GO:0051018	protein kinase A binding	http://amigo.geneontology.org/amigo/term/GO:0051018	48	1	0.276534	3.6162	0.242601	1	84281	C2orf88	MF
GO:0070888	E-box binding	http://amigo.geneontology.org/amigo/term/GO:0070888	50	1	0.288056	3.47155	0.251337	1	4286	MITF	MF
GO:0031201	SNARE complex	http://amigo.geneontology.org/amigo/term/GO:0031201	47	1	0.293779	3.40392	0.25575	1	9482	STX8	CC
hsa04137	Mitophagy	http://www.kegg.jp/kegg-bin/show_pathway?hsa04137+4286	65	1	0.29589	3.37964	0.257584	1	4286	MITF	kegg
hsa04924	Renin secretion	http://www.kegg.jp/kegg-bin/show_pathway?hsa04924+1385	65	1	0.29589	3.37964	0.257584	1	1385	CREB1	kegg
GO:0004674	protein serine/threonine kinase activity	http://amigo.geneontology.org/amigo/term/GO:0004674	449	4	2.58674	1.54635	0.25912	1	2071;4750;10746;11213	IRAK3;NEK1;MAP3K2;ERCC3	MF
GO:0052742	phosphatidylinositol kinase activity	http://amigo.geneontology.org/amigo/term/GO:0052742	52	1	0.299578	3.33803	0.259974	1	2253	FGF8	MF
GO:0001098	basal transcription machinery binding	http://amigo.geneontology.org/amigo/term/GO:0001098	53	1	0.305339	3.27505	0.264255	1	84298	LLPH	MF
hsa00830	Retinol metabolism	http://www.kegg.jp/kegg-bin/show_pathway?hsa00830+339761	67	1	0.304994	3.27875	0.264388	1	339761	CYP27C1	kegg
GO:0019898	extrinsic component of membrane	http://amigo.geneontology.org/amigo/term/GO:0019898	287	3	1.79393	1.67231	0.26673	1	5662;23533;146850	PSD;PIK3R6;PIK3R5	CC
hsa05031	Amphetamine addiction	http://www.kegg.jp/kegg-bin/show_pathway?hsa05031+1385	68	1	0.309546	3.23054	0.267767	1	1385	CREB1	kegg
GO:0030139	endocytic vesicle	http://amigo.geneontology.org/amigo/term/GO:0030139	289	3	1.80643	1.66073	0.27013	1	1182;7855;9482	STX8;CLCN3;FZD5	CC
GO:0043621	protein self-association	http://amigo.geneontology.org/amigo/term/GO:0043621	55	1	0.316861	3.15595	0.272745	1	8861	LDB1	MF
GO:0004713	protein tyrosine kinase activity	http://amigo.geneontology.org/amigo/term/GO:0004713	178	2	1.02548	1.95031	0.273686	1	2253;4750	NEK1;FGF8	MF
GO:0003713	transcription coactivator activity	http://amigo.geneontology.org/amigo/term/GO:0003713	316	3	1.82051	1.64789	0.27407	1	4791;8609;23082	NFKB2;PPRC1;KLF7	MF
hsa04917	Prolactin signaling pathway	http://www.kegg.jp/kegg-bin/show_pathway?hsa04917+1586	70	1	0.31865	3.13824	0.274479	1	1586	CYP17A1	kegg
GO:0030276	clathrin binding	http://amigo.geneontology.org/amigo/term/GO:0030276	57	1	0.328384	3.04522	0.281138	1	274	BIN1	MF
GO:0046982	protein heterodimerization activity	http://amigo.geneontology.org/amigo/term/GO:0046982	468	4	2.6962	1.48357	0.283509	1	1182;9039;9221;11213	IRAK3;UBA3;CLCN3;NOLC1	MF
GO:0140097	catalytic activity, acting on DNA	http://amigo.geneontology.org/amigo/term/GO:0140097	184	2	1.06005	1.88671	0.286525	1	2071;92797	HELB;ERCC3	MF
hsa04918	Thyroid hormone synthesis	http://www.kegg.jp/kegg-bin/show_pathway?hsa04918+1385	74	1	0.336859	2.9686	0.287726	1	1385	CREB1	kegg
GO:0008237	metallopeptidase activity	http://amigo.geneontology.org/amigo/term/GO:0008237	185	2	1.06581	1.87651	0.288663	1	64172;130749	OSGEPL1;CPO	MF
GO:0098631	cell adhesion mediator activity	http://amigo.geneontology.org/amigo/term/GO:0098631	59	1	0.339906	2.94199	0.289436	1	23022	PALLD	MF
GO:0015030	Cajal body	http://amigo.geneontology.org/amigo/term/GO:0015030	55	1	0.343784	2.9088	0.292341	1	9221	NOLC1	CC
hsa04612	Antigen processing and presentation	http://www.kegg.jp/kegg-bin/show_pathway?hsa04612+1385	77	1	0.350515	2.85294	0.297507	1	1385	CREB1	kegg
GO:0042393	histone binding	http://amigo.geneontology.org/amigo/term/GO:0042393	192	2	1.10613	1.8081	0.303611	1	10360;54969	HPF1;NPM3	MF
GO:0044450	microtubule organizing center part	http://amigo.geneontology.org/amigo/term/GO:0044450	178	2	1.11261	1.79757	0.306054	1	4750;10121	ACTR1A;NEK1	CC
GO:0044452	nucleolar part	http://amigo.geneontology.org/amigo/term/GO:0044452	178	2	1.11261	1.79757	0.306054	1	9221;55339	WDR33;NOLC1	CC
GO:0045171	intercellular bridge	http://amigo.geneontology.org/amigo/term/GO:0045171	59	1	0.368787	2.7116	0.309967	1	22868	FASTKD2	CC
GO:0019843	rRNA binding	http://amigo.geneontology.org/amigo/term/GO:0019843	65	1	0.374473	2.67042	0.313766	1	22868	FASTKD2	MF
GO:0005801	cis-Golgi network	http://amigo.geneontology.org/amigo/term/GO:0005801	60	1	0.375037	2.6664	0.314306	1	8729	GBF1	CC
hsa04911	Insulin secretion	http://www.kegg.jp/kegg-bin/show_pathway?hsa04911+1385	85	1	0.386933	2.58443	0.322956	1	1385	CREB1	kegg
GO:0005759	mitochondrial matrix	http://amigo.geneontology.org/amigo/term/GO:0005759	462	4	2.88779	1.38514	0.326893	1	1385;22868;26275;84869	CBR4;HIBCH;FASTKD2;CREB1	CC
GO:0003684	damaged DNA binding	http://amigo.geneontology.org/amigo/term/GO:0003684	69	1	0.397517	2.51562	0.329528	1	2071	ERCC3	MF
hsa04540	Gap junction	http://www.kegg.jp/kegg-bin/show_pathway?hsa04540+10746	88	1	0.400589	2.49632	0.332266	1	10746	MAP3K2	kegg
hsa04211	Longevity regulating pathway	http://www.kegg.jp/kegg-bin/show_pathway?hsa04211+1385	89	1	0.405141	2.46827	0.335342	1	1385	CREB1	kegg
GO:0090734	site of DNA damage	http://amigo.geneontology.org/amigo/term/GO:0090734	66	1	0.412541	2.424	0.339779	1	92797	HELB	CC
hsa03015	mRNA surveillance pathway	http://www.kegg.jp/kegg-bin/show_pathway?hsa03015+55339	91	1	0.414246	2.41403	0.341453	1	55339	WDR33	kegg
hsa04666	Fc gamma R-mediated phagocytosis	http://www.kegg.jp/kegg-bin/show_pathway?hsa04666+274	91	1	0.414246	2.41403	0.341453	1	274	BIN1	kegg
GO:0000287	magnesium ion binding	http://amigo.geneontology.org/amigo/term/GO:0000287	211	2	1.2156	1.64528	0.343877	1	403;11213	ARL3;IRAK3	MF
hsa04912	GnRH signaling pathway	http://www.kegg.jp/kegg-bin/show_pathway?hsa04912+10746	93	1	0.42335	2.36211	0.347509	1	10746	MAP3K2	kegg
GO:0005657	replication fork	http://amigo.geneontology.org/amigo/term/GO:0005657	69	1	0.431293	2.31861	0.352164	1	92797	HELB	CC
GO:0032153	cell division site	http://amigo.geneontology.org/amigo/term/GO:0032153	69	1	0.431293	2.31861	0.352164	1	5662	PSD	CC
hsa04064	NF-kappa B signaling pathway	http://www.kegg.jp/kegg-bin/show_pathway?hsa04064+4791	95	1	0.432454	2.31238	0.353511	1	4791	NFKB2	kegg
hsa04713	Circadian entrainment	http://www.kegg.jp/kegg-bin/show_pathway?hsa04713+1385	96	1	0.437006	2.2883	0.356491	1	1385	CREB1	kegg
hsa04925	Aldosterone synthesis and secretion	http://www.kegg.jp/kegg-bin/show_pathway?hsa04925+1385	96	1	0.437006	2.2883	0.356491	1	1385	CREB1	kegg
hsa05146	Amoebiasis	http://www.kegg.jp/kegg-bin/show_pathway?hsa05146+1281	96	1	0.437006	2.2883	0.356491	1	1281	COL3A1	kegg
hsa05215	Prostate cancer	http://www.kegg.jp/kegg-bin/show_pathway?hsa05215+1385	97	1	0.441558	2.26471	0.359459	1	1385	CREB1	kegg
GO:0043025	neuronal cell body	http://amigo.geneontology.org/amigo/term/GO:0043025	486	4	3.0378	1.31674	0.361395	1	1586;5309;7855;57626	CYP17A1;KLHL1;PITX3;FZD5	CC
GO:0016741	transferase activity, transferring one-carbon groups	http://amigo.geneontology.org/amigo/term/GO:0016741	221	2	1.27321	1.57084	0.364798	1	57412;151194	AS3MT;METTL21A	MF
hsa04933	AGE-RAGE signaling pathway in diabetic complications	http://www.kegg.jp/kegg-bin/show_pathway?hsa04933+1281	99	1	0.450663	2.21895	0.365354	1	1281	COL3A1	kegg
GO:0051117	ATPase binding	http://amigo.geneontology.org/amigo/term/GO:0051117	80	1	0.460889	2.16972	0.371057	1	151194	METTL21A	MF
hsa04922	Glucagon signaling pathway	http://www.kegg.jp/kegg-bin/show_pathway?hsa04922+1385	103	1	0.468871	2.13278	0.376987	1	1385	CREB1	kegg
GO:0043178	alcohol binding	http://amigo.geneontology.org/amigo/term/GO:0043178	82	1	0.472412	2.1168	0.37833	1	339761	CYP27C1	MF
hsa04625	C-type lectin receptor signaling pathway	http://www.kegg.jp/kegg-bin/show_pathway?hsa04625+4791	104	1	0.473423	2.11227	0.379863	1	4791	NFKB2	kegg
GO:0008013	beta-catenin binding	http://amigo.geneontology.org/amigo/term/GO:0008013	83	1	0.478173	2.09129	0.381936	1	51684	SUFU	MF
hsa03008	Ribosome biogenesis in eukaryotes	http://www.kegg.jp/kegg-bin/show_pathway?hsa03008+84128	105	1	0.477976	2.09216	0.382725	1	84128	WDR75	kegg
GO:0005667	transcription factor complex	http://amigo.geneontology.org/amigo/term/GO:0005667	355	3	2.21897	1.35198	0.383559	1	1385;2071;8861	ERCC3;LDB1;CREB1	CC
GO:0005811	lipid droplet	http://amigo.geneontology.org/amigo/term/GO:0005811	77	1	0.481298	2.07772	0.384083	1	8729	GBF1	CC
GO:0016528	sarcoplasm	http://amigo.geneontology.org/amigo/term/GO:0016528	77	1	0.481298	2.07772	0.384083	1	201140	DHRS7C	CC
hsa04928	Parathyroid hormone synthesis, secretion and action	http://www.kegg.jp/kegg-bin/show_pathway?hsa04928+1385	106	1	0.482528	2.07242	0.385575	1	1385	CREB1	kegg
GO:0035770	ribonucleoprotein granule	http://amigo.geneontology.org/amigo/term/GO:0035770	214	2	1.33763	1.49518	0.38807	1	5433;22868	POLR2D;FASTKD2	CC
GO:0016323	basolateral plasma membrane	http://amigo.geneontology.org/amigo/term/GO:0016323	216	2	1.35013	1.48133	0.39252	1	30061;54805	CNNM2;SLC40A1	CC
GO:0030165	PDZ domain binding	http://amigo.geneontology.org/amigo/term/GO:0030165	86	1	0.495456	2.01834	0.392629	1	1182	CLCN3	MF
GO:0003714	transcription corepressor activity	http://amigo.geneontology.org/amigo/term/GO:0003714	235	2	1.35386	1.47726	0.393666	1	8861;51684	SUFU;LDB1	MF
hsa04668	TNF signaling pathway	http://www.kegg.jp/kegg-bin/show_pathway?hsa04668+1385	110	1	0.500736	1.99706	0.396848	1	1385	CREB1	kegg
GO:0003727	single-stranded RNA binding	http://amigo.geneontology.org/amigo/term/GO:0003727	88	1	0.506978	1.97247	0.399656	1	5433	POLR2D	MF
GO:0008565	protein transporter activity	http://amigo.geneontology.org/amigo/term/GO:0008565	89	1	0.512739	1.95031	0.40314	1	10526	IPO8	MF
hsa01200	Carbon metabolism	http://www.kegg.jp/kegg-bin/show_pathway?hsa01200+26275	116	1	0.528049	1.89376	0.413382	1	26275	HIBCH	kegg
GO:0030133	transport vesicle	http://amigo.geneontology.org/amigo/term/GO:0030133	374	3	2.33773	1.2833	0.415867	1	274;1182;30061	CLCN3;BIN1;SLC40A1	CC
hsa04722	Neurotrophin signaling pathway	http://www.kegg.jp/kegg-bin/show_pathway?hsa04722+11213	119	1	0.541706	1.84602	0.421483	1	11213	IRAK3	kegg
hsa04152	AMPK signaling pathway	http://www.kegg.jp/kegg-bin/show_pathway?hsa04152+1385	120	1	0.546258	1.83064	0.424159	1	1385	CREB1	kegg
GO:0005776	autophagosome	http://amigo.geneontology.org/amigo/term/GO:0005776	88	1	0.550055	1.818	0.425459	1	285180	RUFY4	CC
GO:0016746	transferase activity, transferring acyl groups	http://amigo.geneontology.org/amigo/term/GO:0016746	258	2	1.48637	1.34556	0.439787	1	64172;83401	OSGEPL1;ELOVL3	MF
GO:0051087	chaperone binding	http://amigo.geneontology.org/amigo/term/GO:0051087	100	1	0.576112	1.73577	0.440167	1	274	BIN1	MF
GO:0005200	structural constituent of cytoskeleton	http://amigo.geneontology.org/amigo/term/GO:0005200	101	1	0.581873	1.71859	0.443419	1	636	BICD1	MF
GO:0000149	SNARE binding	http://amigo.geneontology.org/amigo/term/GO:0000149	102	1	0.587634	1.70174	0.446652	1	9482	STX8	MF
GO:0005770	late endosome	http://amigo.geneontology.org/amigo/term/GO:0005770	242	2	1.51265	1.32218	0.448992	1	1182;9482	STX8;CLCN3	CC
hsa04728	Dopaminergic synapse	http://www.kegg.jp/kegg-bin/show_pathway?hsa04728+1385	131	1	0.596332	1.67692	0.452815	1	1385	CREB1	kegg
GO:0044445	cytosolic part	http://amigo.geneontology.org/amigo/term/GO:0044445	244	2	1.52515	1.31135	0.453219	1	79803;119032	BORCS7;HPS6	CC
GO:0005774	vacuolar membrane	http://amigo.geneontology.org/amigo/term/GO:0005774	397	3	2.4815	1.20895	0.45428	1	9482;79803;119032	BORCS7;STX8;HPS6	CC
GO:0016651	oxidoreductase activity, acting on NAD(P)H	http://amigo.geneontology.org/amigo/term/GO:0016651	106	1	0.610678	1.63752	0.4594	1	84869	CBR4	MF
hsa05165	Human papillomavirus infection	http://www.kegg.jp/kegg-bin/show_pathway?hsa05165+1385+7855	339	2	1.54318	1.29603	0.461061	1	1385;7855	CREB1;FZD5	kegg
GO:0003697	single-stranded DNA binding	http://amigo.geneontology.org/amigo/term/GO:0003697	107	1	0.616439	1.62222	0.462542	1	5433	POLR2D	MF
GO:0016605	PML body	http://amigo.geneontology.org/amigo/term/GO:0016605	99	1	0.618811	1.616	0.464096	1	81603	TRIM8	CC
GO:0016887	ATPase activity	http://amigo.geneontology.org/amigo/term/GO:0016887	438	3	2.52337	1.18889	0.464948	1	2071;5378;92797	HELB;ERCC3;PMS1	MF
hsa04120	Ubiquitin mediated proteolysis	http://www.kegg.jp/kegg-bin/show_pathway?hsa04120+9039	137	1	0.623644	1.60348	0.467857	1	9039	UBA3	kegg
hsa04915	Estrogen signaling pathway	http://www.kegg.jp/kegg-bin/show_pathway?hsa04915+1385	137	1	0.623644	1.60348	0.467857	1	1385	CREB1	kegg
GO:0046873	metal ion transmembrane transporter activity	http://amigo.geneontology.org/amigo/term/GO:0046873	440	3	2.53489	1.18348	0.467953	1	30061;30819;54805	CNNM2;SLC40A1;KCNIP2	MF
GO:0008238	exopeptidase activity	http://amigo.geneontology.org/amigo/term/GO:0008238	110	1	0.633723	1.57798	0.471858	1	130749	CPO	MF
hsa04550	Signaling pathways regulating pluripotency of stem cells	http://www.kegg.jp/kegg-bin/show_pathway?hsa04550+7855	139	1	0.632749	1.58041	0.472781	1	7855	FZD5	kegg
GO:0009055	electron transfer activity	http://amigo.geneontology.org/amigo/term/GO:0009055	111	1	0.639484	1.56376	0.474929	1	2745	GLRX	MF
hsa05161	Hepatitis B	http://www.kegg.jp/kegg-bin/show_pathway?hsa05161+1385	144	1	0.655509	1.52553	0.484899	1	1385	CREB1	kegg
GO:1990204	oxidoreductase complex	http://amigo.geneontology.org/amigo/term/GO:1990204	107	1	0.668816	1.49518	0.490579	1	84869	CBR4	CC
GO:0016798	hydrolase activity, acting on glycosyl bonds	http://amigo.geneontology.org/amigo/term/GO:0016798	117	1	0.674051	1.48357	0.492983	1	10724	OGA	MF
GO:0022803	passive transmembrane transporter activity	http://amigo.geneontology.org/amigo/term/GO:0022803	457	3	2.63283	1.13946	0.493196	1	1182;30061;30819	CLCN3;SLC40A1;KCNIP2	MF
GO:0051082	unfolded protein binding	http://amigo.geneontology.org/amigo/term/GO:0051082	118	1	0.679812	1.471	0.495932	1	56886	UGGT1	MF
hsa04150	mTOR signaling pathway	http://www.kegg.jp/kegg-bin/show_pathway?hsa04150+7855	151	1	0.687374	1.45481	0.501411	1	7855	FZD5	kegg
GO:0101005	ubiquitinyl hydrolase activity	http://amigo.geneontology.org/amigo/term/GO:0101005	120	1	0.691334	1.44648	0.501779	1	124739	USP43	MF
hsa04390	Hippo signaling pathway	http://www.kegg.jp/kegg-bin/show_pathway?hsa04390+7855	154	1	0.701031	1.42647	0.508329	1	7855	FZD5	kegg
GO:0044325	ion channel binding	http://amigo.geneontology.org/amigo/term/GO:0044325	123	1	0.708617	1.4112	0.510425	1	30819	KCNIP2	MF
GO:0000151	ubiquitin ligase complex	http://amigo.geneontology.org/amigo/term/GO:0000151	273	2	1.70642	1.17204	0.51242	1	54876;196394	DCAF16;AMN1	CC
GO:0044389	ubiquitin-like protein ligase binding	http://amigo.geneontology.org/amigo/term/GO:0044389	298	2	1.71681	1.16495	0.515289	1	7855;9482	STX8;FZD5	MF
GO:0030135	coated vesicle	http://amigo.geneontology.org/amigo/term/GO:0030135	275	2	1.71892	1.16352	0.516351	1	7855;10121	ACTR1A;FZD5	CC
GO:0016779	nucleotidyltransferase activity	http://amigo.geneontology.org/amigo/term/GO:0016779	129	1	0.743184	1.34556	0.527275	1	5433	POLR2D	MF
GO:0043021	ribonucleoprotein complex binding	http://amigo.geneontology.org/amigo/term/GO:0043021	129	1	0.743184	1.34556	0.527275	1	9221	NOLC1	MF
hsa04141	Protein processing in endoplasmic reticulum	http://www.kegg.jp/kegg-bin/show_pathway?hsa04141+56886	165	1	0.751105	1.33137	0.532907	1	56886	UGGT1	kegg
GO:0070851	growth factor receptor binding	http://amigo.geneontology.org/amigo/term/GO:0070851	132	1	0.760467	1.31498	0.535485	1	2253	FGF8	MF
hsa05225	Hepatocellular carcinoma	http://www.kegg.jp/kegg-bin/show_pathway?hsa05225+7855	168	1	0.764761	1.3076	0.539401	1	7855	FZD5	kegg
GO:0048037	cofactor binding	http://amigo.geneontology.org/amigo/term/GO:0048037	492	3	2.83447	1.0584	0.543291	1	1586;84869;339761	CYP17A1;CBR4;CYP27C1	MF
GO:0019842	vitamin binding	http://amigo.geneontology.org/amigo/term/GO:0019842	136	1	0.783512	1.2763	0.546212	1	339761	CYP27C1	MF
hsa04360	Axon guidance	http://www.kegg.jp/kegg-bin/show_pathway?hsa04360+9423	175	1	0.796626	1.25529	0.554213	1	9423	NTN1	kegg
hsa05152	Tuberculosis	http://www.kegg.jp/kegg-bin/show_pathway?hsa05152+1385	179	1	0.814835	1.22724	0.562469	1	1385	CREB1	kegg
hsa05034	Alcoholism	http://www.kegg.jp/kegg-bin/show_pathway?hsa05034+1385	180	1	0.819387	1.22042	0.564509	1	1385	CREB1	kegg
GO:0042383	sarcolemma	http://amigo.geneontology.org/amigo/term/GO:0042383	134	1	0.837583	1.19391	0.570796	1	274	BIN1	CC
GO:0042579	microbody	http://amigo.geneontology.org/amigo/term/GO:0042579	137	1	0.856335	1.16777	0.578902	1	8729	GBF1	CC
GO:0001653	peptide receptor activity	http://amigo.geneontology.org/amigo/term/GO:0001653	149	1	0.858406	1.16495	0.579418	1	9340	GLP2R	MF
GO:0016874	ligase activity	http://amigo.geneontology.org/amigo/term/GO:0016874	151	1	0.869929	1.14952	0.584309	1	9039	UBA3	MF
GO:0097730	non-motile cilium	http://amigo.geneontology.org/amigo/term/GO:0097730	140	1	0.875087	1.14274	0.586857	1	403	ARL3	CC
GO:0098793	presynapse	http://amigo.geneontology.org/amigo/term/GO:0098793	483	3	3.01905	0.99369	0.587337	1	274;1182;30061	CLCN3;BIN1;SLC40A1	CC
hsa04024	cAMP signaling pathway	http://www.kegg.jp/kegg-bin/show_pathway?hsa04024+1385	199	1	0.905878	1.1039	0.601571	1	1385	CREB1	kegg
hsa05169	Epstein-Barr virus infection	http://www.kegg.jp/kegg-bin/show_pathway?hsa05169+4791	201	1	0.914982	1.09292	0.605289	1	4791	NFKB2	kegg
hsa05205	Proteoglycans in cancer	http://www.kegg.jp/kegg-bin/show_pathway?hsa05205+7855	201	1	0.914982	1.09292	0.605289	1	7855	FZD5	kegg
GO:0031012	extracellular matrix	http://amigo.geneontology.org/amigo/term/GO:0031012	496	3	3.10031	0.967646	0.605651	1	1281;1290;9423	NTN1;COL5A2;COL3A1	CC
GO:0005875	microtubule associated complex	http://amigo.geneontology.org/amigo/term/GO:0005875	148	1	0.925092	1.08097	0.607356	1	10121	ACTR1A	CC
hsa04015	Rap1 signaling pathway	http://www.kegg.jp/kegg-bin/show_pathway?hsa04015+2253	206	1	0.937743	1.06639	0.614438	1	2253	FGF8	kegg
GO:0031227	intrinsic component of endoplasmic reticulum membrane	http://amigo.geneontology.org/amigo/term/GO:0031227	154	1	0.962595	1.03886	0.622069	1	83401	ELOVL3	CC
hsa04810	Regulation of actin cytoskeleton	http://www.kegg.jp/kegg-bin/show_pathway?hsa04810+2253	213	1	0.969608	1.03134	0.626902	1	2253	FGF8	kegg
GO:0043209	myelin sheath	http://amigo.geneontology.org/amigo/term/GO:0043209	158	1	0.987598	1.01256	0.631576	1	10121	ACTR1A	CC
GO:0042581	specific granule	http://amigo.geneontology.org/amigo/term/GO:0042581	160	1	1.0001	0.999901	0.63624	1	1182	CLCN3	CC
GO:0055037	recycling endosome	http://amigo.geneontology.org/amigo/term/GO:0055037	164	1	1.0251	0.975513	0.645395	1	9482	STX8	CC
hsa05163	Human cytomegalovirus infection	http://www.kegg.jp/kegg-bin/show_pathway?hsa05163+1385	225	1	1.02423	0.97634	0.647364	1	1385	CREB1	kegg
GO:0030427	site of polarized growth	http://amigo.geneontology.org/amigo/term/GO:0030427	166	1	1.0376	0.96376	0.649888	1	23022	PALLD	CC
GO:0015077	monovalent inorganic cation transmembrane transporter activity	http://amigo.geneontology.org/amigo/term/GO:0015077	382	2	2.20075	0.908783	0.65105	1	1182;30819	CLCN3;KCNIP2	MF
GO:0031225	anchored component of membrane	http://amigo.geneontology.org/amigo/term/GO:0031225	167	1	1.04385	0.957989	0.652113	1	130749	CPO	CC
GO:0044309	neuron spine	http://amigo.geneontology.org/amigo/term/GO:0044309	167	1	1.04385	0.957989	0.652113	1	5662	PSD	CC
GO:0016829	lyase activity	http://amigo.geneontology.org/amigo/term/GO:0016829	182	1	1.04852	0.953722	0.653328	1	1586	CYP17A1	MF
GO:0001882	nucleoside binding	http://amigo.geneontology.org/amigo/term/GO:0001882	384	2	2.21227	0.904049	0.653891	1	403;9221	ARL3;NOLC1	MF
hsa04714	Thermogenesis	http://www.kegg.jp/kegg-bin/show_pathway?hsa04714+1385	229	1	1.04244	0.959286	0.653939	1	1385	CREB1	kegg
GO:0005798	Golgi-associated vesicle	http://amigo.geneontology.org/amigo/term/GO:0005798	169	1	1.05635	0.946652	0.656521	1	10121	ACTR1A	CC
GO:0051427	hormone receptor binding	http://amigo.geneontology.org/amigo/term/GO:0051427	184	1	1.06005	0.943356	0.657371	1	9039	UBA3	MF
hsa04014	Ras signaling pathway	http://www.kegg.jp/kegg-bin/show_pathway?hsa04014+2253	232	1	1.0561	0.946881	0.658792	1	2253	FGF8	kegg
GO:0030496	midbody	http://amigo.geneontology.org/amigo/term/GO:0030496	171	1	1.06886	0.93558	0.660875	1	403	ARL3	CC
GO:0031514	motile cilium	http://amigo.geneontology.org/amigo/term/GO:0031514	178	1	1.11261	0.898787	0.675688	1	146845	CFAP52	CC
GO:0033267	axon part	http://amigo.geneontology.org/amigo/term/GO:0033267	374	2	2.33773	0.85553	0.684387	1	274;23022	PALLD;BIN1	CC
GO:0045177	apical part of cell	http://amigo.geneontology.org/amigo/term/GO:0045177	375	2	2.34398	0.853249	0.685818	1	3485;130749	CPO;IGFBP2	CC
GO:0016607	nuclear speck	http://amigo.geneontology.org/amigo/term/GO:0016607	383	2	2.39399	0.835426	0.697078	1	5433;79595	SAP130;POLR2D	CC
GO:0005874	microtubule	http://amigo.geneontology.org/amigo/term/GO:0005874	402	2	2.51275	0.795941	0.722513	1	403;636	ARL3;BICD1	CC
hsa04080	Neuroactive ligand-receptor interaction	http://www.kegg.jp/kegg-bin/show_pathway?hsa04080+9340	277	1	1.26095	0.793056	0.72413	1	9340	GLP2R	kegg
GO:0030055	cell-substrate junction	http://amigo.geneontology.org/amigo/term/GO:0030055	411	2	2.569	0.778512	0.733933	1	7145;23022	PALLD;TNS1	CC
GO:0000793	condensed chromosome	http://amigo.geneontology.org/amigo/term/GO:0000793	223	1	1.39389	0.717418	0.756817	1	64151	NCAPG	CC
GO:0031300	intrinsic component of organelle membrane	http://amigo.geneontology.org/amigo/term/GO:0031300	227	1	1.41889	0.704776	0.762977	1	23592	LEMD3	CC
GO:0044441	ciliary part	http://amigo.geneontology.org/amigo/term/GO:0044441	440	2	2.75027	0.727201	0.768099	1	403;51684	SUFU;ARL3	CC
GO:0005911	cell-cell junction	http://amigo.geneontology.org/amigo/term/GO:0005911	441	2	2.75652	0.725552	0.769208	1	7855;23150	FRMD4B;FZD5	CC
GO:0098552	side of membrane	http://amigo.geneontology.org/amigo/term/GO:0098552	481	2	3.00655	0.665215	0.809982	1	1182;2253	CLCN3;FGF8	CC
GO:0005819	spindle	http://amigo.geneontology.org/amigo/term/GO:0005819	328	1	2.0502	0.487756	0.876418	1	403	ARL3	CC
GO:0098687	chromosomal region	http://amigo.geneontology.org/amigo/term/GO:0098687	331	1	2.06896	0.483336	0.878798	1	64151	NCAPG	CC
GO:1990351	transporter complex	http://amigo.geneontology.org/amigo/term/GO:1990351	332	1	2.07521	0.48188	0.879581	1	30819	KCNIP2	CC
GO:0031253	cell projection membrane	http://amigo.geneontology.org/amigo/term/GO:0031253	335	1	2.09396	0.477565	0.881902	1	5662	PSD	CC
GO:0099572	postsynaptic specialization	http://amigo.geneontology.org/amigo/term/GO:0099572	340	1	2.12521	0.470542	0.885671	1	5662	PSD	CC
GO:0098984	neuron to neuron synapse	http://amigo.geneontology.org/amigo/term/GO:0098984	341	1	2.13146	0.469162	0.886411	1	5662	PSD	CC
GO:0043235	receptor complex	http://amigo.geneontology.org/amigo/term/GO:0043235	396	1	2.47525	0.404	0.920591	1	65981	CAPRIN2	CC
GO:0099568	cytoplasmic region	http://amigo.geneontology.org/amigo/term/GO:0099568	479	1	2.99405	0.333996	0.953914	1	10121	ACTR1A	CC

## Sheet: milk_ROH
geneSet	description	link	size	overlap	expect	enrichmentRatio	pValue	FDR	overlapId	userId	group
GO:0035966	response to topologically incorrect protein	http://amigo.geneontology.org/amigo/term/GO:0035966	188	5	0.431629	11.584	6.45134e-05	0.0548364	7094;7415;10488;25822;56886	CREB3;TLN1;VCP;DNAJB5;UGGT1	BP
GO:0006515	protein quality control for misfolded or incompletely synthesized proteins	http://amigo.geneontology.org/amigo/term/GO:0006515	27	2	0.0619893	32.2636	0.0017324	0.527845	7415;56886	VCP;UGGT1	BP
GO:0018196	peptidyl-asparagine modification	http://amigo.geneontology.org/amigo/term/GO:0018196	28	2	0.0642852	31.1113	0.00186298	0.527845	7415;56886	VCP;UGGT1	BP
GO:0034976	response to endoplasmic reticulum stress	http://amigo.geneontology.org/amigo/term/GO:0034976	268	4	0.615302	6.50088	0.00317312	0.550842	7094;7415;10488;56886	CREB3;TLN1;VCP;UGGT1	BP
GO:0009225	nucleotide-sugar metabolic process	http://amigo.geneontology.org/amigo/term/GO:0009225	37	2	0.0849483	23.5437	0.00324025	0.550842	10020;56886	GNE;UGGT1	BP
GO:0006301	postreplication repair	http://amigo.geneontology.org/amigo/term/GO:0006301	51	2	0.117091	17.0807	0.00607989	0.861317	7415;55339	VCP;WDR33	BP
GO:0017137	Rab GTPase binding	http://amigo.geneontology.org/amigo/term/GO:0017137	183	3	0.415774	7.21546	0.00803103	1	9827;9853;10497	RGP1;RUSC2;UNC13B	MF
hsa04721	Synaptic vesicle cycle	http://www.kegg.jp/kegg-bin/show_pathway?hsa04721+10497+1211	63	2	0.143393	13.9477	0.0087776	1	10497;1211	CLTA;UNC13B	kegg
hsa05016	Huntington disease	http://www.kegg.jp/kegg-bin/show_pathway?hsa05016+10488+1211+5433	193	3	0.439282	6.82932	0.00884204	1	10488;1211;5433	CLTA;CREB3;POLR2D	kegg
GO:0006457	protein folding	http://amigo.geneontology.org/amigo/term/GO:0006457	210	3	0.482139	6.22227	0.0121745	1	7415;25822;56886	VCP;DNAJB5;UGGT1	BP
GO:0042391	regulation of membrane potential	http://amigo.geneontology.org/amigo/term/GO:0042391	414	4	0.950503	4.2083	0.0143932	1	2745;7415;10497;30968	GLRX;UNC13B;STOML2;VCP	BP
GO:0046390	ribose phosphate biosynthetic process	http://amigo.geneontology.org/amigo/term/GO:0046390	255	3	0.585455	5.12422	0.0203803	1	4882;7415;30968	NPR2;STOML2;VCP	BP
GO:0072522	purine-containing compound biosynthetic process	http://amigo.geneontology.org/amigo/term/GO:0072522	267	3	0.613006	4.89392	0.0229767	1	4882;7415;30968	NPR2;STOML2;VCP	BP
GO:0021700	developmental maturation	http://amigo.geneontology.org/amigo/term/GO:0021700	273	3	0.626781	4.78636	0.02434	1	4882;8434;10497	RECK;NPR2;UNC13B	BP
GO:1903509	liposaccharide metabolic process	http://amigo.geneontology.org/amigo/term/GO:1903509	106	2	0.243366	8.21809	0.0245336	1	57704;84720	GBA2;PIGO	BP
GO:0016798	hydrolase activity, acting on glycosyl bonds	http://amigo.geneontology.org/amigo/term/GO:0016798	117	2	0.265823	7.52381	0.0287633	1	10020;57704	GNE;GBA2	MF
GO:0051082	unfolded protein binding	http://amigo.geneontology.org/amigo/term/GO:0051082	118	2	0.268095	7.46005	0.0292186	1	25822;56886	DNAJB5;UGGT1	MF
GO:0002576	platelet degranulation	http://amigo.geneontology.org/amigo/term/GO:0002576	127	2	0.291579	6.85919	0.0342367	1	7094;22915	TLN1;MMRN1	BP
GO:0071166	ribonucleoprotein complex localization	http://amigo.geneontology.org/amigo/term/GO:0071166	128	2	0.293875	6.80561	0.0347309	1	5433;55339	POLR2D;WDR33	BP
hsa00910	Nitrogen metabolism	http://www.kegg.jp/kegg-bin/show_pathway?hsa00910+768	17	1	0.0386933	25.8443	0.0380367	1	768	CA9	kegg
hsa00511	Other glycan degradation	http://www.kegg.jp/kegg-bin/show_pathway?hsa00511+57704	18	1	0.0409693	24.4085	0.0402312	1	57704	GBA2	kegg
GO:0036019	endolysosome	http://amigo.geneontology.org/amigo/term/GO:0036019	20	1	0.0416708	23.9976	0.040894	1	1211	CLTA	CC
GO:0031123	RNA 3'-end processing	http://amigo.geneontology.org/amigo/term/GO:0031123	141	2	0.323722	6.17814	0.0414052	1	5433;55339	POLR2D;WDR33	BP
hsa04261	Adrenergic signaling in cardiomyocytes	http://www.kegg.jp/kegg-bin/show_pathway?hsa04261+10488+7169	144	2	0.327755	6.10212	0.0415476	1	10488;7169	CREB3;TPM2	kegg
GO:0005849	mRNA cleavage factor complex	http://amigo.geneontology.org/amigo/term/GO:0005849	21	1	0.0437543	22.8549	0.0428963	1	55339	WDR33	CC
GO:1901293	nucleoside phosphate biosynthetic process	http://amigo.geneontology.org/amigo/term/GO:1901293	343	3	0.787494	3.80955	0.0434304	1	4882;7415;30968	NPR2;STOML2;VCP	BP
GO:0019200	carbohydrate kinase activity	http://amigo.geneontology.org/amigo/term/GO:0019200	21	1	0.0477118	20.9592	0.0466802	1	10020	GNE	MF
GO:0044322	endoplasmic reticulum quality control compartment	http://amigo.geneontology.org/amigo/term/GO:0044322	23	1	0.0479214	20.8675	0.046889	1	56886	UGGT1	CC
GO:0090382	phagosome maturation	http://amigo.geneontology.org/amigo/term/GO:0090382	21	1	0.0482139	20.7409	0.047154	1	10497	UNC13B	BP
GO:1901522	positive regulation of transcription from RNA polymerase II promoter involved in cellular response to chemical stimulus	http://amigo.geneontology.org/amigo/term/GO:1901522	21	1	0.0482139	20.7409	0.047154	1	10488	CREB3	BP
GO:0009975	cyclase activity	http://amigo.geneontology.org/amigo/term/GO:0009975	22	1	0.0499838	20.0065	0.0488499	1	4882	NPR2	MF
GO:0030742	GTP-dependent protein binding	http://amigo.geneontology.org/amigo/term/GO:0030742	22	1	0.0499838	20.0065	0.0488499	1	10497	UNC13B	MF
GO:0033622	integrin activation	http://amigo.geneontology.org/amigo/term/GO:0033622	22	1	0.0505098	19.7981	0.0493448	1	7094	TLN1	BP
GO:0070841	inclusion body assembly	http://amigo.geneontology.org/amigo/term/GO:0070841	22	1	0.0505098	19.7981	0.0493448	1	7415	VCP	BP
hsa04022	cGMP-PKG signaling pathway	http://www.kegg.jp/kegg-bin/show_pathway?hsa04022+10488+4882	163	2	0.371	5.39083	0.0519539	1	10488;4882	NPR2;CREB3	kegg
hsa04141	Protein processing in endoplasmic reticulum	http://www.kegg.jp/kegg-bin/show_pathway?hsa04141+56886+7415	165	2	0.375552	5.32549	0.0530998	1	56886;7415	VCP;UGGT1	kegg
hsa00563	Glycosylphosphatidylinositol (GPI)-anchor biosynthesis	http://www.kegg.jp/kegg-bin/show_pathway?hsa00563+84720	25	1	0.0569019	17.5741	0.0554612	1	84720	PIGO	kegg
GO:0007214	gamma-aminobutyric acid signaling pathway	http://amigo.geneontology.org/amigo/term/GO:0007214	25	1	0.0573975	17.4224	0.0558877	1	23349	PHF24	BP
GO:0015949	nucleobase-containing small molecule interconversion	http://amigo.geneontology.org/amigo/term/GO:0015949	26	1	0.0596934	16.7523	0.058059	1	2745	GLRX	BP
GO:0097223	sperm part	http://amigo.geneontology.org/amigo/term/GO:0097223	189	2	0.393789	5.07886	0.0581751	1	26206;152006	RNF38;SPAG8	CC
hsa00230	Purine metabolism	http://www.kegg.jp/kegg-bin/show_pathway?hsa00230+4882+5433	174	2	0.396037	5.05003	0.05837	1	4882;5433	NPR2;POLR2D	kegg
GO:0004713	protein tyrosine kinase activity	http://amigo.geneontology.org/amigo/term/GO:0004713	178	2	0.404414	4.94543	0.06137	1	7016;9833	MELK;TESK1	MF
GO:0042287	MHC protein binding	http://amigo.geneontology.org/amigo/term/GO:0042287	28	1	0.0636157	15.7194	0.061768	1	7415	VCP	MF
GO:1903513	endoplasmic reticulum to cytosol transport	http://amigo.geneontology.org/amigo/term/GO:1903513	28	1	0.0642852	15.5557	0.062387	1	7415	VCP	BP
GO:0016829	lyase activity	http://amigo.geneontology.org/amigo/term/GO:0016829	182	2	0.413502	4.83673	0.0638147	1	768;4882	NPR2;CA9	MF
GO:0000002	mitochondrial genome maintenance	http://amigo.geneontology.org/amigo/term/GO:0000002	29	1	0.0665811	15.0193	0.0645437	1	30968	STOML2	BP
GO:0005543	phospholipid binding	http://amigo.geneontology.org/amigo/term/GO:0005543	412	3	0.93606	3.20492	0.0655674	1	7094;10497;30968	TLN1;UNC13B;STOML2	MF
GO:0046685	response to arsenic-containing substance	http://amigo.geneontology.org/amigo/term/GO:0046685	30	1	0.068877	14.5186	0.0666956	1	7415	VCP	BP
GO:0031369	translation initiation factor binding	http://amigo.geneontology.org/amigo/term/GO:0031369	31	1	0.0704317	14.1982	0.0681635	1	5433	POLR2D	MF
hsa03020	RNA polymerase	http://www.kegg.jp/kegg-bin/show_pathway?hsa03020+5433	31	1	0.0705583	14.1727	0.0683342	1	5433	POLR2D	kegg
GO:0001772	immunological synapse	http://amigo.geneontology.org/amigo/term/GO:0001772	34	1	0.0708404	14.1162	0.0685667	1	30968	STOML2	CC
GO:0005790	smooth endoplasmic reticulum	http://amigo.geneontology.org/amigo/term/GO:0005790	34	1	0.0708404	14.1162	0.0685667	1	57704	GBA2	CC
GO:0008180	COP9 signalosome	http://amigo.geneontology.org/amigo/term/GO:0008180	34	1	0.0708404	14.1162	0.0685667	1	30968	STOML2	CC
GO:0035770	ribonucleoprotein granule	http://amigo.geneontology.org/amigo/term/GO:0035770	214	2	0.445878	4.48554	0.0723608	1	5433;7415	VCP;POLR2D	CC
GO:0071985	multivesicular body sorting pathway	http://amigo.geneontology.org/amigo/term/GO:0071985	33	1	0.0757647	13.1988	0.0731226	1	7415	VCP	BP
GO:0042169	SH2 domain binding	http://amigo.geneontology.org/amigo/term/GO:0042169	34	1	0.0772476	12.9454	0.0745169	1	27240	SIT1	MF
GO:0099568	cytoplasmic region	http://amigo.geneontology.org/amigo/term/GO:0099568	479	3	0.998016	3.00596	0.0751729	1	1211;9833;10497	MELK;CLTA;UNC13B	CC
GO:0036260	RNA capping	http://amigo.geneontology.org/amigo/term/GO:0036260	34	1	0.0780606	12.8106	0.0752554	1	5433	POLR2D	BP
GO:0009266	response to temperature stimulus	http://amigo.geneontology.org/amigo/term/GO:0009266	201	2	0.461476	4.33392	0.077488	1	5433;7415	VCP;POLR2D	BP
GO:0006643	membrane lipid metabolic process	http://amigo.geneontology.org/amigo/term/GO:0006643	202	2	0.463772	4.31246	0.0781532	1	57704;84720	GBA2;PIGO	BP
GO:0005802	trans-Golgi network	http://amigo.geneontology.org/amigo/term/GO:0005802	227	2	0.472964	4.22866	0.0801467	1	1211;9827	CLTA;RGP1	CC
GO:0017147	Wnt-protein binding	http://amigo.geneontology.org/amigo/term/GO:0017147	37	1	0.0840636	11.8958	0.0808285	1	8434	RECK	MF
GO:0061134	peptidase regulator activity	http://amigo.geneontology.org/amigo/term/GO:0061134	212	2	0.481662	4.15229	0.0831558	1	7415;8434	RECK;VCP	MF
GO:0006040	amino sugar metabolic process	http://amigo.geneontology.org/amigo/term/GO:0006040	38	1	0.0872442	11.4621	0.083739	1	10020	GNE	BP
GO:0016197	endosomal transport	http://amigo.geneontology.org/amigo/term/GO:0016197	212	2	0.486731	4.10905	0.0849052	1	7415;9827	RGP1;VCP	BP
GO:0043531	ADP binding	http://amigo.geneontology.org/amigo/term/GO:0043531	39	1	0.0886076	11.2857	0.0850132	1	7415	VCP	MF
GO:0006091	generation of precursor metabolites and energy	http://amigo.geneontology.org/amigo/term/GO:0006091	469	3	1.07678	2.78609	0.09176	1	2745;7415;30968	GLRX;STOML2;VCP	BP
GO:0009187	cyclic nucleotide metabolic process	http://amigo.geneontology.org/amigo/term/GO:0009187	42	1	0.0964278	10.3704	0.092147	1	4882	NPR2	BP
GO:0004712	protein serine/threonine/tyrosine kinase activity	http://amigo.geneontology.org/amigo/term/GO:0004712	43	1	0.0976956	10.2359	0.0933275	1	7016	TESK1	MF
GO:0015026	coreceptor activity	http://amigo.geneontology.org/amigo/term/GO:0015026	43	1	0.0976956	10.2359	0.0933275	1	8434	RECK	MF
GO:0046777	protein autophosphorylation	http://amigo.geneontology.org/amigo/term/GO:0046777	225	2	0.516578	3.87163	0.0939402	1	7016;9833	MELK;TESK1	BP
GO:0008307	structural constituent of muscle	http://amigo.geneontology.org/amigo/term/GO:0008307	44	1	0.0999675	10.0032	0.0953946	1	7169	TPM2	MF
hsa04962	Vasopressin-regulated water reabsorption	http://www.kegg.jp/kegg-bin/show_pathway?hsa04962+10488	44	1	0.100147	9.98529	0.0956614	1	10488	CREB3	kegg
GO:0006403	RNA localization	http://amigo.geneontology.org/amigo/term/GO:0006403	228	2	0.523465	3.82069	0.0960643	1	5433;55339	POLR2D;WDR33	BP
GO:0051932	synaptic transmission, GABAergic	http://amigo.geneontology.org/amigo/term/GO:0051932	45	1	0.103316	9.67908	0.0984038	1	23349	PHF24	BP
GO:0015931	nucleobase-containing compound transport	http://amigo.geneontology.org/amigo/term/GO:0015931	233	2	0.534945	3.7387	0.0996356	1	5433;55339	POLR2D;WDR33	BP
GO:0030865	cortical cytoskeleton organization	http://amigo.geneontology.org/amigo/term/GO:0030865	46	1	0.105611	9.46867	0.10048	1	7094	TLN1	BP
hsa00600	Sphingolipid metabolism	http://www.kegg.jp/kegg-bin/show_pathway?hsa00600+57704	47	1	0.106975	9.34793	0.10186	1	57704	GBA2	kegg
hsa04961	Endocrine and other factor-regulated calcium reabsorption	http://www.kegg.jp/kegg-bin/show_pathway?hsa04961+1211	47	1	0.106975	9.34793	0.10186	1	1211	CLTA	kegg
GO:0032527	protein exit from endoplasmic reticulum	http://amigo.geneontology.org/amigo/term/GO:0032527	47	1	0.107907	9.26721	0.102552	1	7415	VCP	BP
GO:2000147	positive regulation of cell motility	http://amigo.geneontology.org/amigo/term/GO:2000147	493	3	1.13188	2.65046	0.102789	1	10488;84904;152007	GLIPR2;CREB3;ARHGEF39	BP
hsa00520	Amino sugar and nucleotide sugar metabolism	http://www.kegg.jp/kegg-bin/show_pathway?hsa00520+10020	48	1	0.109252	9.15319	0.103917	1	10020	GNE	kegg
GO:0043631	RNA polyadenylation	http://amigo.geneontology.org/amigo/term/GO:0043631	48	1	0.110203	9.07414	0.104619	1	55339	WDR33	BP
hsa05030	Cocaine addiction	http://www.kegg.jp/kegg-bin/show_pathway?hsa05030+10488	49	1	0.111528	8.96639	0.10597	1	10488	CREB3	kegg
GO:0009259	ribonucleotide metabolic process	http://amigo.geneontology.org/amigo/term/GO:0009259	500	3	1.14795	2.61335	0.106104	1	4882;7415;30968	NPR2;STOML2;VCP	BP
GO:0071826	ribonucleoprotein complex subunit organization	http://amigo.geneontology.org/amigo/term/GO:0071826	245	2	0.562496	3.55558	0.108358	1	5433;7415	VCP;POLR2D	BP
GO:0036297	interstrand cross-link repair	http://amigo.geneontology.org/amigo/term/GO:0036297	50	1	0.114795	8.71118	0.108739	1	2189	FANCG	BP
hsa03460	Fanconi anemia pathway	http://www.kegg.jp/kegg-bin/show_pathway?hsa03460+2189	54	1	0.122908	8.13617	0.116167	1	2189	FANCG	kegg
GO:0070085	glycosylation	http://amigo.geneontology.org/amigo/term/GO:0070085	257	2	0.590047	3.38956	0.117281	1	7415;56886	VCP;UGGT1	BP
GO:0000118	histone deacetylase complex	http://amigo.geneontology.org/amigo/term/GO:0000118	60	1	0.125012	7.99921	0.117954	1	79595	SAP130	CC
hsa05134	Legionellosis	http://www.kegg.jp/kegg-bin/show_pathway?hsa05134+7415	55	1	0.125184	7.98824	0.118193	1	7415	VCP	kegg
GO:0030139	endocytic vesicle	http://amigo.geneontology.org/amigo/term/GO:0030139	289	2	0.602143	3.32147	0.1205	1	1211;10497	CLTA;UNC13B	CC
GO:0030276	clathrin binding	http://amigo.geneontology.org/amigo/term/GO:0030276	57	1	0.129503	7.7218	0.121858	1	1211	CLTA	MF
GO:0007548	sex differentiation	http://amigo.geneontology.org/amigo/term/GO:0007548	266	2	0.61071	3.27488	0.124095	1	2189;152006	RNF38;FANCG	BP
GO:0016667	oxidoreductase activity, acting on a sulfur group of donors	http://amigo.geneontology.org/amigo/term/GO:0016667	59	1	0.134047	7.46005	0.125862	1	2745	GLRX	MF
GO:0090734	site of DNA damage	http://amigo.geneontology.org/amigo/term/GO:0090734	66	1	0.137514	7.27201	0.128991	1	7415	VCP	CC
GO:0005905	clathrin-coated pit	http://amigo.geneontology.org/amigo/term/GO:0005905	67	1	0.139597	7.16347	0.130818	1	1211	CLTA	CC
GO:0031503	protein-containing complex localization	http://amigo.geneontology.org/amigo/term/GO:0031503	280	2	0.642852	3.11113	0.134883	1	5433;55339	POLR2D;WDR33	BP
GO:0032623	interleukin-2 production	http://amigo.geneontology.org/amigo/term/GO:0032623	63	1	0.144642	6.91363	0.135075	1	30968	STOML2	BP
GO:0051187	cofactor catabolic process	http://amigo.geneontology.org/amigo/term/GO:0051187	63	1	0.144642	6.91363	0.135075	1	7415	VCP	BP
hsa04927	Cortisol synthesis and secretion	http://www.kegg.jp/kegg-bin/show_pathway?hsa04927+10488	64	1	0.145669	6.86489	0.136235	1	10488	CREB3	kegg
GO:0097193	intrinsic apoptotic signaling pathway	http://amigo.geneontology.org/amigo/term/GO:0097193	285	2	0.654332	3.05655	0.138789	1	9833;10488	MELK;CREB3	BP
GO:0045454	cell redox homeostasis	http://amigo.geneontology.org/amigo/term/GO:0045454	67	1	0.153825	6.50088	0.143025	1	2745	GLRX	BP
hsa05031	Amphetamine addiction	http://www.kegg.jp/kegg-bin/show_pathway?hsa05031+10488	68	1	0.154773	6.46107	0.144141	1	10488	CREB3	kegg
GO:0032103	positive regulation of response to external stimulus	http://amigo.geneontology.org/amigo/term/GO:0032103	293	2	0.672699	2.9731	0.14509	1	10488;10497	CREB3;UNC13B	BP
GO:0044815	DNA packaging complex	http://amigo.geneontology.org/amigo/term/GO:0044815	75	1	0.156266	6.39937	0.145301	1	64151	NCAPG	CC
GO:0003684	damaged DNA binding	http://amigo.geneontology.org/amigo/term/GO:0003684	69	1	0.156767	6.37888	0.145621	1	2189	FANCG	MF
GO:0031594	neuromuscular junction	http://amigo.geneontology.org/amigo/term/GO:0031594	76	1	0.158349	6.31516	0.147095	1	10497	UNC13B	CC
GO:0005819	spindle	http://amigo.geneontology.org/amigo/term/GO:0005819	328	2	0.683401	2.92654	0.148061	1	1211;26206	CLTA;SPAG8	CC
GO:0005811	lipid droplet	http://amigo.geneontology.org/amigo/term/GO:0005811	77	1	0.160433	6.23315	0.148886	1	7415	VCP	CC
hsa04662	B cell receptor signaling pathway	http://www.kegg.jp/kegg-bin/show_pathway?hsa04662+971	71	1	0.161601	6.18807	0.150026	1	971	CD72	kegg
GO:0031253	cell projection membrane	http://amigo.geneontology.org/amigo/term/GO:0031253	335	2	0.697986	2.86539	0.153147	1	768;7094	TLN1;CA9	CC
GO:0009141	nucleoside triphosphate metabolic process	http://amigo.geneontology.org/amigo/term/GO:0009141	304	2	0.697954	2.86552	0.153853	1	7415;30968	STOML2;VCP	BP
GO:0031983	vesicle lumen	http://amigo.geneontology.org/amigo/term/GO:0031983	337	2	0.702153	2.84838	0.154607	1	7415;22915	VCP;MMRN1	CC
GO:0006353	DNA-templated transcription, termination	http://amigo.geneontology.org/amigo/term/GO:0006353	73	1	0.167601	5.96656	0.154818	1	55339	WDR33	BP
hsa04918	Thyroid hormone synthesis	http://www.kegg.jp/kegg-bin/show_pathway?hsa04918+10488	74	1	0.16843	5.9372	0.155873	1	10488	CREB3	kegg
hsa05100	Bacterial invasion of epithelial cells	http://www.kegg.jp/kegg-bin/show_pathway?hsa05100+1211	74	1	0.16843	5.9372	0.155873	1	1211	CLTA	kegg
GO:0008202	steroid metabolic process	http://amigo.geneontology.org/amigo/term/GO:0008202	307	2	0.704842	2.83752	0.156262	1	57704;84681	HINT2;GBA2	BP
GO:0021675	nerve development	http://amigo.geneontology.org/amigo/term/GO:0021675	77	1	0.176784	5.65661	0.162592	1	10497	UNC13B	BP
hsa04260	Cardiac muscle contraction	http://www.kegg.jp/kegg-bin/show_pathway?hsa04260+7169	78	1	0.177534	5.63273	0.16361	1	7169	TPM2	kegg
GO:0098978	glutamatergic synapse	http://amigo.geneontology.org/amigo/term/GO:0098978	350	2	0.729239	2.74259	0.164168	1	7415;10497	UNC13B;VCP	CC
GO:0034109	homotypic cell-cell adhesion	http://amigo.geneontology.org/amigo/term/GO:0034109	78	1	0.17908	5.58409	0.164525	1	7094	TLN1	BP
GO:0043462	regulation of ATPase activity	http://amigo.geneontology.org/amigo/term/GO:0043462	78	1	0.17908	5.58409	0.164525	1	7169	TPM2	BP
GO:0043620	regulation of DNA-templated transcription in response to stress	http://amigo.geneontology.org/amigo/term/GO:0043620	78	1	0.17908	5.58409	0.164525	1	768	CA9	BP
GO:0016042	lipid catabolic process	http://amigo.geneontology.org/amigo/term/GO:0016042	318	2	0.730097	2.73936	0.165157	1	57704;84681	HINT2;GBA2	BP
GO:0005581	collagen trimer	http://amigo.geneontology.org/amigo/term/GO:0005581	87	1	0.181268	5.51669	0.166596	1	55339	WDR33	CC
GO:0031970	organelle envelope lumen	http://amigo.geneontology.org/amigo/term/GO:0031970	87	1	0.181268	5.51669	0.166596	1	30968	STOML2	CC
GO:0009123	nucleoside monophosphate metabolic process	http://amigo.geneontology.org/amigo/term/GO:0009123	321	2	0.736984	2.71376	0.1676	1	7415;30968	STOML2;VCP	BP
GO:1905368	peptidase complex	http://amigo.geneontology.org/amigo/term/GO:1905368	89	1	0.185435	5.39272	0.170095	1	7415	VCP	CC
GO:0005085	guanyl-nucleotide exchange factor activity	http://amigo.geneontology.org/amigo/term/GO:0005085	329	2	0.747485	2.67564	0.171107	1	9827;84904	RGP1;ARHGEF39	MF
GO:0050817	coagulation	http://amigo.geneontology.org/amigo/term/GO:0050817	326	2	0.748464	2.67214	0.171686	1	7094;22915	TLN1;MMRN1	BP
hsa05410	Hypertrophic cardiomyopathy (HCM)	http://www.kegg.jp/kegg-bin/show_pathway?hsa05410+7169	83	1	0.188914	5.29341	0.173187	1	7169	TPM2	kegg
GO:0031091	platelet alpha granule	http://amigo.geneontology.org/amigo/term/GO:0031091	91	1	0.189602	5.2742	0.173581	1	22915	MMRN1	CC
GO:0140029	exocytic process	http://amigo.geneontology.org/amigo/term/GO:0140029	84	1	0.192856	5.18522	0.17603	1	10497	UNC13B	BP
GO:0031589	cell-substrate adhesion	http://amigo.geneontology.org/amigo/term/GO:0031589	332	2	0.762239	2.62385	0.176612	1	22915;51754	TMEM8B;MMRN1	BP
hsa04911	Insulin secretion	http://www.kegg.jp/kegg-bin/show_pathway?hsa04911+10488	85	1	0.193466	5.16886	0.176989	1	10488	CREB3	kegg
GO:0097006	regulation of plasma lipoprotein particle levels	http://amigo.geneontology.org/amigo/term/GO:0097006	85	1	0.195152	5.12422	0.177933	1	1211	CLTA	BP
GO:0072341	modified amino acid binding	http://amigo.geneontology.org/amigo/term/GO:0072341	86	1	0.195391	5.11794	0.178228	1	7094	TLN1	MF
GO:0003727	single-stranded RNA binding	http://amigo.geneontology.org/amigo/term/GO:0003727	88	1	0.199935	5.00162	0.181984	1	5433	POLR2D	MF
GO:0030133	transport vesicle	http://amigo.geneontology.org/amigo/term/GO:0030133	374	2	0.779244	2.56659	0.182108	1	1211;10497	CLTA;UNC13B	CC
GO:0048475	coated membrane	http://amigo.geneontology.org/amigo/term/GO:0048475	97	1	0.202103	4.94796	0.183954	1	1211	CLTA	CC
hsa04211	Longevity regulating pathway	http://www.kegg.jp/kegg-bin/show_pathway?hsa04211+10488	89	1	0.202571	4.93655	0.184543	1	10488	CREB3	kegg
hsa05414	Dilated cardiomyopathy (DCM)	http://www.kegg.jp/kegg-bin/show_pathway?hsa05414+7169	90	1	0.204847	4.8817	0.186422	1	7169	TPM2	kegg
GO:0022412	cellular process involved in reproduction in multicellular organism	http://amigo.geneontology.org/amigo/term/GO:0022412	345	2	0.792086	2.52498	0.187364	1	2189;4882	NPR2;FANCG	BP
GO:0035249	synaptic transmission, glutamatergic	http://amigo.geneontology.org/amigo/term/GO:0035249	90	1	0.206631	4.83954	0.187382	1	10497	UNC13B	BP
hsa03015	mRNA surveillance pathway	http://www.kegg.jp/kegg-bin/show_pathway?hsa03015+55339	91	1	0.207123	4.82805	0.188296	1	55339	WDR33	kegg
GO:0016607	nuclear speck	http://amigo.geneontology.org/amigo/term/GO:0016607	383	2	0.797996	2.50628	0.18892	1	5433;79595	SAP130;POLR2D	CC
GO:0033218	amide binding	http://amigo.geneontology.org/amigo/term/GO:0033218	353	2	0.802012	2.49373	0.190763	1	1211;4882	CLTA;NPR2	MF
GO:1904949	ATPase complex	http://amigo.geneontology.org/amigo/term/GO:1904949	102	1	0.212521	4.70542	0.192504	1	7415	VCP	CC
GO:0051169	nuclear transport	http://amigo.geneontology.org/amigo/term/GO:0051169	356	2	0.817341	2.44696	0.196539	1	5433;55339	POLR2D;WDR33	BP
GO:0016073	snRNA metabolic process	http://amigo.geneontology.org/amigo/term/GO:0016073	95	1	0.218111	4.58483	0.196725	1	5433	POLR2D	BP
hsa04925	Aldosterone synthesis and secretion	http://www.kegg.jp/kegg-bin/show_pathway?hsa04925+10488	96	1	0.218503	4.57659	0.197607	1	10488	CREB3	kegg
GO:1903008	organelle disassembly	http://amigo.geneontology.org/amigo/term/GO:1903008	96	1	0.220407	4.53707	0.198581	1	7415	VCP	BP
hsa05215	Prostate cancer	http://www.kegg.jp/kegg-bin/show_pathway?hsa05215+10488	97	1	0.220779	4.52941	0.199457	1	10488	CREB3	kegg
GO:0010959	regulation of metal ion transport	http://amigo.geneontology.org/amigo/term/GO:0010959	360	2	0.826524	2.41977	0.19989	1	2745;57628	GLRX;DPP10	BP
GO:0006354	DNA-templated transcription, elongation	http://amigo.geneontology.org/amigo/term/GO:0006354	98	1	0.224998	4.44448	0.202281	1	5433	POLR2D	BP
GO:0051087	chaperone binding	http://amigo.geneontology.org/amigo/term/GO:0051087	100	1	0.227199	4.40143	0.204176	1	25822	DNAJB5	MF
GO:0043900	regulation of multi-organism process	http://amigo.geneontology.org/amigo/term/GO:0043900	367	2	0.842596	2.37362	0.205773	1	4882;10497	NPR2;UNC13B	BP
GO:0005200	structural constituent of cytoskeleton	http://amigo.geneontology.org/amigo/term/GO:0005200	101	1	0.229471	4.35785	0.205999	1	7094	TLN1	MF
hsa00240	Pyrimidine metabolism	http://www.kegg.jp/kegg-bin/show_pathway?hsa00240+5433	101	1	0.229884	4.35003	0.206818	1	5433	POLR2D	kegg
hsa04916	Melanogenesis	http://www.kegg.jp/kegg-bin/show_pathway?hsa04916+10488	101	1	0.229884	4.35003	0.206818	1	10488	CREB3	kegg
GO:0007229	integrin-mediated signaling pathway	http://amigo.geneontology.org/amigo/term/GO:0007229	101	1	0.231886	4.31246	0.2078	1	7094	TLN1	BP
GO:0000149	SNARE binding	http://amigo.geneontology.org/amigo/term/GO:0000149	102	1	0.231743	4.31513	0.207818	1	10497	UNC13B	MF
GO:0042176	regulation of protein catabolic process	http://amigo.geneontology.org/amigo/term/GO:0042176	370	2	0.849483	2.35437	0.208301	1	7415;9827	RGP1;VCP	BP
hsa04922	Glucagon signaling pathway	http://www.kegg.jp/kegg-bin/show_pathway?hsa04922+10488	103	1	0.234436	4.26556	0.210474	1	10488	CREB3	kegg
GO:0042562	hormone binding	http://amigo.geneontology.org/amigo/term/GO:0042562	104	1	0.236287	4.23214	0.211443	1	4882	NPR2	MF
GO:0047485	protein N-terminus binding	http://amigo.geneontology.org/amigo/term/GO:0047485	104	1	0.236287	4.23214	0.211443	1	2745	GLRX	MF
GO:0019233	sensory perception of pain	http://amigo.geneontology.org/amigo/term/GO:0019233	103	1	0.236478	4.22873	0.211458	1	23349	PHF24	BP
GO:0098781	ncRNA transcription	http://amigo.geneontology.org/amigo/term/GO:0098781	104	1	0.238774	4.18807	0.213281	1	5433	POLR2D	BP
hsa04928	Parathyroid hormone synthesis, secretion and action	http://www.kegg.jp/kegg-bin/show_pathway?hsa04928+10488	106	1	0.241264	4.14484	0.215928	1	10488	CREB3	kegg
GO:0003697	single-stranded DNA binding	http://amigo.geneontology.org/amigo/term/GO:0003697	107	1	0.243103	4.11348	0.216852	1	5433	POLR2D	MF
hsa04931	Insulin resistance	http://www.kegg.jp/kegg-bin/show_pathway?hsa04931+10488	107	1	0.24354	4.1061	0.217739	1	10488	CREB3	kegg
GO:0099565	chemical synaptic transmission, postsynaptic	http://amigo.geneontology.org/amigo/term/GO:0099565	107	1	0.245661	4.07064	0.218726	1	10497	UNC13B	BP
GO:0050808	synapse organization	http://amigo.geneontology.org/amigo/term/GO:0050808	385	2	0.883922	2.26264	0.220993	1	7415;10497	UNC13B;VCP	BP
GO:0008238	exopeptidase activity	http://amigo.geneontology.org/amigo/term/GO:0008238	110	1	0.249919	4.0013	0.222225	1	57628	DPP10	MF
hsa04668	TNF signaling pathway	http://www.kegg.jp/kegg-bin/show_pathway?hsa04668+10488	110	1	0.250368	3.99412	0.223146	1	10488	CREB3	kegg
GO:0007015	actin filament organization	http://amigo.geneontology.org/amigo/term/GO:0007015	388	2	0.89081	2.24515	0.223541	1	7016;7169	TPM2;TESK1	BP
GO:0009055	electron transfer activity	http://amigo.geneontology.org/amigo/term/GO:0009055	111	1	0.252191	3.96525	0.224008	1	2745	GLRX	MF
GO:0006289	nucleotide-excision repair	http://amigo.geneontology.org/amigo/term/GO:0006289	110	1	0.252549	3.95963	0.224134	1	5433	POLR2D	BP
GO:0018212	peptidyl-tyrosine modification	http://amigo.geneontology.org/amigo/term/GO:0018212	389	2	0.893106	2.23938	0.224391	1	7016;9833	MELK;TESK1	BP
GO:0097060	synaptic membrane	http://amigo.geneontology.org/amigo/term/GO:0097060	430	2	0.895922	2.23234	0.225065	1	1211;10497	CLTA;UNC13B	CC
GO:0009100	glycoprotein metabolic process	http://amigo.geneontology.org/amigo/term/GO:0009100	390	2	0.895401	2.23363	0.225241	1	7415;56886	VCP;UGGT1	BP
GO:0005793	endoplasmic reticulum-Golgi intermediate compartment	http://amigo.geneontology.org/amigo/term/GO:0005793	122	1	0.254192	3.93404	0.225857	1	56886	UGGT1	CC
hsa04725	Cholinergic synapse	http://www.kegg.jp/kegg-bin/show_pathway?hsa04725+10488	112	1	0.25492	3.92279	0.226731	1	10488	CREB3	kegg
hsa04152	AMPK signaling pathway	http://www.kegg.jp/kegg-bin/show_pathway?hsa04152+10488	120	1	0.273129	3.66127	0.240917	1	10488	CREB3	kegg
hsa04270	Vascular smooth muscle contraction	http://www.kegg.jp/kegg-bin/show_pathway?hsa04270+4882	121	1	0.275405	3.63102	0.242673	1	4882	NPR2	kegg
GO:0048284	organelle fusion	http://amigo.geneontology.org/amigo/term/GO:0048284	121	1	0.277804	3.59966	0.243655	1	30968	STOML2	BP
GO:0044325	ion channel binding	http://amigo.geneontology.org/amigo/term/GO:0044325	123	1	0.279455	3.5784	0.245099	1	57628	DPP10	MF
hsa04142	Lysosome	http://www.kegg.jp/kegg-bin/show_pathway?hsa04142+1211	123	1	0.279957	3.57198	0.246174	1	1211	CLTA	kegg
hsa04611	Platelet activation	http://www.kegg.jp/kegg-bin/show_pathway?hsa04611+7094	123	1	0.279957	3.57198	0.246174	1	7094	TLN1	kegg
GO:0003779	actin binding	http://amigo.geneontology.org/amigo/term/GO:0003779	419	2	0.951964	2.10092	0.246195	1	7094;7169	TLN1;TPM2	MF
GO:0002020	protease binding	http://amigo.geneontology.org/amigo/term/GO:0002020	124	1	0.281727	3.54954	0.246831	1	7415	VCP	MF
GO:0008380	RNA splicing	http://amigo.geneontology.org/amigo/term/GO:0008380	417	2	0.957391	2.08901	0.248289	1	5433;55339	POLR2D;WDR33	BP
GO:0099177	regulation of trans-synaptic signaling	http://amigo.geneontology.org/amigo/term/GO:0099177	417	2	0.957391	2.08901	0.248289	1	10497;23349	UNC13B;PHF24	BP
GO:0052547	regulation of peptidase activity	http://amigo.geneontology.org/amigo/term/GO:0052547	418	2	0.959687	2.08401	0.249145	1	7415;8434	RECK;VCP	BP
GO:0044306	neuron projection terminus	http://amigo.geneontology.org/amigo/term/GO:0044306	139	1	0.289612	3.45289	0.253171	1	10497	UNC13B	CC
GO:0003012	muscle system process	http://amigo.geneontology.org/amigo/term/GO:0003012	423	2	0.971166	2.05938	0.253429	1	7094;7169	TLN1;TPM2	BP
GO:0042157	lipoprotein metabolic process	http://amigo.geneontology.org/amigo/term/GO:0042157	127	1	0.291579	3.4296	0.254101	1	84720	PIGO	BP
GO:0016779	nucleotidyltransferase activity	http://amigo.geneontology.org/amigo/term/GO:0016779	129	1	0.293087	3.41196	0.255436	1	5433	POLR2D	MF
GO:0031644	regulation of neurological system process	http://amigo.geneontology.org/amigo/term/GO:0031644	128	1	0.293875	3.4028	0.255828	1	10497	UNC13B	BP
GO:0009581	detection of external stimulus	http://amigo.geneontology.org/amigo/term/GO:0009581	129	1	0.296171	3.37642	0.257552	1	23349	PHF24	BP
GO:0061458	reproductive system development	http://amigo.geneontology.org/amigo/term/GO:0061458	428	2	0.982646	2.03532	0.257716	1	2189;152006	RNF38;FANCG	BP
hsa04926	Relaxin signaling pathway	http://www.kegg.jp/kegg-bin/show_pathway?hsa04926+10488	130	1	0.29589	3.37964	0.258306	1	10488	CREB3	kegg
GO:0002831	regulation of response to biotic stimulus	http://amigo.geneontology.org/amigo/term/GO:0002831	130	1	0.298467	3.35045	0.259271	1	10497	UNC13B	BP
GO:0007034	vacuolar transport	http://amigo.geneontology.org/amigo/term/GO:0007034	130	1	0.298467	3.35045	0.259271	1	7415	VCP	BP
hsa04728	Dopaminergic synapse	http://www.kegg.jp/kegg-bin/show_pathway?hsa04728+10488	131	1	0.298166	3.35384	0.260024	1	10488	CREB3	kegg
GO:0009582	detection of abiotic stimulus	http://amigo.geneontology.org/amigo/term/GO:0009582	132	1	0.303059	3.29969	0.262699	1	23349	PHF24	BP
GO:0030048	actin filament-based movement	http://amigo.geneontology.org/amigo/term/GO:0030048	132	1	0.303059	3.29969	0.262699	1	7169	TPM2	BP
GO:1902850	microtubule cytoskeleton organization involved in mitosis	http://amigo.geneontology.org/amigo/term/GO:1902850	132	1	0.303059	3.29969	0.262699	1	7415	VCP	BP
GO:0007292	female gamete generation	http://amigo.geneontology.org/amigo/term/GO:0007292	133	1	0.305355	3.27488	0.264407	1	4882	NPR2	BP
GO:0015629	actin cytoskeleton	http://amigo.geneontology.org/amigo/term/GO:0015629	482	2	1.00427	1.9915	0.265759	1	7169;30968	TPM2;STOML2	CC
GO:0098793	presynapse	http://amigo.geneontology.org/amigo/term/GO:0098793	483	2	1.00635	1.98738	0.266545	1	1211;10497	CLTA;UNC13B	CC
GO:0034765	regulation of ion transmembrane transport	http://amigo.geneontology.org/amigo/term/GO:0034765	441	2	1.01249	1.97532	0.268871	1	2745;57628	GLRX;DPP10	BP
hsa04915	Estrogen signaling pathway	http://www.kegg.jp/kegg-bin/show_pathway?hsa04915+10488	137	1	0.311822	3.20696	0.270254	1	10488	CREB3	kegg
GO:0004674	protein serine/threonine kinase activity	http://amigo.geneontology.org/amigo/term/GO:0004674	449	2	1.02012	1.96055	0.271734	1	7016;9833	MELK;TESK1	MF
GO:0016247	channel regulator activity	http://amigo.geneontology.org/amigo/term/GO:0016247	139	1	0.315807	3.1665	0.272362	1	57628	DPP10	MF
GO:0043254	regulation of protein complex assembly	http://amigo.geneontology.org/amigo/term/GO:0043254	447	2	1.02627	1.94881	0.274023	1	7415;10497	UNC13B;VCP	BP
GO:0140030	modification-dependent protein binding	http://amigo.geneontology.org/amigo/term/GO:0140030	142	1	0.322623	3.0996	0.277367	1	7415	VCP	MF
GO:0005766	primary lysosome	http://amigo.geneontology.org/amigo/term/GO:0005766	155	1	0.322949	3.09647	0.278039	1	7415	VCP	CC
hsa05161	Hepatitis B	http://www.kegg.jp/kegg-bin/show_pathway?hsa05161+10488	144	1	0.327755	3.05106	0.28202	1	10488	CREB3	kegg
GO:0043209	myelin sheath	http://amigo.geneontology.org/amigo/term/GO:0043209	158	1	0.329199	3.03767	0.282613	1	7415	VCP	CC
GO:0001653	peptide receptor activity	http://amigo.geneontology.org/amigo/term/GO:0001653	149	1	0.338526	2.95398	0.288917	1	4882	NPR2	MF
hsa04921	Oxytocin signaling pathway	http://www.kegg.jp/kegg-bin/show_pathway?hsa04921+4882	152	1	0.345963	2.89048	0.295249	1	4882	NPR2	kegg
GO:0031225	anchored component of membrane	http://amigo.geneontology.org/amigo/term/GO:0031225	167	1	0.347951	2.87397	0.296169	1	8434	RECK	CC
hsa04934	Cushing syndrome	http://www.kegg.jp/kegg-bin/show_pathway?hsa04934+10488	154	1	0.350515	2.85294	0.29852	1	10488	CREB3	kegg
GO:0005798	Golgi-associated vesicle	http://amigo.geneontology.org/amigo/term/GO:0005798	169	1	0.352118	2.83995	0.299149	1	1211	CLTA	CC
GO:0005775	vacuolar lumen	http://amigo.geneontology.org/amigo/term/GO:0005775	170	1	0.354202	2.82325	0.300634	1	7415	VCP	CC
GO:0016853	isomerase activity	http://amigo.geneontology.org/amigo/term/GO:0016853	157	1	0.356702	2.80346	0.301898	1	10020	GNE	MF
GO:0005201	extracellular matrix structural constituent	http://amigo.geneontology.org/amigo/term/GO:0005201	158	1	0.358974	2.78571	0.303505	1	22915	MMRN1	MF
GO:0031514	motile cilium	http://amigo.geneontology.org/amigo/term/GO:0031514	178	1	0.37087	2.69636	0.312408	1	152006	RNF38	CC
GO:0044452	nucleolar part	http://amigo.geneontology.org/amigo/term/GO:0044452	178	1	0.37087	2.69636	0.312408	1	55339	WDR33	CC
GO:0101002	ficolin-1-rich granule	http://amigo.geneontology.org/amigo/term/GO:0101002	183	1	0.381288	2.62269	0.31967	1	7415	VCP	CC
GO:0017048	Rho GTPase binding	http://amigo.geneontology.org/amigo/term/GO:0017048	175	1	0.397598	2.5151	0.330277	1	84904	ARHGEF39	MF
GO:0019902	phosphatase binding	http://amigo.geneontology.org/amigo/term/GO:0019902	178	1	0.404414	2.47271	0.334897	1	7415	VCP	MF
GO:0098858	actin-based cell projection	http://amigo.geneontology.org/amigo/term/GO:0098858	197	1	0.410457	2.43631	0.339619	1	768	CA9	CC
hsa05034	Alcoholism	http://www.kegg.jp/kegg-bin/show_pathway?hsa05034+10488	180	1	0.409693	2.44085	0.339766	1	10488	CREB3	kegg
GO:0008022	protein C-terminus binding	http://amigo.geneontology.org/amigo/term/GO:0008022	187	1	0.424862	2.35371	0.348574	1	7016	TESK1	MF
GO:0005516	calmodulin binding	http://amigo.geneontology.org/amigo/term/GO:0005516	192	1	0.436222	2.29241	0.356055	1	10497	UNC13B	MF
GO:0016323	basolateral plasma membrane	http://amigo.geneontology.org/amigo/term/GO:0016323	216	1	0.450045	2.222	0.365802	1	768	CA9	CC
hsa04024	cAMP signaling pathway	http://www.kegg.jp/kegg-bin/show_pathway?hsa04024+10488	199	1	0.452939	2.2078	0.368452	1	10488	CREB3	kegg
hsa04510	Focal adhesion	http://www.kegg.jp/kegg-bin/show_pathway?hsa04510+7094	199	1	0.452939	2.2078	0.368452	1	7094	TLN1	kegg
hsa05203	Viral carcinogenesis	http://www.kegg.jp/kegg-bin/show_pathway?hsa05203+10488	201	1	0.457491	2.18584	0.371402	1	10488	CREB3	kegg
GO:0000793	condensed chromosome	http://amigo.geneontology.org/amigo/term/GO:0000793	223	1	0.464629	2.15225	0.375197	1	64151	NCAPG	CC
hsa04015	Rap1 signaling pathway	http://www.kegg.jp/kegg-bin/show_pathway?hsa04015+7094	206	1	0.468871	2.13278	0.378722	1	7094	TLN1	kegg
GO:0043292	contractile fiber	http://amigo.geneontology.org/amigo/term/GO:0043292	226	1	0.47088	2.12368	0.379182	1	7169	TPM2	CC
GO:0017171	serine hydrolase activity	http://amigo.geneontology.org/amigo/term/GO:0017171	208	1	0.472574	2.11607	0.379441	1	57628	DPP10	MF
hsa05163	Human cytomegalovirus infection	http://www.kegg.jp/kegg-bin/show_pathway?hsa05163+10488	225	1	0.512117	1.95268	0.405809	1	10488	CREB3	kegg
hsa04714	Thermogenesis	http://www.kegg.jp/kegg-bin/show_pathway?hsa04714+10488	229	1	0.521221	1.91857	0.411369	1	10488	CREB3	kegg
GO:0061695	transferase complex, transferring phosphorus-containing groups	http://amigo.geneontology.org/amigo/term/GO:0061695	254	1	0.529219	1.88958	0.415233	1	5433	POLR2D	CC
hsa04144	Endocytosis	http://www.kegg.jp/kegg-bin/show_pathway?hsa04144+1211	244	1	0.555362	1.80063	0.431783	1	1211	CLTA	kegg
GO:0000151	ubiquitin ligase complex	http://amigo.geneontology.org/amigo/term/GO:0000151	273	1	0.568806	1.75807	0.43855	1	54876	DCAF16	CC
GO:0030135	coated vesicle	http://amigo.geneontology.org/amigo/term/GO:0030135	275	1	0.572974	1.74528	0.440952	1	1211	CLTA	CC
hsa05166	Human T-cell leukemia virus 1 infection	http://www.kegg.jp/kegg-bin/show_pathway?hsa05166+7094	255	1	0.580399	1.72295	0.446328	1	7094	TLN1	kegg
GO:0030246	carbohydrate binding	http://amigo.geneontology.org/amigo/term/GO:0030246	264	1	0.599805	1.66721	0.455014	1	971	CD72	MF
GO:0019898	extrinsic component of membrane	http://amigo.geneontology.org/amigo/term/GO:0019898	287	1	0.597976	1.67231	0.455162	1	30968	STOML2	CC
GO:0016757	transferase activity, transferring glycosyl groups	http://amigo.geneontology.org/amigo/term/GO:0016757	277	1	0.629341	1.58896	0.471244	1	56886	UGGT1	MF
GO:0005788	endoplasmic reticulum lumen	http://amigo.geneontology.org/amigo/term/GO:0005788	306	1	0.637563	1.56847	0.476959	1	56886	UGGT1	CC
GO:0044389	ubiquitin-like protein ligase binding	http://amigo.geneontology.org/amigo/term/GO:0044389	298	1	0.677053	1.47699	0.496481	1	7415	VCP	MF
GO:0098589	membrane region	http://amigo.geneontology.org/amigo/term/GO:0098589	324	1	0.675067	1.48133	0.496841	1	30968	STOML2	CC
hsa05206	MicroRNAs in cancer	http://www.kegg.jp/kegg-bin/show_pathway?hsa05206+8434	299	1	0.680546	1.46941	0.501077	1	8434	RECK	kegg
GO:0098687	chromosomal region	http://amigo.geneontology.org/amigo/term/GO:0098687	331	1	0.689652	1.45001	0.504376	1	64151	NCAPG	CC
GO:1990351	transporter complex	http://amigo.geneontology.org/amigo/term/GO:1990351	332	1	0.691735	1.44564	0.505444	1	57628	DPP10	CC
GO:0000790	nuclear chromatin	http://amigo.geneontology.org/amigo/term/GO:0000790	341	1	0.710487	1.40748	0.514956	1	79595	SAP130	CC
GO:0098984	neuron to neuron synapse	http://amigo.geneontology.org/amigo/term/GO:0098984	341	1	0.710487	1.40748	0.514956	1	10497	UNC13B	CC
GO:0015631	tubulin binding	http://amigo.geneontology.org/amigo/term/GO:0015631	321	1	0.729309	1.37116	0.522789	1	26206	SPAG8	MF
hsa05165	Human papillomavirus infection	http://www.kegg.jp/kegg-bin/show_pathway?hsa05165+10488	339	1	0.771589	1.29603	0.546389	1	10488	CREB3	kegg
GO:0033267	axon part	http://amigo.geneontology.org/amigo/term/GO:0033267	374	1	0.779244	1.2833	0.548362	1	10497	UNC13B	CC
GO:0140098	catalytic activity, acting on RNA	http://amigo.geneontology.org/amigo/term/GO:0140098	350	1	0.795196	1.25755	0.554075	1	5433	POLR2D	MF
hsa04151	PI3K-Akt signaling pathway	http://www.kegg.jp/kegg-bin/show_pathway?hsa04151+10488	354	1	0.80573	1.24111	0.562359	1	10488	CREB3	kegg
GO:0004857	enzyme inhibitor activity	http://amigo.geneontology.org/amigo/term/GO:0004857	361	1	0.820188	1.21923	0.565417	1	8434	RECK	MF
GO:0031252	cell leading edge	http://amigo.geneontology.org/amigo/term/GO:0031252	393	1	0.818831	1.22125	0.566589	1	7094	TLN1	CC
GO:0043235	receptor complex	http://amigo.geneontology.org/amigo/term/GO:0043235	396	1	0.825082	1.212	0.569402	1	30968	STOML2	CC
GO:0005774	vacuolar membrane	http://amigo.geneontology.org/amigo/term/GO:0005774	397	1	0.827165	1.20895	0.570336	1	1211	CLTA	CC
GO:0030055	cell-substrate junction	http://amigo.geneontology.org/amigo/term/GO:0030055	411	1	0.856335	1.16777	0.583209	1	7094	TLN1	CC
GO:0001882	nucleoside binding	http://amigo.geneontology.org/amigo/term/GO:0001882	384	1	0.872444	1.14621	0.588239	1	4882	NPR2	MF
GO:0019001	guanyl nucleotide binding	http://amigo.geneontology.org/amigo/term/GO:0019001	390	1	0.886076	1.12857	0.594	1	4882	NPR2	MF
GO:0019787	ubiquitin-like protein transferase activity	http://amigo.geneontology.org/amigo/term/GO:0019787	417	1	0.94742	1.0555	0.618977	1	152006	RNF38	MF
GO:0005743	mitochondrial inner membrane	http://amigo.geneontology.org/amigo/term/GO:0005743	455	1	0.948011	1.05484	0.621319	1	30968	STOML2	CC
GO:0010008	endosome membrane	http://amigo.geneontology.org/amigo/term/GO:0010008	461	1	0.960512	1.04111	0.626251	1	1211	CLTA	CC
GO:0016887	ATPase activity	http://amigo.geneontology.org/amigo/term/GO:0016887	438	1	0.995131	1.00489	0.637372	1	7415	VCP	MF
GO:0001228	DNA-binding transcription activator activity, RNA polymerase II-specific	http://amigo.geneontology.org/amigo/term/GO:0001228	444	1	1.00876	0.991313	0.642468	1	10488	CREB3	MF
GO:0031012	extracellular matrix	http://amigo.geneontology.org/amigo/term/GO:0031012	496	1	1.03344	0.967646	0.653825	1	22915	MMRN1	CC
GO:0046982	protein heterodimerization activity	http://amigo.geneontology.org/amigo/term/GO:0046982	468	1	1.06329	0.940476	0.662172	1	7169	TPM2	MF
GO:0050839	cell adhesion molecule binding	http://amigo.geneontology.org/amigo/term/GO:0050839	478	1	1.08601	0.920801	0.670069	1	7094	TLN1	MF

## Sheet: wool_ROH
geneSet	description	link	size	overlap	expect	enrichmentRatio	pValue	FDR	overlapId	userId	group
GO:0003774	motor activity	http://amigo.geneontology.org/amigo/term/GO:0003774	135	8	0.920156	8.69418	3.64675e-06	0.00102838	4619;4620;4621;4622;4626;4628;4648;8735	MYH10;MYH13;MYH8;MYH4;MYH1;MYH2;MYH3;MYO7B	MF
GO:0015629	actin cytoskeleton	http://amigo.geneontology.org/amigo/term/GO:0015629	482	14	3.53884	3.9561	8.77915e-06	0.00151001	274;1495;1915;4619;4620;4621;4622;4626;4628;4648;5829;8522;8735;10611	MYH10;GAS7;MYH13;MYH8;MYH4;MYH1;EEF1A1;PXN;MYH2;MYH3;MYO7B;BIN1;CTNNA1;PDLIM5	CC
GO:0003779	actin binding	http://amigo.geneontology.org/amigo/term/GO:0003779	419	12	2.85589	4.20184	2.5089e-05	0.00353755	274;1495;4619;4620;4621;4622;4626;4628;4648;8522;8735;10611	MYH10;GAS7;MYH13;MYH8;MYH4;MYH1;MYH2;MYH3;MYO7B;BIN1;CTNNA1;PDLIM5	MF
GO:0043292	contractile fiber	http://amigo.geneontology.org/amigo/term/GO:0043292	226	8	1.65929	4.82133	0.000238121	0.0204784	274;4619;4620;4621;4622;4626;6341;8735	MYH13;MYH8;MYH4;MYH1;MYH2;MYH3;SCO1;BIN1	CC
GO:0005516	calmodulin binding	http://amigo.geneontology.org/amigo/term/GO:0005516	192	7	1.30867	5.34896	0.000328684	0.0308963	4619;4620;4621;4622;4626;4628;8735	MYH10;MYH13;MYH8;MYH4;MYH1;MYH2;MYH3	MF
hsa04530	Tight junction	http://www.kegg.jp/kegg-bin/show_pathway?hsa04530+4619+4620+4621+4622+4626+4628+8735	170	7	1.20632	5.80277	0.000178401	0.0585156	4619;4620;4621;4622;4626;4628;8735	MYH10;MYH13;MYH8;MYH4;MYH1;MYH2;MYH3	kegg
GO:0016701	oxidoreductase activity, acting on single donors with incorporation of molecular oxygen	http://amigo.geneontology.org/amigo/term/GO:0016701	28	3	0.190847	15.7194	0.000884858	0.0623825	242;247;59344	ALOX15B;ALOX12B;ALOXE3	MF
GO:0005844	polysome	http://amigo.geneontology.org/amigo/term/GO:0005844	73	4	0.535966	7.46316	0.00198797	0.113977	4440;4628;6128;55854	MYH10;RPL6;MSI1;ZC3H15	CC
hsa00590	Arachidonic acid metabolism	http://www.kegg.jp/kegg-bin/show_pathway?hsa00590+242+247+27306+5319	63	4	0.447048	8.94759	0.000987791	0.161998	242;247;27306;5319	PLA2G1B;HPGDS;ALOX15B;ALOX12B	kegg
GO:0030048	actin filament-based movement	http://amigo.geneontology.org/amigo/term/GO:0030048	132	6	0.909177	6.59938	0.00029929	0.17886	274;4620;4621;4622;4626;4628	MYH10;MYH8;MYH4;MYH2;MYH3;BIN1	BP
GO:0051647	nucleus localization	http://amigo.geneontology.org/amigo/term/GO:0051647	24	3	0.165305	18.1483	0.000577993	0.17886	274;4628;9423	MYH10;NTN1;BIN1	BP
GO:0010959	regulation of metal ion transport	http://amigo.geneontology.org/amigo/term/GO:0010959	360	9	2.47957	3.62966	0.000841876	0.17886	274;2745;3788;5187;5319;5957;29098;80333;201140	RANGRF;DHRS7C;KCNIP4;RCVRN;GLRX;PLA2G1B;KCNS2;BIN1;PER1	BP
GO:0006929	substrate-dependent cell migration	http://amigo.geneontology.org/amigo/term/GO:0006929	29	3	0.199743	15.0193	0.00101774	0.17886	4628;9353;9423	MYH10;NTN1;SLIT2	BP
GO:0098732	macromolecule deacylation	http://amigo.geneontology.org/amigo/term/GO:0098732	112	5	0.771423	6.48153	0.00105212	0.17886	5187;10129;23409;51742;56916	ARID4B;FRY;SIRT4;SMARCAD1;PER1	BP
GO:0003012	muscle system process	http://amigo.geneontology.org/amigo/term/GO:0003012	423	9	2.9135	3.08907	0.00255601	0.362102	274;4619;4620;4621;4622;4626;5829;8735;10611	MYH13;MYH8;MYH4;MYH1;PXN;MYH2;MYH3;BIN1;PDLIM5	BP
GO:0001764	neuron migration	http://amigo.geneontology.org/amigo/term/GO:0001764	151	5	1.04004	4.80749	0.00388779	0.472089	474;4147;4628;9423;81565	NDEL1;MYH10;NTN1;MATN2;ATOH1	BP
GO:1901568	fatty acid derivative metabolic process	http://amigo.geneontology.org/amigo/term/GO:1901568	156	5	1.07448	4.65341	0.00446371	0.474269	242;247;5319;27306;59344	PLA2G1B;HPGDS;ALOX15B;ALOX12B;ALOXE3	BP
GO:0051082	unfolded protein binding	http://amigo.geneontology.org/amigo/term/GO:0051082	118	4	0.804284	4.97337	0.00855806	0.482675	3336;9804;56886;64374	TOMM20;UGGT1;SIL1;HSPE1	MF
GO:0052813	phosphatidylinositol bisphosphate kinase activity	http://amigo.geneontology.org/amigo/term/GO:0052813	74	3	0.504382	5.94788	0.0139902	0.648148	9542;23533;146850	PIK3R6;PIK3R5;NRG2	MF
GO:0005506	iron ion binding	http://amigo.geneontology.org/amigo/term/GO:0005506	148	4	1.00876	3.96525	0.018369	0.648148	242;247;59344;339761	CYP27C1;ALOX15B;ALOX12B;ALOXE3	MF
GO:0035004	phosphatidylinositol 3-kinase activity	http://amigo.geneontology.org/amigo/term/GO:0035004	82	3	0.558909	5.3676	0.0183872	0.648148	9542;23533;146850	PIK3R6;PIK3R5;NRG2	MF
GO:0051213	dioxygenase activity	http://amigo.geneontology.org/amigo/term/GO:0051213	92	3	0.627069	4.78416	0.0248453	0.778485	242;247;59344	ALOX15B;ALOX12B;ALOXE3	MF
GO:0006413	translational initiation	http://amigo.geneontology.org/amigo/term/GO:0006413	192	5	1.32244	3.78089	0.0105196	0.835921	5433;6128;6154;51247;219402	RPL26;RPL6;MTIF3;POLR2D;PAIP2	BP
GO:0048678	response to axon injury	http://amigo.geneontology.org/amigo/term/GO:0048678	67	3	0.461476	6.50088	0.01105	0.835921	1495;4147;81565	NDEL1;MATN2;CTNNA1	BP
GO:0009314	response to radiation	http://amigo.geneontology.org/amigo/term/GO:0009314	443	8	3.05125	2.62187	0.0114094	0.835921	675;2071;5187;5957;6154;9212;10135;51499	RPL26;NAMPT;RCVRN;BRCA2;TRIAP1;ERCC3;PER1;AURKB	BP
GO:0071166	ribonucleoprotein complex localization	http://amigo.geneontology.org/amigo/term/GO:0071166	128	4	0.881626	4.53707	0.0118012	0.835921	5433;8683;55339;55677	SRSF9;POLR2D;WDR33;IWS1	BP
GO:0051087	chaperone binding	http://amigo.geneontology.org/amigo/term/GO:0051087	100	3	0.681597	4.40143	0.0307834	0.858639	274;3336;10961	ERP29;BIN1;HSPE1	MF
GO:0047485	protein N-terminus binding	http://amigo.geneontology.org/amigo/term/GO:0047485	104	3	0.708861	4.23214	0.0340082	0.858639	2071;2745;10611	GLRX;ERCC3;PDLIM5	MF
GO:0003697	single-stranded DNA binding	http://amigo.geneontology.org/amigo/term/GO:0003697	107	3	0.729309	4.11348	0.0365378	0.858639	675;5433;80169	BRCA2;POLR2D;CTC1	MF
GO:0007015	actin filament organization	http://amigo.geneontology.org/amigo/term/GO:0007015	388	7	2.67243	2.61934	0.0176891	1	274;1495;5319;5829;8522;9353;22899	ARHGEF15;SLIT2;GAS7;PXN;PLA2G1B;BIN1;CTNNA1	BP
GO:0050803	regulation of synapse structure or activity	http://amigo.geneontology.org/amigo/term/GO:0050803	221	5	1.52218	3.28476	0.0183318	1	9423;10611;22899;26045;91752	ARHGEF15;NTN1;ZNF804A;LRRTM2;PDLIM5	BP
hsa03020	RNA polymerase	http://www.kegg.jp/kegg-bin/show_pathway?hsa03020+51082+5433	31	2	0.219976	9.09191	0.0201453	1	51082;5433	POLR2D;POLR1D	kegg
GO:0006403	RNA localization	http://amigo.geneontology.org/amigo/term/GO:0006403	228	5	1.5704	3.18391	0.0206699	1	5433;8683;9804;55339;55677	TOMM20;SRSF9;POLR2D;WDR33;IWS1	BP
GO:0015931	nucleobase-containing compound transport	http://amigo.geneontology.org/amigo/term/GO:0015931	233	5	1.60483	3.11559	0.0224546	1	5433;8683;9804;55339;55677	TOMM20;SRSF9;POLR2D;WDR33;IWS1	BP
GO:0036260	RNA capping	http://amigo.geneontology.org/amigo/term/GO:0036260	34	2	0.234182	8.54037	0.022838	1	2071;5433	POLR2D;ERCC3	BP
GO:0006471	protein ADP-ribosylation	http://amigo.geneontology.org/amigo/term/GO:0006471	35	2	0.24107	8.29636	0.0241149	1	23409;54969	SIRT4;HPF1	BP
GO:0002181	cytoplasmic translation	http://amigo.geneontology.org/amigo/term/GO:0002181	92	3	0.633669	4.73434	0.025619	1	6128;6154;55854	RPL26;RPL6;ZC3H15	BP
GO:0051180	vitamin transport	http://amigo.geneontology.org/amigo/term/GO:0051180	38	2	0.261733	7.64138	0.0281157	1	9963;148641	SLC35F3;SLC23A1	BP
hsa04141	Protein processing in endoplasmic reticulum	http://www.kegg.jp/kegg-bin/show_pathway?hsa04141+10961+56886+64374+7322	165	4	1.17084	3.41635	0.029079	1	10961;56886;64374;7322	ERP29;UGGT1;SIL1;UBE2D2	kegg
GO:0006354	DNA-templated transcription, elongation	http://amigo.geneontology.org/amigo/term/GO:0006354	98	3	0.674995	4.44448	0.0301317	1	2071;5433;55677	POLR2D;IWS1;ERCC3	BP
GO:0097485	neuron projection guidance	http://amigo.geneontology.org/amigo/term/GO:0097485	260	5	1.7908	2.79204	0.033816	1	474;4147;4628;9353;9423	MYH10;NTN1;MATN2;SLIT2;ATOH1	BP
GO:0098687	chromosomal region	http://amigo.geneontology.org/amigo/term/GO:0098687	331	6	2.4302	2.46893	0.0343053	1	675;9212;23047;64151;80169;81565	NDEL1;NCAPG;PDS5B;BRCA2;AURKB;CTC1	CC
hsa00230	Purine metabolism	http://www.kegg.jp/kegg-bin/show_pathway?hsa00230+51082+5198+5433+56985	174	4	1.2347	3.23964	0.0344004	1	51082;5198;5433;56985	PFAS;ADPRM;POLR2D;POLR1D	kegg
GO:0006631	fatty acid metabolic process	http://amigo.geneontology.org/amigo/term/GO:0006631	357	6	2.45891	2.44011	0.0368071	1	242;247;5319;23409;27306;59344	SIRT4;PLA2G1B;HPGDS;ALOX15B;ALOX12B;ALOXE3	BP
GO:0031032	actomyosin structure organization	http://amigo.geneontology.org/amigo/term/GO:0031032	184	4	1.26734	3.15622	0.038305	1	4621;4628;5829;22899	ARHGEF15;MYH10;PXN;MYH3	BP
GO:0061695	transferase complex, transferring phosphorus-containing groups	http://amigo.geneontology.org/amigo/term/GO:0061695	254	5	1.86487	2.68116	0.0385621	1	2071;5433;23533;51082;146850	PIK3R6;PIK3R5;POLR2D;ERCC3;POLR1D	CC
GO:0051258	protein polymerization	http://amigo.geneontology.org/amigo/term/GO:0051258	270	5	1.85968	2.68863	0.0387902	1	274;8522;9353;29098;81565	RANGRF;NDEL1;SLIT2;GAS7;BIN1	BP
GO:0006289	nucleotide-excision repair	http://amigo.geneontology.org/amigo/term/GO:0006289	110	3	0.757647	3.95963	0.0403276	1	675;2071;5433	BRCA2;POLR2D;ERCC3	BP
GO:0006301	postreplication repair	http://amigo.geneontology.org/amigo/term/GO:0006301	51	2	0.351273	5.69358	0.0481496	1	55339;124739	USP43;WDR33	BP
GO:0034248	regulation of cellular amide metabolic process	http://amigo.geneontology.org/amigo/term/GO:0034248	385	6	2.65177	2.26264	0.0499409	1	274;1915;5187;5433;6154;51247	RPL26;EEF1A1;POLR2D;BIN1;PAIP2;PER1	BP
GO:0050808	synapse organization	http://amigo.geneontology.org/amigo/term/GO:0050808	385	6	2.65177	2.26264	0.0499409	1	4628;9423;10611;22899;26045;91752	ARHGEF15;MYH10;NTN1;ZNF804A;LRRTM2;PDLIM5	BP
GO:0050879	multicellular organismal movement	http://amigo.geneontology.org/amigo/term/GO:0050879	53	2	0.365048	5.47873	0.051584	1	4621;4626	MYH8;MYH3	BP
GO:0061564	axon development	http://amigo.geneontology.org/amigo/term/GO:0061564	490	7	3.37497	2.07409	0.0523618	1	474;1495;4147;4628;9353;9423;81565	NDEL1;MYH10;NTN1;MATN2;SLIT2;CTNNA1;ATOH1	BP
GO:0051961	negative regulation of nervous system development	http://amigo.geneontology.org/amigo/term/GO:0051961	297	5	2.04565	2.44421	0.0543654	1	1495;9353;9423;9921;22899	ARHGEF15;NTN1;SLIT2;RNF10;CTNNA1	BP
GO:0006457	protein folding	http://amigo.geneontology.org/amigo/term/GO:0006457	210	4	1.44642	2.76545	0.057143	1	3336;10961;56886;64374	ERP29;UGGT1;SIL1;HSPE1	BP
GO:0007568	aging	http://amigo.geneontology.org/amigo/term/GO:0007568	303	5	2.08697	2.39581	0.0582564	1	675;1495;9212;10135;80169	NAMPT;BRCA2;CTNNA1;AURKB;CTC1	BP
GO:0019898	extrinsic component of membrane	http://amigo.geneontology.org/amigo/term/GO:0019898	287	5	2.10715	2.37287	0.0594126	1	247;1495;23533;84274;146850	PIK3R6;PIK3R5;COQ5;CTNNA1;ALOX15B	CC
GO:0006814	sodium ion transport	http://amigo.geneontology.org/amigo/term/GO:0006814	213	4	1.46708	2.7265	0.0595868	1	2745;5187;9963;29098	RANGRF;GLRX;SLC23A1;PER1	BP
GO:0042770	signal transduction in response to DNA damage	http://amigo.geneontology.org/amigo/term/GO:0042770	131	3	0.902289	3.32488	0.0617982	1	675;6154;51499	RPL26;BRCA2;TRIAP1	BP
GO:0019213	deacetylase activity	http://amigo.geneontology.org/amigo/term/GO:0019213	60	2	0.408958	4.89048	0.0630214	1	23409;51742	ARID4B;SIRT4	MF
GO:0072331	signal transduction by p53 class mediator	http://amigo.geneontology.org/amigo/term/GO:0072331	218	4	1.50152	2.66397	0.0637823	1	675;6154;9212;51499	RPL26;BRCA2;TRIAP1;AURKB	BP
GO:0007059	chromosome segregation	http://amigo.geneontology.org/amigo/term/GO:0007059	312	5	2.14896	2.3267	0.0643865	1	9212;23047;56916;64151;81565	NDEL1;NCAPG;PDS5B;SMARCAD1;AURKB	BP
GO:0031252	cell leading edge	http://amigo.geneontology.org/amigo/term/GO:0031252	393	6	2.88541	2.07943	0.0681684	1	1495;1915;4628;5829;81565;84249	NDEL1;MYH10;EEF1A1;PXN;CTNNA1;PSD2	CC
GO:0016247	channel regulator activity	http://amigo.geneontology.org/amigo/term/GO:0016247	139	3	0.94742	3.1665	0.0692152	1	9482;29098;80333	RANGRF;STX8;KCNIP4	MF
GO:0030856	regulation of epithelial cell differentiation	http://amigo.geneontology.org/amigo/term/GO:0030856	138	3	0.950503	3.15622	0.0699283	1	247;474;5624	PROC;ATOH1;ALOX15B	BP
GO:0104004	cellular response to environmental stimulus	http://amigo.geneontology.org/amigo/term/GO:0104004	320	5	2.20407	2.26854	0.0701305	1	6154;9212;10135;10746;51499	RPL26;NAMPT;TRIAP1;MAP3K2;AURKB	BP
GO:0009123	nucleoside monophosphate metabolic process	http://amigo.geneontology.org/amigo/term/GO:0009123	321	5	2.21095	2.26147	0.0708679	1	1337;4621;4622;4626;5198	PFAS;MYH8;MYH4;COX6A1;MYH3	BP
GO:0032147	activation of protein kinase activity	http://amigo.geneontology.org/amigo/term/GO:0032147	321	5	2.21095	2.26147	0.0708679	1	4750;5319;6788;10746;10961	STK3;ERP29;PLA2G1B;NEK1;MAP3K2	BP
GO:0031123	RNA 3'-end processing	http://amigo.geneontology.org/amigo/term/GO:0031123	141	3	0.971166	3.08907	0.073554	1	5433;8683;55339	SRSF9;POLR2D;WDR33	BP
GO:0005085	guanyl-nucleotide exchange factor activity	http://amigo.geneontology.org/amigo/term/GO:0005085	329	5	2.24245	2.2297	0.0738248	1	9542;22899;29098;57589;84249	RANGRF;ARHGEF15;RIC1;PSD2;NRG2	MF
GO:0005788	endoplasmic reticulum lumen	http://amigo.geneontology.org/amigo/term/GO:0005788	306	5	2.24665	2.22553	0.073866	1	5624;10961;51237;56886;64374	ERP29;UGGT1;PROC;SIL1;MZB1	CC
GO:0051865	protein autoubiquitination	http://amigo.geneontology.org/amigo/term/GO:0051865	65	2	0.447701	4.46727	0.073879	1	7322;9921	RNF10;UBE2D2	BP
GO:0061458	reproductive system development	http://amigo.geneontology.org/amigo/term/GO:0061458	428	6	2.94794	2.03532	0.0751372	1	247;675;1495;6788;9353;51742	STK3;ARID4B;SLIT2;BRCA2;CTNNA1;ALOX15B	BP
hsa00130	Ubiquinone and other terpenoid-quinone biosynthesis	http://www.kegg.jp/kegg-bin/show_pathway?hsa00130+84274	11	1	0.078056	12.8113	0.0753934	1	84274	COQ5	kegg
GO:1902903	regulation of supramolecular fiber organization	http://amigo.geneontology.org/amigo/term/GO:1902903	329	5	2.26605	2.20648	0.0769219	1	274;5829;9353;22899;29098	RANGRF;ARHGEF15;SLIT2;PXN;BIN1	BP
GO:0032200	telomere organization	http://amigo.geneontology.org/amigo/term/GO:0032200	146	3	1.0056	2.98328	0.0797797	1	675;9212;80169	BRCA2;AURKB;CTC1	BP
GO:0030104	water homeostasis	http://amigo.geneontology.org/amigo/term/GO:0030104	68	2	0.468364	4.27018	0.0798608	1	242;59344	ALOX12B;ALOXE3	BP
GO:0000793	condensed chromosome	http://amigo.geneontology.org/amigo/term/GO:0000793	223	4	1.63727	2.4431	0.0811324	1	675;9212;64151;81565	NDEL1;NCAPG;BRCA2;AURKB	CC
GO:0043543	protein acylation	http://amigo.geneontology.org/amigo/term/GO:0043543	238	4	1.63927	2.44011	0.0820675	1	675;5187;55677;80018	NAA25;BRCA2;IWS1;PER1	BP
GO:0034765	regulation of ion transmembrane transport	http://amigo.geneontology.org/amigo/term/GO:0034765	441	6	3.03748	1.97532	0.0839652	1	274;2745;3788;29098;80333;201140	RANGRF;DHRS7C;KCNIP4;GLRX;KCNS2;BIN1	BP
GO:0007050	cell cycle arrest	http://amigo.geneontology.org/amigo/term/GO:0007050	240	4	1.65305	2.41977	0.0840254	1	274;6154;8522;51499	RPL26;GAS7;TRIAP1;BIN1	BP
GO:0042692	muscle cell differentiation	http://amigo.geneontology.org/amigo/term/GO:0042692	338	5	2.32804	2.14773	0.0840587	1	274;1495;4621;4628;10611	MYH10;MYH3;BIN1;CTNNA1;PDLIM5	BP
GO:0044455	mitochondrial membrane part	http://amigo.geneontology.org/amigo/term/GO:0044455	229	4	1.68132	2.37909	0.0874434	1	1337;6341;9804;84274	TOMM20;COX6A1;COQ5;SCO1	CC
GO:0098862	cluster of actin-based cell projections	http://amigo.geneontology.org/amigo/term/GO:0098862	143	3	1.04991	2.8574	0.087705	1	4628;4648;9963	MYH10;MYO7B;SLC23A1	CC
GO:0050769	positive regulation of neurogenesis	http://amigo.geneontology.org/amigo/term/GO:0050769	447	6	3.0788	1.94881	0.0882277	1	274;474;9353;9423;81565;91752	NDEL1;NTN1;SLIT2;BIN1;ZNF804A;ATOH1	BP
GO:0071826	ribonucleoprotein complex subunit organization	http://amigo.geneontology.org/amigo/term/GO:0071826	245	4	1.68749	2.37039	0.0890201	1	5433;6128;8683;219402	RPL6;SRSF9;MTIF3;POLR2D	BP
GO:0006353	DNA-templated transcription, termination	http://amigo.geneontology.org/amigo/term/GO:0006353	73	2	0.502802	3.97771	0.0901496	1	2071;55339	WDR33;ERCC3	BP
GO:0032153	cell division site	http://amigo.geneontology.org/amigo/term/GO:0032153	69	2	0.506598	3.9479	0.0911258	1	4628;84249	MYH10;PSD2	CC
GO:0016853	isomerase activity	http://amigo.geneontology.org/amigo/term/GO:0016853	157	3	1.07011	2.80346	0.0918287	1	10961;27306;59344	ERP29;HPGDS;ALOXE3	MF
GO:0045926	negative regulation of growth	http://amigo.geneontology.org/amigo/term/GO:0045926	250	4	1.72193	2.32298	0.0941558	1	247;6788;9353;9423	NTN1;STK3;SLIT2;ALOX15B	BP
GO:0005875	microtubule associated complex	http://amigo.geneontology.org/amigo/term/GO:0005875	148	3	1.08662	2.76087	0.0948684	1	5829;9212;81565	NDEL1;PXN;AURKB	CC
hsa05100	Bacterial invasion of epithelial cells	http://www.kegg.jp/kegg-bin/show_pathway?hsa05100+1495+5829	74	2	0.525104	3.80877	0.096631	1	1495;5829	PXN;CTNNA1	kegg
GO:0000910	cytokinesis	http://amigo.geneontology.org/amigo/term/GO:0000910	159	3	1.09514	2.73936	0.0969887	1	675;4628;9212	MYH10;BRCA2;AURKB	BP
GO:0018205	peptidyl-lysine modification	http://amigo.geneontology.org/amigo/term/GO:0018205	360	5	2.47957	2.01648	0.102926	1	675;5187;23409;51742;55677	ARID4B;BRCA2;SIRT4;IWS1;PER1	BP
GO:0016569	covalent chromatin modification	http://amigo.geneontology.org/amigo/term/GO:0016569	468	6	3.22345	1.86136	0.104068	1	675;5187;9212;51742;55677;56916	ARID4B;BRCA2;IWS1;SMARCAD1;PER1;AURKB	BP
GO:0032970	regulation of actin filament-based process	http://amigo.geneontology.org/amigo/term/GO:0032970	362	5	2.49335	2.00534	0.104739	1	274;5829;9353;22899;29098	RANGRF;ARHGEF15;SLIT2;PXN;BIN1	BP
GO:0034502	protein localization to chromosome	http://amigo.geneontology.org/amigo/term/GO:0034502	81	2	0.557904	3.58485	0.107358	1	675;9212	BRCA2;AURKB	BP
GO:0008013	beta-catenin binding	http://amigo.geneontology.org/amigo/term/GO:0008013	83	2	0.565725	3.53528	0.109788	1	1495;5829	PXN;CTNNA1	MF
GO:0042063	gliogenesis	http://amigo.geneontology.org/amigo/term/GO:0042063	265	4	1.82524	2.19149	0.110382	1	274;4147;4664;9921	MATN2;RNF10;BIN1;NAB1	BP
GO:0007548	sex differentiation	http://amigo.geneontology.org/amigo/term/GO:0007548	266	4	1.83213	2.18325	0.111506	1	675;1495;9353;51742	ARID4B;SLIT2;BRCA2;CTNNA1	BP
GO:0106027	neuron projection organization	http://amigo.geneontology.org/amigo/term/GO:0106027	83	2	0.571679	3.49846	0.111789	1	10611;91752	ZNF804A;PDLIM5	BP
GO:0035265	organ growth	http://amigo.geneontology.org/amigo/term/GO:0035265	170	3	1.17091	2.56211	0.112625	1	4147;6788;10611	STK3;MATN2;PDLIM5	BP
GO:0010639	negative regulation of organelle organization	http://amigo.geneontology.org/amigo/term/GO:0010639	371	5	2.55534	1.95669	0.113092	1	9212;9353;23409;51499;80169	SLIT2;SIRT4;TRIAP1;AURKB;CTC1	BP
GO:0048144	fibroblast proliferation	http://amigo.geneontology.org/amigo/term/GO:0048144	84	2	0.578567	3.45682	0.114023	1	5319;80169	PLA2G1B;CTC1	BP
GO:0008135	translation factor activity, RNA binding	http://amigo.geneontology.org/amigo/term/GO:0008135	87	2	0.592989	3.37274	0.118656	1	1915;219402	EEF1A1;MTIF3	MF
GO:0015077	monovalent inorganic cation transmembrane transporter activity	http://amigo.geneontology.org/amigo/term/GO:0015077	382	5	2.6037	1.92034	0.119268	1	1182;1337;3788;9963;80333	KCNIP4;COX6A1;KCNS2;CLCN3;SLC23A1	MF
GO:1901652	response to peptide	http://amigo.geneontology.org/amigo/term/GO:1901652	487	6	3.35431	1.78874	0.119604	1	5319;5829;9340;10135;51237;81565	NDEL1;GLP2R;NAMPT;PXN;PLA2G1B;MZB1	BP
GO:0003727	single-stranded RNA binding	http://amigo.geneontology.org/amigo/term/GO:0003727	88	2	0.599805	3.33442	0.1209	1	4440;5433	MSI1;POLR2D	MF
GO:0030427	site of polarized growth	http://amigo.geneontology.org/amigo/term/GO:0030427	166	3	1.21877	2.46149	0.122526	1	4628;81565;91752	NDEL1;MYH10;ZNF804A	CC
GO:0008565	protein transporter activity	http://amigo.geneontology.org/amigo/term/GO:0008565	89	2	0.606621	3.29695	0.123156	1	9804;29098	RANGRF;TOMM20	MF
GO:0021953	central nervous system neuron differentiation	http://amigo.geneontology.org/amigo/term/GO:0021953	179	3	1.2329	2.43329	0.126086	1	2128;9353;81565	NDEL1;SLIT2;EVX1	BP
GO:2001233	regulation of apoptotic signaling pathway	http://amigo.geneontology.org/amigo/term/GO:2001233	385	5	2.65177	1.88554	0.126708	1	1495;6154;6788;10961;51499	RPL26;STK3;ERP29;TRIAP1;CTNNA1	BP
GO:1901987	regulation of cell cycle phase transition	http://amigo.geneontology.org/amigo/term/GO:1901987	386	5	2.65865	1.88065	0.127709	1	2071;6154;9212;51499;80169	RPL26;TRIAP1;ERCC3;AURKB;CTC1	BP
GO:0031503	protein-containing complex localization	http://amigo.geneontology.org/amigo/term/GO:0031503	280	4	1.92856	2.07409	0.127775	1	5433;8683;55339;55677	SRSF9;POLR2D;WDR33;IWS1	BP
GO:0031683	G-protein beta/gamma-subunit complex binding	http://amigo.geneontology.org/amigo/term/GO:0031683	20	1	0.136319	7.33571	0.127936	1	23533	PIK3R5	MF
GO:0071900	regulation of protein serine/threonine kinase activity	http://amigo.geneontology.org/amigo/term/GO:0071900	497	6	3.42319	1.75275	0.128226	1	5319;6788;10746;10961;23533;146850	PIK3R6;PIK3R5;STK3;ERP29;PLA2G1B;MAP3K2	BP
GO:0031099	regeneration	http://amigo.geneontology.org/amigo/term/GO:0031099	184	3	1.26734	2.36717	0.133806	1	1495;4147;81565	NDEL1;MATN2;CTNNA1	BP
GO:0097193	intrinsic apoptotic signaling pathway	http://amigo.geneontology.org/amigo/term/GO:0097193	285	4	1.963	2.0377	0.133817	1	675;6154;10961;51499	RPL26;ERP29;BRCA2;TRIAP1	BP
hsa03015	mRNA surveillance pathway	http://www.kegg.jp/kegg-bin/show_pathway?hsa03015+4440+55339	91	2	0.645736	3.09724	0.13599	1	4440;55339	MSI1;WDR33	kegg
GO:0005791	rough endoplasmic reticulum	http://amigo.geneontology.org/amigo/term/GO:0005791	88	2	0.646096	3.09552	0.136315	1	6128;29098	RANGRF;RPL6	CC
GO:0022884	macromolecule transmembrane transporter activity	http://amigo.geneontology.org/amigo/term/GO:0022884	22	1	0.149951	6.66883	0.139803	1	9804	TOMM20	MF
GO:0051184	cofactor transmembrane transporter activity	http://amigo.geneontology.org/amigo/term/GO:0051184	22	1	0.149951	6.66883	0.139803	1	9963	SLC23A1	MF
GO:0071897	DNA biosynthetic process	http://amigo.geneontology.org/amigo/term/GO:0071897	188	3	1.29489	2.3168	0.140098	1	9212;80169;124739	USP43;AURKB;CTC1	BP
GO:0033622	integrin activation	http://amigo.geneontology.org/amigo/term/GO:0033622	22	1	0.151529	6.59938	0.141151	1	51237	MZB1	BP
GO:0030258	lipid modification	http://amigo.geneontology.org/amigo/term/GO:0030258	291	4	2.00432	1.99569	0.14122	1	9542;23409;23533;146850	PIK3R6;PIK3R5;SIRT4;NRG2	BP
GO:0044452	nucleolar part	http://amigo.geneontology.org/amigo/term/GO:0044452	178	3	1.30688	2.29555	0.142424	1	10940;51082;55339	POP1;WDR33;POLR1D	CC
GO:0016053	organic acid biosynthetic process	http://amigo.geneontology.org/amigo/term/GO:0016053	401	5	2.76197	1.8103	0.143152	1	242;247;5319;27306;59344	PLA2G1B;HPGDS;ALOX15B;ALOX12B;ALOXE3	BP
GO:0005732	small nucleolar ribonucleoprotein complex	http://amigo.geneontology.org/amigo/term/GO:0005732	21	1	0.154182	6.48584	0.143504	1	10940	POP1	CC
GO:0005849	mRNA cleavage factor complex	http://amigo.geneontology.org/amigo/term/GO:0005849	21	1	0.154182	6.48584	0.143504	1	55339	WDR33	CC
GO:0044389	ubiquitin-like protein ligase binding	http://amigo.geneontology.org/amigo/term/GO:0044389	298	4	2.03116	1.96932	0.145723	1	5187;5829;7322;9482	STX8;PXN;UBE2D2;PER1	MF
GO:0051052	regulation of DNA metabolic process	http://amigo.geneontology.org/amigo/term/GO:0051052	405	5	2.78952	1.79242	0.147403	1	675;2071;9212;56916;80169	BRCA2;ERCC3;SMARCAD1;AURKB;CTC1	BP
hsa04062	Chemokine signaling pathway	http://www.kegg.jp/kegg-bin/show_pathway?hsa04062+146850+23533+5829	189	3	1.34114	2.2369	0.149873	1	146850;23533;5829	PIK3R6;PIK3R5;PXN	kegg
hsa00564	Glycerophospholipid metabolism	http://www.kegg.jp/kegg-bin/show_pathway?hsa00564+5319+56985	97	2	0.688312	2.90566	0.150635	1	5319;56985	PLA2G1B;ADPRM	kegg
GO:0007229	integrin-mediated signaling pathway	http://amigo.geneontology.org/amigo/term/GO:0007229	101	2	0.695658	2.87498	0.153557	1	1495;55679	LIMS2;CTNNA1	BP
GO:0051271	negative regulation of cellular component movement	http://amigo.geneontology.org/amigo/term/GO:0051271	301	4	2.0732	1.92939	0.153913	1	247;274;1495;9353	SLIT2;BIN1;CTNNA1;ALOX15B	BP
GO:0006605	protein targeting	http://amigo.geneontology.org/amigo/term/GO:0006605	412	5	2.83773	1.76197	0.154973	1	6128;6154;7322;9804;23409	RPL26;TOMM20;RPL6;SIRT4;UBE2D2	BP
GO:0044322	endoplasmic reticulum quality control compartment	http://amigo.geneontology.org/amigo/term/GO:0044322	23	1	0.168866	5.92186	0.156061	1	56886	UGGT1	CC
hsa04977	Vitamin digestion and absorption	http://www.kegg.jp/kegg-bin/show_pathway?hsa04977+9963	24	1	0.170304	5.87186	0.157326	1	9963	SLC23A1	kegg
GO:0009141	nucleoside triphosphate metabolic process	http://amigo.geneontology.org/amigo/term/GO:0009141	304	4	2.09386	1.91035	0.157804	1	1337;4621;4622;4626	MYH8;MYH4;COX6A1;MYH3	BP
GO:0045117	azole transport	http://amigo.geneontology.org/amigo/term/GO:0045117	25	1	0.172193	5.80745	0.158803	1	148641	SLC35F3	BP
GO:0061842	microtubule organizing center localization	http://amigo.geneontology.org/amigo/term/GO:0061842	25	1	0.172193	5.80745	0.158803	1	81565	NDEL1	BP
GO:0031098	stress-activated protein kinase signaling cascade	http://amigo.geneontology.org/amigo/term/GO:0031098	305	4	2.10075	1.90408	0.159109	1	4750;5187;6788;10746	STK3;NEK1;MAP3K2;PER1	BP
hsa00240	Pyrimidine metabolism	http://www.kegg.jp/kegg-bin/show_pathway?hsa00240+51082+5433	101	2	0.716696	2.79058	0.16057	1	51082;5433	POLR2D;POLR1D	kegg
GO:0098781	ncRNA transcription	http://amigo.geneontology.org/amigo/term/GO:0098781	104	2	0.716321	2.79204	0.160791	1	2971;5433	GTF3A;POLR2D	BP
GO:0019207	kinase regulator activity	http://amigo.geneontology.org/amigo/term/GO:0019207	204	3	1.39046	2.15756	0.162446	1	6788;23533;146850	PIK3R6;PIK3R5;STK3	MF
GO:0031490	chromatin DNA binding	http://amigo.geneontology.org/amigo/term/GO:0031490	106	2	0.722493	2.76819	0.162889	1	474;5187	ATOH1;PER1	MF
GO:0090482	vitamin transmembrane transporter activity	http://amigo.geneontology.org/amigo/term/GO:0090482	26	1	0.177215	5.64286	0.16306	1	9963	SLC23A1	MF
hsa00592	alpha-Linolenic acid metabolism	http://www.kegg.jp/kegg-bin/show_pathway?hsa00592+5319	25	1	0.1774	5.63698	0.163325	1	5319	PLA2G1B	kegg
GO:0015949	nucleobase-containing small molecule interconversion	http://amigo.geneontology.org/amigo/term/GO:0015949	26	1	0.17908	5.58409	0.164606	1	2745	GLRX	BP
GO:0010927	cellular component assembly involved in morphogenesis	http://amigo.geneontology.org/amigo/term/GO:0010927	106	2	0.730097	2.73936	0.165648	1	4621;4628	MYH10;MYH3	BP
GO:0015002	heme-copper terminal oxidase activity	http://amigo.geneontology.org/amigo/term/GO:0015002	27	1	0.184031	5.43386	0.168777	1	1337	COX6A1	MF
GO:0006515	protein quality control for misfolded or incompletely synthesized proteins	http://amigo.geneontology.org/amigo/term/GO:0006515	27	1	0.185968	5.37727	0.17037	1	56886	UGGT1	BP
GO:0071514	genetic imprinting	http://amigo.geneontology.org/amigo/term/GO:0071514	27	1	0.185968	5.37727	0.17037	1	51742	ARID4B	BP
GO:0097066	response to thyroid hormone	http://amigo.geneontology.org/amigo/term/GO:0097066	27	1	0.185968	5.37727	0.17037	1	9804	TOMM20	BP
GO:0031109	microtubule polymerization or depolymerization	http://amigo.geneontology.org/amigo/term/GO:0031109	108	2	0.743872	2.68863	0.170531	1	29098;81565	RANGRF;NDEL1	BP
GO:0060348	bone development	http://amigo.geneontology.org/amigo/term/GO:0060348	208	3	1.43264	2.09403	0.172958	1	4147;4664;80169	MATN2;NAB1;CTC1	BP
GO:0072089	stem cell proliferation	http://amigo.geneontology.org/amigo/term/GO:0072089	109	2	0.75076	2.66397	0.172981	1	1495;80169	CTNNA1;CTC1	BP
GO:0016675	oxidoreductase activity, acting on a heme group of donors	http://amigo.geneontology.org/amigo/term/GO:0016675	28	1	0.190847	5.2398	0.174455	1	1337	COX6A1	MF
GO:0071889	14-3-3 protein binding	http://amigo.geneontology.org/amigo/term/GO:0071889	28	1	0.190847	5.2398	0.174455	1	4750	NEK1	MF
GO:0009055	electron transfer activity	http://amigo.geneontology.org/amigo/term/GO:0009055	111	2	0.756573	2.6435	0.174985	1	1337;2745	GLRX;COX6A1	MF
GO:0018196	peptidyl-asparagine modification	http://amigo.geneontology.org/amigo/term/GO:0018196	28	1	0.192856	5.18522	0.176095	1	56886	UGGT1	BP
GO:0021591	ventricular system development	http://amigo.geneontology.org/amigo/term/GO:0021591	28	1	0.192856	5.18522	0.176095	1	4628	MYH10	BP
GO:0032196	transposition	http://amigo.geneontology.org/amigo/term/GO:0032196	28	1	0.192856	5.18522	0.176095	1	2071	ERCC3	BP
GO:0045444	fat cell differentiation	http://amigo.geneontology.org/amigo/term/GO:0045444	210	3	1.44642	2.07409	0.176359	1	6788;59344;222008	STK3;VSTM2A;ALOXE3	BP
GO:0016887	ATPase activity	http://amigo.geneontology.org/amigo/term/GO:0016887	438	5	2.98539	1.67482	0.178568	1	2071;4621;4622;4626;4628	MYH10;MYH8;MYH4;MYH3;ERCC3	MF
GO:0048770	pigment granule	http://amigo.geneontology.org/amigo/term/GO:0048770	105	2	0.77091	2.59434	0.18004	1	2315;10961	ERP29;MLANA	CC
hsa04744	Phototransduction	http://www.kegg.jp/kegg-bin/show_pathway?hsa04744+5957	28	1	0.198688	5.03302	0.181072	1	5957	RCVRN	kegg
GO:0005484	SNAP receptor activity	http://amigo.geneontology.org/amigo/term/GO:0005484	30	1	0.204479	4.89048	0.185696	1	9482	STX8	MF
hsa00591	Linoleic acid metabolism	http://www.kegg.jp/kegg-bin/show_pathway?hsa00591+5319	29	1	0.205784	4.85947	0.186905	1	5319	PLA2G1B	kegg
hsa04392	Hippo signaling pathway	http://www.kegg.jp/kegg-bin/show_pathway?hsa04392+6788	29	1	0.205784	4.85947	0.186905	1	6788	STK3	kegg
hsa04670	Leukocyte transendothelial migration	http://www.kegg.jp/kegg-bin/show_pathway?hsa04670+1495+5829	112	2	0.794752	2.51651	0.18847	1	1495;5829	PXN;CTNNA1	kegg
hsa04725	Cholinergic synapse	http://www.kegg.jp/kegg-bin/show_pathway?hsa04725+146850+23533	112	2	0.794752	2.51651	0.18847	1	146850;23533	PIK3R6;PIK3R5	kegg
hsa05145	Toxoplasmosis	http://www.kegg.jp/kegg-bin/show_pathway?hsa05145+146850+23533	113	2	0.801848	2.49424	0.191041	1	146850;23533	PIK3R6;PIK3R5	kegg
GO:0031369	translation initiation factor binding	http://amigo.geneontology.org/amigo/term/GO:0031369	31	1	0.211295	4.73272	0.19126	1	5433	POLR2D	MF
GO:0004674	protein serine/threonine kinase activity	http://amigo.geneontology.org/amigo/term/GO:0004674	449	5	3.06037	1.63379	0.191368	1	2071;4750;6788;9212;10746	STK3;NEK1;MAP3K2;ERCC3;AURKB	MF
GO:1905348	endonuclease complex	http://amigo.geneontology.org/amigo/term/GO:1905348	29	1	0.212918	4.69664	0.192653	1	10940	POP1	CC
hsa00760	Nicotinate and nicotinamide metabolism	http://www.kegg.jp/kegg-bin/show_pathway?hsa00760+10135	30	1	0.21288	4.69748	0.192697	1	10135	NAMPT	kegg
hsa04726	Serotonergic synapse	http://www.kegg.jp/kegg-bin/show_pathway?hsa04726+242+247	115	2	0.81604	2.45086	0.196199	1	242;247	ALOX15B;ALOX12B	kegg
hsa04710	Circadian rhythm	http://www.kegg.jp/kegg-bin/show_pathway?hsa04710+5187	31	1	0.219976	4.54595	0.198449	1	5187	PER1	kegg
GO:0002020	protease binding	http://amigo.geneontology.org/amigo/term/GO:0002020	124	2	0.84518	2.36636	0.207036	1	274;675	BRCA2;BIN1	MF
GO:0035770	ribonucleoprotein granule	http://amigo.geneontology.org/amigo/term/GO:0035770	214	3	1.57119	1.90938	0.207594	1	4619;5433;6128	RPL6;MYH1;POLR2D	CC
GO:0015144	carbohydrate transmembrane transporter activity	http://amigo.geneontology.org/amigo/term/GO:0015144	34	1	0.231743	4.31513	0.207727	1	9963	SLC23A1	MF
GO:0003729	mRNA binding	http://amigo.geneontology.org/amigo/term/GO:0003729	233	3	1.58812	1.88903	0.212165	1	4628;6154;51247	RPL26;MYH10;PAIP2	MF
GO:0043394	proteoglycan binding	http://amigo.geneontology.org/amigo/term/GO:0043394	35	1	0.238559	4.19184	0.213142	1	9353	SLIT2	MF
hsa04130	SNARE interactions in vesicular transport	http://www.kegg.jp/kegg-bin/show_pathway?hsa04130+9482	34	1	0.241264	4.14484	0.215464	1	9482	STX8	kegg
GO:0140098	catalytic activity, acting on RNA	http://amigo.geneontology.org/amigo/term/GO:0140098	350	4	2.38559	1.67673	0.215934	1	5433;6894;10940;51082	TARBP1;POP1;POLR2D;POLR1D	MF
hsa04611	Platelet activation	http://www.kegg.jp/kegg-bin/show_pathway?hsa04611+146850+23533	123	2	0.872808	2.29146	0.216998	1	146850;23533	PIK3R6;PIK3R5	kegg
GO:0016779	nucleotidyltransferase activity	http://amigo.geneontology.org/amigo/term/GO:0016779	129	2	0.87926	2.27464	0.219535	1	5433;51082	POLR2D;POLR1D	MF
GO:0005819	spindle	http://amigo.geneontology.org/amigo/term/GO:0005819	328	4	2.40818	1.66101	0.220409	1	4628;9212;10129;81565	NDEL1;MYH10;FRY;AURKB	CC
GO:0005790	smooth endoplasmic reticulum	http://amigo.geneontology.org/amigo/term/GO:0005790	34	1	0.249628	4.00596	0.221948	1	10961	ERP29	CC
GO:0070069	cytochrome complex	http://amigo.geneontology.org/amigo/term/GO:0070069	34	1	0.249628	4.00596	0.221948	1	1337	COX6A1	CC
GO:0016614	oxidoreductase activity, acting on CH-OH group of donors	http://amigo.geneontology.org/amigo/term/GO:0016614	130	2	0.886076	2.25714	0.222044	1	11112;201140	DHRS7C;HIBADH	MF
GO:0061980	regulatory RNA binding	http://amigo.geneontology.org/amigo/term/GO:0061980	37	1	0.252191	3.96525	0.223863	1	9782	MATR3	MF
GO:0050839	cell adhesion molecule binding	http://amigo.geneontology.org/amigo/term/GO:0050839	478	5	3.25803	1.53467	0.226604	1	1495;5829;6128;10611;55854	RPL6;PXN;ZC3H15;CTNNA1;PDLIM5	MF
GO:0043198	dendritic shaft	http://amigo.geneontology.org/amigo/term/GO:0043198	35	1	0.25697	3.89151	0.227679	1	91752	ZNF804A	CC
GO:0044215	other organism	http://amigo.geneontology.org/amigo/term/GO:0044215	35	1	0.25697	3.89151	0.227679	1	6341	SCO1	CC
GO:0008536	Ran GTPase binding	http://amigo.geneontology.org/amigo/term/GO:0008536	38	1	0.259007	3.8609	0.229169	1	29098	RANGRF	MF
GO:0042162	telomeric DNA binding	http://amigo.geneontology.org/amigo/term/GO:0042162	38	1	0.259007	3.8609	0.229169	1	80169	CTC1	MF
GO:0005802	trans-Golgi network	http://amigo.geneontology.org/amigo/term/GO:0005802	227	3	1.66663	1.80004	0.232632	1	2315;9482;57589	STX8;RIC1;MLANA	CC
GO:0042805	actinin binding	http://amigo.geneontology.org/amigo/term/GO:0042805	39	1	0.265823	3.7619	0.234439	1	10611	PDLIM5	MF
GO:0043531	ADP binding	http://amigo.geneontology.org/amigo/term/GO:0043531	39	1	0.265823	3.7619	0.234439	1	4628	MYH10	MF
GO:0005840	ribosome	http://amigo.geneontology.org/amigo/term/GO:0005840	229	3	1.68132	1.78431	0.236535	1	6128;6154;55854	RPL26;RPL6;ZC3H15	CC
GO:0005743	mitochondrial inner membrane	http://amigo.geneontology.org/amigo/term/GO:0005743	455	5	3.34061	1.49673	0.241487	1	1337;6341;23409;84274;399512	SLC25A35;SIRT4;COX6A1;COQ5;SCO1	CC
GO:0032994	protein-lipid complex	http://amigo.geneontology.org/amigo/term/GO:0032994	38	1	0.278996	3.58428	0.244626	1	274	BIN1	CC
GO:0001221	transcription cofactor binding	http://amigo.geneontology.org/amigo/term/GO:0001221	41	1	0.279455	3.5784	0.244873	1	5187	PER1	MF
hsa03440	Homologous recombination	http://www.kegg.jp/kegg-bin/show_pathway?hsa03440+675	41	1	0.290936	3.43718	0.253799	1	675	BRCA2	kegg
hsa04975	Fat digestion and absorption	http://www.kegg.jp/kegg-bin/show_pathway?hsa04975+5319	41	1	0.290936	3.43718	0.253799	1	5319	PLA2G1B	kegg
hsa04371	Apelin signaling pathway	http://www.kegg.jp/kegg-bin/show_pathway?hsa04371+146850+23533	137	2	0.972152	2.05729	0.253829	1	146850;23533	PIK3R6;PIK3R5	kegg
GO:0004712	protein serine/threonine/tyrosine kinase activity	http://amigo.geneontology.org/amigo/term/GO:0004712	43	1	0.293087	3.41196	0.255166	1	9212	AURKB	MF
GO:0034399	nuclear periphery	http://amigo.geneontology.org/amigo/term/GO:0034399	133	2	0.976486	2.04816	0.255477	1	9782;56916	MATR3;SMARCAD1	CC
GO:1990391	DNA repair complex	http://amigo.geneontology.org/amigo/term/GO:1990391	40	1	0.29368	3.40507	0.255719	1	2071	ERCC3	CC
GO:0008307	structural constituent of muscle	http://amigo.geneontology.org/amigo/term/GO:0008307	44	1	0.299903	3.33442	0.260261	1	4626	MYH8	MF
GO:0019840	isoprenoid binding	http://amigo.geneontology.org/amigo/term/GO:0019840	44	1	0.299903	3.33442	0.260261	1	339761	CYP27C1	MF
GO:0042887	amide transmembrane transporter activity	http://amigo.geneontology.org/amigo/term/GO:0042887	44	1	0.299903	3.33442	0.260261	1	9804	TOMM20	MF
GO:0016810	hydrolase activity, acting on carbon-nitrogen (but not peptide) bonds	http://amigo.geneontology.org/amigo/term/GO:0016810	147	2	1.00195	1.99611	0.264943	1	23409;51742	ARID4B;SIRT4	MF
GO:0048156	tau protein binding	http://amigo.geneontology.org/amigo/term/GO:0048156	45	1	0.306719	3.26032	0.265321	1	274	BIN1	MF
hsa04261	Adrenergic signaling in cardiomyocytes	http://www.kegg.jp/kegg-bin/show_pathway?hsa04261+146850+23533	144	2	1.02182	1.95729	0.272338	1	146850;23533	PIK3R6;PIK3R5	kegg
GO:0004386	helicase activity	http://amigo.geneontology.org/amigo/term/GO:0004386	150	2	1.0224	1.95619	0.272537	1	2071;56916	ERCC3;SMARCAD1	MF
hsa03022	Basal transcription factors	http://www.kegg.jp/kegg-bin/show_pathway?hsa03022+2071	45	1	0.31932	3.13166	0.274874	1	2071	ERCC3	kegg
GO:0099568	cytoplasmic region	http://amigo.geneontology.org/amigo/term/GO:0099568	479	5	3.51682	1.42174	0.27506	1	1915;4628;5829;10129;81565	NDEL1;MYH10;FRY;EEF1A1;PXN	CC
hsa04072	Phospholipase D signaling pathway	http://www.kegg.jp/kegg-bin/show_pathway?hsa04072+146850+23533	146	2	1.03602	1.93047	0.277628	1	146850;23533	PIK3R6;PIK3R5	kegg
hsa00565	Ether lipid metabolism	http://www.kegg.jp/kegg-bin/show_pathway?hsa00565+5319	47	1	0.333512	2.99839	0.285191	1	5319	PLA2G1B	kegg
hsa03420	Nucleotide excision repair	http://www.kegg.jp/kegg-bin/show_pathway?hsa03420+2071	47	1	0.333512	2.99839	0.285191	1	2071	ERCC3	kegg
GO:0005080	protein kinase C binding	http://amigo.geneontology.org/amigo/term/GO:0005080	49	1	0.333982	2.99417	0.285221	1	10611	PDLIM5	MF
GO:0003735	structural constituent of ribosome	http://amigo.geneontology.org/amigo/term/GO:0003735	156	2	1.06329	1.88095	0.287716	1	6128;6154	RPL26;RPL6	MF
GO:0070888	E-box binding	http://amigo.geneontology.org/amigo/term/GO:0070888	50	1	0.340798	2.93429	0.290113	1	5187	PER1	MF
hsa00280	Valine, leucine and isoleucine degradation	http://www.kegg.jp/kegg-bin/show_pathway?hsa00280+11112	48	1	0.340608	2.93593	0.290295	1	11112	HIBADH	kegg
GO:0016757	transferase activity, transferring glycosyl groups	http://amigo.geneontology.org/amigo/term/GO:0016757	277	3	1.88802	1.58896	0.292563	1	10135;23409;56886	NAMPT;SIRT4;UGGT1	MF
GO:0031201	SNARE complex	http://amigo.geneontology.org/amigo/term/GO:0031201	47	1	0.345074	2.89793	0.293295	1	9482	STX8	CC
hsa04921	Oxytocin signaling pathway	http://www.kegg.jp/kegg-bin/show_pathway?hsa04921+146850+23533	152	2	1.07859	1.85427	0.293486	1	146850;23533	PIK3R6;PIK3R5	kegg
GO:0030133	transport vesicle	http://amigo.geneontology.org/amigo/term/GO:0030133	374	4	2.74591	1.45671	0.294707	1	274;1182;10961;81565	NDEL1;ERP29;CLCN3;BIN1	CC
GO:0033267	axon part	http://amigo.geneontology.org/amigo/term/GO:0033267	374	4	2.74591	1.45671	0.294707	1	274;4628;81565;91752	NDEL1;MYH10;BIN1;ZNF804A	CC
hsa03010	Ribosome	http://www.kegg.jp/kegg-bin/show_pathway?hsa03010+6128+6154	153	2	1.08569	1.84215	0.296126	1	6128;6154	RPL26;RPL6	kegg
hsa04390	Hippo signaling pathway	http://www.kegg.jp/kegg-bin/show_pathway?hsa04390+1495+6788	154	2	1.09278	1.83019	0.298765	1	1495;6788	STK3;CTNNA1	kegg
GO:0060076	excitatory synapse	http://amigo.geneontology.org/amigo/term/GO:0060076	49	1	0.359758	2.77965	0.303683	1	26045	LRRTM2	CC
GO:0045178	basal part of cell	http://amigo.geneontology.org/amigo/term/GO:0045178	51	1	0.374442	2.67064	0.313921	1	9963	SLC23A1	CC
GO:0050840	extracellular matrix binding	http://amigo.geneontology.org/amigo/term/GO:0050840	55	1	0.374878	2.66753	0.314078	1	9353	SLIT2	MF
GO:0016765	transferase activity, transferring alkyl or aryl (other than methyl) groups	http://amigo.geneontology.org/amigo/term/GO:0016765	56	1	0.381694	2.6199	0.318774	1	27306	HPGDS	MF
hsa03460	Fanconi anemia pathway	http://www.kegg.jp/kegg-bin/show_pathway?hsa03460+675	54	1	0.383184	2.60971	0.320179	1	675	BRCA2	kegg
hsa04022	cGMP-PKG signaling pathway	http://www.kegg.jp/kegg-bin/show_pathway?hsa04022+146850+23533	163	2	1.15665	1.72914	0.322446	1	146850;23533	PIK3R6;PIK3R5	kegg
GO:0005507	copper ion binding	http://amigo.geneontology.org/amigo/term/GO:0005507	57	1	0.38851	2.57393	0.323438	1	6341	SCO1	MF
GO:0030276	clathrin binding	http://amigo.geneontology.org/amigo/term/GO:0030276	57	1	0.38851	2.57393	0.323438	1	274	BIN1	MF
hsa05134	Legionellosis	http://www.kegg.jp/kegg-bin/show_pathway?hsa05134+1915	55	1	0.39028	2.56226	0.325038	1	1915	EEF1A1	kegg
GO:0070063	RNA polymerase binding	http://amigo.geneontology.org/amigo/term/GO:0070063	58	1	0.395326	2.52956	0.328071	1	274	BIN1	MF
hsa00480	Glutathione metabolism	http://www.kegg.jp/kegg-bin/show_pathway?hsa00480+27306	56	1	0.397376	2.51651	0.329863	1	27306	HPGDS	kegg
GO:0000049	tRNA binding	http://amigo.geneontology.org/amigo/term/GO:0000049	59	1	0.402142	2.48668	0.332673	1	1915	EEF1A1	MF
GO:0016667	oxidoreductase activity, acting on a sulfur group of donors	http://amigo.geneontology.org/amigo/term/GO:0016667	59	1	0.402142	2.48668	0.332673	1	2745	GLRX	MF
GO:0045182	translation regulator activity	http://amigo.geneontology.org/amigo/term/GO:0045182	59	1	0.402142	2.48668	0.332673	1	51247	PAIP2	MF
GO:0098631	cell adhesion mediator activity	http://amigo.geneontology.org/amigo/term/GO:0098631	59	1	0.402142	2.48668	0.332673	1	10611	PDLIM5	MF
GO:0032993	protein-DNA complex	http://amigo.geneontology.org/amigo/term/GO:0032993	163	2	1.19675	1.6712	0.337014	1	2071;80169	ERCC3;CTC1	CC
hsa05213	Endometrial cancer	http://www.kegg.jp/kegg-bin/show_pathway?hsa05213+1495	58	1	0.411568	2.42973	0.339412	1	1495	CTNNA1	kegg
GO:0004713	protein tyrosine kinase activity	http://amigo.geneontology.org/amigo/term/GO:0004713	178	2	1.21324	1.64848	0.342956	1	4750;9542	NEK1;NRG2	MF
hsa03013	RNA transport	http://www.kegg.jp/kegg-bin/show_pathway?hsa03013+10940+1915	171	2	1.21342	1.64824	0.343346	1	10940;1915	POP1;EEF1A1	kegg
hsa04370	VEGF signaling pathway	http://www.kegg.jp/kegg-bin/show_pathway?hsa04370+5829	59	1	0.418664	2.38855	0.344136	1	5829	PXN	kegg
GO:0044309	neuron spine	http://amigo.geneontology.org/amigo/term/GO:0044309	167	2	1.22611	1.63117	0.347745	1	4628;91752	MYH10;ZNF804A	CC
GO:0046873	metal ion transmembrane transporter activity	http://amigo.geneontology.org/amigo/term/GO:0046873	440	4	2.99903	1.33377	0.352492	1	3788;9963;79815;80333	NIPAL2;KCNIP4;KCNS2;SLC23A1	MF
hsa04360	Axon guidance	http://www.kegg.jp/kegg-bin/show_pathway?hsa04360+9353+9423	175	2	1.2418	1.61057	0.353727	1	9353;9423	NTN1;SLIT2	kegg
GO:0030055	cell-substrate junction	http://amigo.geneontology.org/amigo/term/GO:0030055	411	4	3.01756	1.32557	0.356733	1	1495;5829;6128;55679	RPL6;PXN;LIMS2;CTNNA1	CC
GO:0000118	histone deacetylase complex	http://amigo.geneontology.org/amigo/term/GO:0000118	60	1	0.44052	2.27005	0.358181	1	79595	SAP130	CC
GO:0030496	midbody	http://amigo.geneontology.org/amigo/term/GO:0030496	171	2	1.25548	1.59301	0.358421	1	4628;9212	MYH10;AURKB	CC
GO:0002039	p53 binding	http://amigo.geneontology.org/amigo/term/GO:0002039	65	1	0.443038	2.25714	0.359635	1	51499	TRIAP1	MF
GO:0019843	rRNA binding	http://amigo.geneontology.org/amigo/term/GO:0019843	65	1	0.443038	2.25714	0.359635	1	2971	GTF3A	MF
hsa04623	Cytosolic DNA-sensing pathway	http://www.kegg.jp/kegg-bin/show_pathway?hsa04623+51082	63	1	0.447048	2.2369	0.362704	1	51082	POLR1D	kegg
GO:0008022	protein C-terminus binding	http://amigo.geneontology.org/amigo/term/GO:0008022	187	2	1.27459	1.56914	0.36521	1	675;2071	BRCA2;ERCC3	MF
hsa04137	Mitophagy	http://www.kegg.jp/kegg-bin/show_pathway?hsa04137+8887	65	1	0.46124	2.16807	0.371793	1	8887	TAX1BP1	kegg
hsa05131	Shigellosis	http://www.kegg.jp/kegg-bin/show_pathway?hsa05131+7322	65	1	0.46124	2.16807	0.371793	1	7322	UBE2D2	kegg
GO:0017022	myosin binding	http://amigo.geneontology.org/amigo/term/GO:0017022	68	1	0.463486	2.15756	0.37271	1	4626	MYH8	MF
GO:0003684	damaged DNA binding	http://amigo.geneontology.org/amigo/term/GO:0003684	69	1	0.470302	2.12629	0.377009	1	2071	ERCC3	MF
hsa05168	Herpes simplex infection	http://www.kegg.jp/kegg-bin/show_pathway?hsa05168+5187+8683	185	2	1.31276	1.52351	0.379436	1	5187;8683	SRSF9;PER1	kegg
hsa00830	Retinol metabolism	http://www.kegg.jp/kegg-bin/show_pathway?hsa00830+339761	67	1	0.475432	2.10335	0.380755	1	339761	CYP27C1	kegg
hsa05167	Kaposi sarcoma-associated herpesvirus infection	http://www.kegg.jp/kegg-bin/show_pathway?hsa05167+146850+23533	186	2	1.31986	1.51532	0.381986	1	146850;23533	PIK3R6;PIK3R5	kegg
GO:0090734	site of DNA damage	http://amigo.geneontology.org/amigo/term/GO:0090734	66	1	0.484572	2.06368	0.386111	1	56916	SMARCAD1	CC
GO:0005657	replication fork	http://amigo.geneontology.org/amigo/term/GO:0005657	69	1	0.506598	1.97395	0.399622	1	56916	SMARCAD1	CC
hsa05016	Huntington disease	http://www.kegg.jp/kegg-bin/show_pathway?hsa05016+1337+5433	193	2	1.36953	1.46036	0.399713	1	1337;5433	COX6A1;POLR2D	kegg
hsa00982	Drug metabolism	http://www.kegg.jp/kegg-bin/show_pathway?hsa00982+27306	72	1	0.510912	1.95729	0.402616	1	27306	HPGDS	kegg
hsa04520	Adherens junction	http://www.kegg.jp/kegg-bin/show_pathway?hsa04520+1495	72	1	0.510912	1.95729	0.402616	1	1495	CTNNA1	kegg
hsa05412	Arrhythmogenic right ventricular cardiomyopathy (ARVC)	http://www.kegg.jp/kegg-bin/show_pathway?hsa05412+1495	72	1	0.510912	1.95729	0.402616	1	1495	CTNNA1	kegg
GO:0003725	double-stranded RNA binding	http://amigo.geneontology.org/amigo/term/GO:0003725	76	1	0.518014	1.93045	0.4063	1	4622	MYH4	MF
GO:0005911	cell-cell junction	http://amigo.geneontology.org/amigo/term/GO:0005911	441	4	3.23782	1.2354	0.407211	1	1495;4619;10611;29098	RANGRF;MYH1;CTNNA1;PDLIM5	CC
hsa05212	Pancreatic cancer	http://www.kegg.jp/kegg-bin/show_pathway?hsa05212+675	75	1	0.5322	1.87899	0.415366	1	675	BRCA2	kegg
hsa00980	Metabolism of xenobiotics by cytochrome P450	http://www.kegg.jp/kegg-bin/show_pathway?hsa00980+27306	76	1	0.539296	1.85427	0.419557	1	27306	HPGDS	kegg
GO:0022804	active transmembrane transporter activity	http://amigo.geneontology.org/amigo/term/GO:0022804	346	3	2.35833	1.27209	0.421003	1	1182;9804;9963	TOMM20;CLCN3;SLC23A1	MF
GO:0000287	magnesium ion binding	http://amigo.geneontology.org/amigo/term/GO:0000287	211	2	1.43817	1.39066	0.423058	1	6788;27306	STK3;HPGDS	MF
GO:0060589	nucleoside-triphosphatase regulator activity	http://amigo.geneontology.org/amigo/term/GO:0060589	348	3	2.37196	1.26478	0.424653	1	9353;22899;64374	ARHGEF15;SLIT2;SIL1	MF
GO:0043177	organic acid binding	http://amigo.geneontology.org/amigo/term/GO:0043177	212	2	1.44499	1.3841	0.425413	1	5319;339761	PLA2G1B;CYP27C1	MF
GO:0044815	DNA packaging complex	http://amigo.geneontology.org/amigo/term/GO:0044815	75	1	0.55065	1.81604	0.425771	1	64151	NCAPG	CC
GO:0098982	GABA-ergic synapse	http://amigo.geneontology.org/amigo/term/GO:0098982	75	1	0.55065	1.81604	0.425771	1	26045	LRRTM2	CC
hsa04260	Cardiac muscle contraction	http://www.kegg.jp/kegg-bin/show_pathway?hsa04260+1337	78	1	0.553488	1.80672	0.42785	1	1337	COX6A1	kegg
GO:0000792	heterochromatin	http://amigo.geneontology.org/amigo/term/GO:0000792	76	1	0.557992	1.79214	0.430019	1	56916	SMARCAD1	CC
GO:0031594	neuromuscular junction	http://amigo.geneontology.org/amigo/term/GO:0031594	76	1	0.557992	1.79214	0.430019	1	4628	MYH10	CC
GO:0043178	alcohol binding	http://amigo.geneontology.org/amigo/term/GO:0043178	82	1	0.558909	1.7892	0.43032	1	339761	CYP27C1	MF
GO:0005635	nuclear envelope	http://amigo.geneontology.org/amigo/term/GO:0005635	455	4	3.34061	1.19739	0.430576	1	274;9782;81565;100131211	NDEL1;BIN1;NEMP2;MATR3	CC
hsa01521	EGFR tyrosine kinase inhibitor resistance	http://www.kegg.jp/kegg-bin/show_pathway?hsa01521+9542	79	1	0.560584	1.78385	0.431953	1	9542	NRG2	kegg
hsa04610	Complement and coagulation cascades	http://www.kegg.jp/kegg-bin/show_pathway?hsa04610+5624	79	1	0.560584	1.78385	0.431953	1	5624	PROC	kegg
GO:0016528	sarcoplasm	http://amigo.geneontology.org/amigo/term/GO:0016528	77	1	0.565334	1.76887	0.434236	1	201140	DHRS7C	CC
GO:0005759	mitochondrial matrix	http://amigo.geneontology.org/amigo/term/GO:0005759	462	4	3.392	1.17924	0.442179	1	3336;11112;23409;84274	HIBADH;SIRT4;COQ5;HSPE1	CC
hsa05204	Chemical carcinogenesis	http://www.kegg.jp/kegg-bin/show_pathway?hsa05204+27306	82	1	0.581872	1.71859	0.444089	1	27306	HPGDS	kegg
GO:0030165	PDZ domain binding	http://amigo.geneontology.org/amigo/term/GO:0030165	86	1	0.586173	1.70598	0.445797	1	1182	CLCN3	MF
GO:0016741	transferase activity, transferring one-carbon groups	http://amigo.geneontology.org/amigo/term/GO:0016741	221	2	1.50633	1.32773	0.446383	1	6894;84274	TARBP1;COQ5	MF
hsa04810	Regulation of actin cytoskeleton	http://www.kegg.jp/kegg-bin/show_pathway?hsa04810+4628+5829	213	2	1.51145	1.32324	0.449046	1	4628;5829	MYH10;PXN	kegg
GO:0098685	Schaffer collateral - CA1 synapse	http://amigo.geneontology.org/amigo/term/GO:0098685	82	1	0.602044	1.66101	0.454861	1	26045	LRRTM2	CC
hsa04012	ErbB signaling pathway	http://www.kegg.jp/kegg-bin/show_pathway?hsa04012+9542	85	1	0.60316	1.65794	0.455971	1	9542	NRG2	kegg
GO:0099572	postsynaptic specialization	http://amigo.geneontology.org/amigo/term/GO:0099572	340	3	2.49628	1.20179	0.457859	1	6128;10611;26045	RPL6;LRRTM2;PDLIM5	CC
GO:0098984	neuron to neuron synapse	http://amigo.geneontology.org/amigo/term/GO:0098984	341	3	2.50362	1.19826	0.459785	1	6128;10611;26045	RPL6;LRRTM2;PDLIM5	CC
hsa05132	Salmonella infection	http://www.kegg.jp/kegg-bin/show_pathway?hsa05132+4628	86	1	0.610256	1.63866	0.459875	1	4628	MYH10	kegg
hsa04540	Gap junction	http://www.kegg.jp/kegg-bin/show_pathway?hsa04540+10746	88	1	0.624448	1.60142	0.467603	1	10746	MAP3K2	kegg
GO:0005581	collagen trimer	http://amigo.geneontology.org/amigo/term/GO:0005581	87	1	0.638754	1.56555	0.474745	1	55339	WDR33	CC
GO:0031970	organelle envelope lumen	http://amigo.geneontology.org/amigo/term/GO:0031970	87	1	0.638754	1.56555	0.474745	1	51499	TRIAP1	CC
GO:0098793	presynapse	http://amigo.geneontology.org/amigo/term/GO:0098793	483	4	3.54619	1.12797	0.476572	1	274;1182;81565;91752	NDEL1;CLCN3;BIN1;ZNF804A	CC
GO:0098978	glutamatergic synapse	http://amigo.geneontology.org/amigo/term/GO:0098978	350	3	2.5697	1.16745	0.476988	1	4628;26045;84249	MYH10;LRRTM2;PSD2	CC
hsa04666	Fc gamma R-mediated phagocytosis	http://www.kegg.jp/kegg-bin/show_pathway?hsa04666+274	91	1	0.645736	1.54862	0.478991	1	274	BIN1	kegg
GO:0004497	monooxygenase activity	http://amigo.geneontology.org/amigo/term/GO:0004497	95	1	0.647517	1.54436	0.479119	1	339761	CYP27C1	MF
GO:0043025	neuronal cell body	http://amigo.geneontology.org/amigo/term/GO:0043025	486	4	3.56821	1.12101	0.481426	1	4628;81565;84249;91752	NDEL1;MYH10;ZNF804A;PSD2	CC
hsa04912	GnRH signaling pathway	http://www.kegg.jp/kegg-bin/show_pathway?hsa04912+10746	93	1	0.659928	1.51532	0.48645	1	10746	MAP3K2	kegg
GO:1902493	acetyltransferase complex	http://amigo.geneontology.org/amigo/term/GO:1902493	92	1	0.675464	1.48046	0.493913	1	80018	NAA25	CC
hsa04713	Circadian entrainment	http://www.kegg.jp/kegg-bin/show_pathway?hsa04713+5187	96	1	0.681216	1.46796	0.497442	1	5187	PER1	kegg
hsa04972	Pancreatic secretion	http://www.kegg.jp/kegg-bin/show_pathway?hsa04972+5319	96	1	0.681216	1.46796	0.497442	1	5319	PLA2G1B	kegg
GO:0031300	intrinsic component of organelle membrane	http://amigo.geneontology.org/amigo/term/GO:0031300	227	2	1.66663	1.20002	0.499468	1	6341;9804	TOMM20;SCO1	CC
GO:0000149	SNARE binding	http://amigo.geneontology.org/amigo/term/GO:0000149	102	1	0.695229	1.43838	0.50366	1	9482	STX8	MF
GO:0042562	hormone binding	http://amigo.geneontology.org/amigo/term/GO:0042562	104	1	0.708861	1.41071	0.510459	1	9340	GLP2R	MF
GO:0005796	Golgi lumen	http://amigo.geneontology.org/amigo/term/GO:0005796	98	1	0.719516	1.38982	0.516005	1	5624	PROC	CC
hsa04144	Endocytosis	http://www.kegg.jp/kegg-bin/show_pathway?hsa04144+274+84249	244	2	1.73142	1.15512	0.520951	1	274;84249	BIN1;PSD2	kegg
GO:0070469	respiratory chain	http://amigo.geneontology.org/amigo/term/GO:0070469	100	1	0.7342	1.36203	0.523156	1	1337	COX6A1	CC
GO:0016746	transferase activity, transferring acyl groups	http://amigo.geneontology.org/amigo/term/GO:0016746	258	2	1.75852	1.13732	0.527913	1	675;80018	NAA25;BRCA2	MF
hsa03008	Ribosome biogenesis in eukaryotes	http://www.kegg.jp/kegg-bin/show_pathway?hsa03008+10940	105	1	0.74508	1.34214	0.529053	1	10940	POP1	kegg
GO:0005770	late endosome	http://amigo.geneontology.org/amigo/term/GO:0005770	242	2	1.77676	1.12564	0.533897	1	1182;9482	STX8;CLCN3	CC
GO:0005543	phospholipid binding	http://amigo.geneontology.org/amigo/term/GO:0005543	412	3	2.80818	1.06831	0.536405	1	274;5319;84249	PLA2G1B;BIN1;PSD2	MF
GO:0016607	nuclear speck	http://amigo.geneontology.org/amigo/term/GO:0016607	383	3	2.81199	1.06686	0.53783	1	5433;10135;79595	NAMPT;SAP130;POLR2D	CC
GO:0044445	cytosolic part	http://amigo.geneontology.org/amigo/term/GO:0044445	244	2	1.79145	1.11642	0.538366	1	6128;6154	RPL26;RPL6	CC
GO:0101005	ubiquitinyl hydrolase activity	http://amigo.geneontology.org/amigo/term/GO:0101005	120	1	0.817916	1.22262	0.561642	1	124739	USP43	MF
GO:0044325	ion channel binding	http://amigo.geneontology.org/amigo/term/GO:0044325	123	1	0.838364	1.1928	0.570632	1	29098	RANGRF	MF
GO:0005874	microtubule	http://amigo.geneontology.org/amigo/term/GO:0005874	402	3	2.95148	1.01644	0.571046	1	9212;81565;91752	NDEL1;ZNF804A;AURKB	CC
hsa04270	Vascular smooth muscle contraction	http://www.kegg.jp/kegg-bin/show_pathway?hsa04270+5319	121	1	0.858616	1.16467	0.580503	1	5319	PLA2G1B	kegg
GO:0098798	mitochondrial protein complex	http://amigo.geneontology.org/amigo/term/GO:0098798	266	2	1.95297	1.02408	0.585605	1	1337;9804	TOMM20;COX6A1	CC
GO:0043021	ribonucleoprotein complex binding	http://amigo.geneontology.org/amigo/term/GO:0043021	129	1	0.87926	1.13732	0.588069	1	219402	MTIF3	MF
GO:0016298	lipase activity	http://amigo.geneontology.org/amigo/term/GO:0016298	130	1	0.886076	1.12857	0.590907	1	5319	PLA2G1B	MF
GO:0005793	endoplasmic reticulum-Golgi intermediate compartment	http://amigo.geneontology.org/amigo/term/GO:0005793	122	1	0.895724	1.11642	0.595251	1	56886	UGGT1	CC
GO:0000151	ubiquitin ligase complex	http://amigo.geneontology.org/amigo/term/GO:0000151	273	2	2.00437	0.997822	0.599885	1	7322;54876	DCAF16;UBE2D2	CC
GO:0022803	passive transmembrane transporter activity	http://amigo.geneontology.org/amigo/term/GO:0022803	457	3	3.1149	0.963113	0.607401	1	1182;3788;80333	KCNIP4;KCNS2;CLCN3	MF
GO:0019842	vitamin binding	http://amigo.geneontology.org/amigo/term/GO:0019842	136	1	0.926972	1.07878	0.60753	1	339761	CYP27C1	MF
GO:0052689	carboxylic ester hydrolase activity	http://amigo.geneontology.org/amigo/term/GO:0052689	136	1	0.926972	1.07878	0.60753	1	5319	PLA2G1B	MF
GO:0046906	tetrapyrrole binding	http://amigo.geneontology.org/amigo/term/GO:0046906	138	1	0.940604	1.06315	0.612921	1	339761	CYP27C1	MF
hsa00190	Oxidative phosphorylation	http://www.kegg.jp/kegg-bin/show_pathway?hsa00190+1337	133	1	0.943768	1.05958	0.615431	1	1337	COX6A1	kegg
hsa03040	Spliceosome	http://www.kegg.jp/kegg-bin/show_pathway?hsa03040+8683	134	1	0.950864	1.05168	0.618209	1	8683	SRSF9	kegg
hsa04010	MAPK signaling pathway	http://www.kegg.jp/kegg-bin/show_pathway?hsa04010+10746+6788	295	2	2.09332	0.955421	0.625334	1	10746;6788	STK3;MAP3K2	kegg
hsa04120	Ubiquitin mediated proteolysis	http://www.kegg.jp/kegg-bin/show_pathway?hsa04120+7322	137	1	0.972152	1.02865	0.626427	1	7322	UBE2D2	kegg
GO:0042383	sarcolemma	http://amigo.geneontology.org/amigo/term/GO:0042383	134	1	0.983828	1.01644	0.629927	1	274	BIN1	CC
GO:0030139	endocytic vesicle	http://amigo.geneontology.org/amigo/term/GO:0030139	289	2	2.12184	0.942579	0.631154	1	1182;9482	STX8;CLCN3	CC
GO:0005319	lipid transporter activity	http://amigo.geneontology.org/amigo/term/GO:0005319	145	1	0.988315	1.01182	0.631221	1	51499	TRIAP1	MF
hsa04550	Signaling pathways regulating pluripotency of stem cells	http://www.kegg.jp/kegg-bin/show_pathway?hsa04550+56916	139	1	0.986344	1.01385	0.631809	1	56916	SMARCAD1	kegg
hsa05012	Parkinson disease	http://www.kegg.jp/kegg-bin/show_pathway?hsa05012+1337	142	1	1.00763	0.992426	0.639739	1	1337	COX6A1	kegg
GO:0001653	peptide receptor activity	http://amigo.geneontology.org/amigo/term/GO:0001653	149	1	1.01558	0.98466	0.641292	1	9340	GLP2R	MF
hsa04514	Cell adhesion molecules (CAMs)	http://www.kegg.jp/kegg-bin/show_pathway?hsa04514+80380	144	1	1.02182	0.978643	0.644932	1	80380	PDCD1LG2	kegg
hsa05224	Breast cancer	http://www.kegg.jp/kegg-bin/show_pathway?hsa05224+675	147	1	1.04311	0.95867	0.652585	1	675	BRCA2	kegg
hsa04932	Non-alcoholic fatty liver disease (NAFLD)	http://www.kegg.jp/kegg-bin/show_pathway?hsa04932+1337	149	1	1.0573	0.945802	0.657596	1	1337	COX6A1	kegg
hsa05226	Gastric cancer	http://www.kegg.jp/kegg-bin/show_pathway?hsa05226+1495	149	1	1.0573	0.945802	0.657596	1	1495	CTNNA1	kegg
GO:0098552	side of membrane	http://amigo.geneontology.org/amigo/term/GO:0098552	481	3	3.5315	0.849497	0.692783	1	1182;1915;80380	EEF1A1;PDCD1LG2;CLCN3	CC
GO:0098589	membrane region	http://amigo.geneontology.org/amigo/term/GO:0098589	324	2	2.37881	0.840757	0.692981	1	1495;29098	RANGRF;CTNNA1	CC
GO:0042581	specific granule	http://amigo.geneontology.org/amigo/term/GO:0042581	160	1	1.17472	0.851267	0.695318	1	1182	CLCN3	CC
hsa04621	NOD-like receptor signaling pathway	http://www.kegg.jp/kegg-bin/show_pathway?hsa04621+10135	168	1	1.19213	0.838836	0.701804	1	10135	NAMPT	kegg
GO:0055037	recycling endosome	http://amigo.geneontology.org/amigo/term/GO:0055037	164	1	1.20409	0.830504	0.704311	1	9482	STX8	CC
GO:1990351	transporter complex	http://amigo.geneontology.org/amigo/term/GO:1990351	332	2	2.43754	0.820498	0.705877	1	3788;80333	KCNIP4;KCNS2	CC
hsa05010	Alzheimer disease	http://www.kegg.jp/kegg-bin/show_pathway?hsa05010+1337	171	1	1.21342	0.82412	0.708252	1	1337	COX6A1	kegg
GO:0031253	cell projection membrane	http://amigo.geneontology.org/amigo/term/GO:0031253	335	2	2.45957	0.81315	0.710597	1	1915;84249	EEF1A1;PSD2	CC
GO:0005769	early endosome	http://amigo.geneontology.org/amigo/term/GO:0005769	339	2	2.48894	0.803556	0.716795	1	1182;9482	STX8;CLCN3	CC
hsa04151	PI3K-Akt signaling pathway	http://www.kegg.jp/kegg-bin/show_pathway?hsa04151+146850+23533	354	2	2.51198	0.796184	0.723685	1	146850;23533	PIK3R6;PIK3R5	kegg
GO:0031514	motile cilium	http://amigo.geneontology.org/amigo/term/GO:0031514	178	1	1.30688	0.765184	0.73377	1	146845	CFAP52	CC
GO:0044450	microtubule organizing center part	http://amigo.geneontology.org/amigo/term/GO:0044450	178	1	1.30688	0.765184	0.73377	1	4750	NEK1	CC
GO:0101002	ficolin-1-rich granule	http://amigo.geneontology.org/amigo/term/GO:0101002	183	1	1.34359	0.744277	0.743573	1	1915	EEF1A1	CC
GO:0097223	sperm part	http://amigo.geneontology.org/amigo/term/GO:0097223	189	1	1.38764	0.720649	0.754868	1	1495	CTNNA1	CC
hsa04510	Focal adhesion	http://www.kegg.jp/kegg-bin/show_pathway?hsa04510+5829	199	1	1.4121	0.708163	0.762201	1	5829	PXN	kegg
hsa05203	Viral carcinogenesis	http://www.kegg.jp/kegg-bin/show_pathway?hsa05203+5829	201	1	1.4263	0.701117	0.765656	1	5829	PXN	kegg
hsa05205	Proteoglycans in cancer	http://www.kegg.jp/kegg-bin/show_pathway?hsa05205+5829	201	1	1.4263	0.701117	0.765656	1	5829	PXN	kegg
GO:0045177	apical part of cell	http://amigo.geneontology.org/amigo/term/GO:0045177	375	2	2.75325	0.726414	0.767765	1	4648;9963	MYO7B;SLC23A1	CC
GO:0098858	actin-based cell projection	http://amigo.geneontology.org/amigo/term/GO:0098858	197	1	1.44637	0.691384	0.769168	1	4648	MYO7B	CC
hsa05170	Human immunodeficiency virus 1 infection	http://www.kegg.jp/kegg-bin/show_pathway?hsa05170+5829	212	1	1.50435	0.664738	0.783795	1	5829	PXN	kegg
GO:0019867	outer membrane	http://amigo.geneontology.org/amigo/term/GO:0019867	206	1	1.51245	0.661178	0.784273	1	9804	TOMM20	CC
GO:0005774	vacuolar membrane	http://amigo.geneontology.org/amigo/term/GO:0005774	397	2	2.91477	0.68616	0.794898	1	1915;9482	STX8;EEF1A1	CC
GO:0016323	basolateral plasma membrane	http://amigo.geneontology.org/amigo/term/GO:0016323	216	1	1.58587	0.630568	0.799914	1	9963	SLC23A1	CC
hsa05163	Human cytomegalovirus infection	http://www.kegg.jp/kegg-bin/show_pathway?hsa05163+5829	225	1	1.5966	0.626331	0.803462	1	5829	PXN	kegg
hsa04714	Thermogenesis	http://www.kegg.jp/kegg-bin/show_pathway?hsa04714+1337	229	1	1.62498	0.615391	0.809152	1	1337	COX6A1	kegg
hsa04014	Ras signaling pathway	http://www.kegg.jp/kegg-bin/show_pathway?hsa04014+5319	232	1	1.64627	0.607433	0.813313	1	5319	PLA2G1B	kegg
GO:0045111	intermediate filament cytoskeleton	http://amigo.geneontology.org/amigo/term/GO:0045111	232	1	1.70334	0.587081	0.822644	1	81565	NDEL1	CC
GO:0097060	synaptic membrane	http://amigo.geneontology.org/amigo/term/GO:0097060	430	2	3.15706	0.633501	0.830425	1	10611;26045	LRRTM2;PDLIM5	CC
GO:0010008	endosome membrane	http://amigo.geneontology.org/amigo/term/GO:0010008	461	2	3.38466	0.590901	0.858722	1	1182;9482	STX8;CLCN3	CC
hsa04080	Neuroactive ligand-receptor interaction	http://www.kegg.jp/kegg-bin/show_pathway?hsa04080+9340	277	1	1.96559	0.508753	0.866026	1	9340	GLP2R	kegg
GO:0031012	extracellular matrix	http://amigo.geneontology.org/amigo/term/GO:0031012	496	2	3.64163	0.549204	0.885512	1	4147;9423	NTN1;MATN2	CC
hsa05165	Human papillomavirus infection	http://www.kegg.jp/kegg-bin/show_pathway?hsa05165+5829	339	1	2.40554	0.415707	0.915471	1	5829	PXN	kegg
GO:0031983	vesicle lumen	http://amigo.geneontology.org/amigo/term/GO:0031983	337	1	2.47425	0.404162	0.920012	1	1915	EEF1A1	CC
GO:0000790	nuclear chromatin	http://amigo.geneontology.org/amigo/term/GO:0000790	341	1	2.50362	0.399421	0.922415	1	79595	SAP130	CC
GO:0005667	transcription factor complex	http://amigo.geneontology.org/amigo/term/GO:0005667	355	1	2.60641	0.38367	0.930279	1	2071	ERCC3	CC
GO:0044441	ciliary part	http://amigo.geneontology.org/amigo/term/GO:0044441	440	1	3.23048	0.309552	0.963681	1	84314	TMEM107	CC

## Sheet: adaptation_ROH
geneSet	description	link	size	overlap	expect	enrichmentRatio	pValue	FDR	overlapId	userId	group
hsa05230	Central carbon metabolism in cancer	http://www.kegg.jp/kegg-bin/show_pathway?hsa05230+1956+5224	65	2	0.0261079	76.6051	0.000222484	0.0729746	1956;5224	PGAM2;EGFR	kegg
GO:0046777	protein autophosphorylation	http://amigo.geneontology.org/amigo/term/GO:0046777	225	3	0.136741	21.9393	0.000271712	0.230955	1956;5912;152110	EGFR;NEK10;RAP2B	BP
hsa00260	Glycine, serine and threonine metabolism	http://www.kegg.jp/kegg-bin/show_pathway?hsa00260+5224	40	1	0.0160664	62.2417	0.0159826	0.584583	5224	PGAM2	kegg
hsa05219	Bladder cancer	http://www.kegg.jp/kegg-bin/show_pathway?hsa05219+1956	41	1	0.0164681	60.7236	0.01638	0.584583	1956	EGFR	kegg
hsa05213	Endometrial cancer	http://www.kegg.jp/kegg-bin/show_pathway?hsa05213+1956	58	1	0.0232963	42.9253	0.0231189	0.584583	1956	EGFR	kegg
hsa05223	Non-small cell lung cancer	http://www.kegg.jp/kegg-bin/show_pathway?hsa05223+1956	66	1	0.0265096	37.7222	0.0262795	0.584583	1956	EGFR	kegg
hsa00010	Glycolysis / Gluconeogenesis	http://www.kegg.jp/kegg-bin/show_pathway?hsa00010+5224	68	1	0.0273129	36.6127	0.0270686	0.584583	5224	PGAM2	kegg
hsa05120	Epithelial cell signaling in Helicobacter pylori infection	http://www.kegg.jp/kegg-bin/show_pathway?hsa05120+1956	68	1	0.0273129	36.6127	0.0270686	0.584583	1956	EGFR	kegg
hsa05214	Glioma	http://www.kegg.jp/kegg-bin/show_pathway?hsa05214+1956	71	1	0.0285179	35.0657	0.0282514	0.584583	1956	EGFR	kegg
hsa04520	Adherens junction	http://www.kegg.jp/kegg-bin/show_pathway?hsa04520+1956	72	1	0.0289195	34.5787	0.0286454	0.584583	1956	EGFR	kegg
hsa05218	Melanoma	http://www.kegg.jp/kegg-bin/show_pathway?hsa05218+1956	72	1	0.0289195	34.5787	0.0286454	0.584583	1956	EGFR	kegg
hsa01230	Biosynthesis of amino acids	http://www.kegg.jp/kegg-bin/show_pathway?hsa01230+5224	75	1	0.0301245	33.1956	0.029827	0.584583	5224	PGAM2	kegg
hsa05212	Pancreatic cancer	http://www.kegg.jp/kegg-bin/show_pathway?hsa05212+1956	75	1	0.0301245	33.1956	0.029827	0.584583	1956	EGFR	kegg
hsa01521	EGFR tyrosine kinase inhibitor resistance	http://www.kegg.jp/kegg-bin/show_pathway?hsa01521+1956	79	1	0.0317312	31.5148	0.0314009	0.584583	1956	EGFR	kegg
hsa04012	ErbB signaling pathway	http://www.kegg.jp/kegg-bin/show_pathway?hsa04012+1956	85	1	0.0341411	29.2902	0.0337585	0.584583	1956	EGFR	kegg
hsa05210	Colorectal cancer	http://www.kegg.jp/kegg-bin/show_pathway?hsa05210+1956	86	1	0.0345428	28.9496	0.0341511	0.584583	1956	EGFR	kegg
hsa04540	Gap junction	http://www.kegg.jp/kegg-bin/show_pathway?hsa04540+1956	88	1	0.0353461	28.2917	0.0349359	0.584583	1956	EGFR	kegg
hsa04912	GnRH signaling pathway	http://www.kegg.jp/kegg-bin/show_pathway?hsa04912+1956	93	1	0.0373544	26.7706	0.0368961	0.584583	1956	EGFR	kegg
hsa05215	Prostate cancer	http://www.kegg.jp/kegg-bin/show_pathway?hsa05215+1956	97	1	0.038961	25.6667	0.0384623	0.584583	1956	EGFR	kegg
hsa01522	Endocrine resistance	http://www.kegg.jp/kegg-bin/show_pathway?hsa01522+1956	98	1	0.0393627	25.4048	0.0388536	0.584583	1956	EGFR	kegg
hsa05231	Choline metabolism in cancer	http://www.kegg.jp/kegg-bin/show_pathway?hsa05231+1956	99	1	0.0397644	25.1481	0.0392448	0.584583	1956	EGFR	kegg
hsa04066	HIF-1 signaling pathway	http://www.kegg.jp/kegg-bin/show_pathway?hsa04066+1956	100	1	0.040166	24.8967	0.0396359	0.584583	1956	EGFR	kegg
hsa04922	Glucagon signaling pathway	http://www.kegg.jp/kegg-bin/show_pathway?hsa04922+5224	103	1	0.041371	24.1715	0.0408085	0.584583	5224	PGAM2	kegg
hsa04928	Parathyroid hormone synthesis, secretion and action	http://www.kegg.jp/kegg-bin/show_pathway?hsa04928+1956	106	1	0.042576	23.4874	0.0419801	0.584583	1956	EGFR	kegg
hsa01200	Carbon metabolism	http://www.kegg.jp/kegg-bin/show_pathway?hsa01200+5224	116	1	0.0465926	21.4626	0.0458788	0.584583	5224	PGAM2	kegg
hsa04926	Relaxin signaling pathway	http://www.kegg.jp/kegg-bin/show_pathway?hsa04926+1956	130	1	0.0522158	19.1513	0.051319	0.584583	1956	EGFR	kegg
hsa05160	Hepatitis C	http://www.kegg.jp/kegg-bin/show_pathway?hsa05160+1956	131	1	0.0526175	19.0051	0.0517068	0.584583	1956	EGFR	kegg
hsa04068	FoxO signaling pathway	http://www.kegg.jp/kegg-bin/show_pathway?hsa04068+1956	132	1	0.0530191	18.8611	0.0520945	0.584583	1956	EGFR	kegg
hsa04120	Ubiquitin mediated proteolysis	http://www.kegg.jp/kegg-bin/show_pathway?hsa04120+51619	137	1	0.0550274	18.1727	0.0540314	0.584583	51619	UBE2D4	kegg
hsa04915	Estrogen signaling pathway	http://www.kegg.jp/kegg-bin/show_pathway?hsa04915+1956	137	1	0.0550274	18.1727	0.0540314	0.584583	1956	EGFR	kegg
hsa04072	Phospholipase D signaling pathway	http://www.kegg.jp/kegg-bin/show_pathway?hsa04072+1956	146	1	0.0586424	17.0525	0.0575111	0.584583	1956	EGFR	kegg
hsa05224	Breast cancer	http://www.kegg.jp/kegg-bin/show_pathway?hsa05224+1956	147	1	0.059044	16.9365	0.0578972	0.584583	1956	EGFR	kegg
hsa05226	Gastric cancer	http://www.kegg.jp/kegg-bin/show_pathway?hsa05226+1956	149	1	0.0598474	16.7092	0.0586691	0.584583	1956	EGFR	kegg
hsa04921	Oxytocin signaling pathway	http://www.kegg.jp/kegg-bin/show_pathway?hsa04921+1956	152	1	0.0610523	16.3794	0.0598262	0.584583	1956	EGFR	kegg
hsa04934	Cushing syndrome	http://www.kegg.jp/kegg-bin/show_pathway?hsa04934+1956	154	1	0.0618557	16.1667	0.060597	0.584583	1956	EGFR	kegg
hsa04630	JAK-STAT signaling pathway	http://www.kegg.jp/kegg-bin/show_pathway?hsa04630+1956	162	1	0.065069	15.3683	0.0636762	0.584914	1956	EGFR	kegg
hsa04141	Protein processing in endoplasmic reticulum	http://www.kegg.jp/kegg-bin/show_pathway?hsa04141+51619	165	1	0.0662739	15.0889	0.0648291	0.584914	51619	UBE2D4	kegg
hsa05225	Hepatocellular carcinoma	http://www.kegg.jp/kegg-bin/show_pathway?hsa05225+1956	168	1	0.0674789	14.8194	0.0659811	0.584914	1956	EGFR	kegg
hsa04020	Calcium signaling pathway	http://www.kegg.jp/kegg-bin/show_pathway?hsa04020+1956	183	1	0.0735038	13.6047	0.071727	0.619117	1956	EGFR	kegg
hsa04510	Focal adhesion	http://www.kegg.jp/kegg-bin/show_pathway?hsa04510+1956	199	1	0.0799304	12.5109	0.0778298	0.643931	1956	EGFR	kegg
hsa05205	Proteoglycans in cancer	http://www.kegg.jp/kegg-bin/show_pathway?hsa05205+1956	201	1	0.0807337	12.3864	0.0785908	0.643931	1956	EGFR	kegg
hsa04015	Rap1 signaling pathway	http://www.kegg.jp/kegg-bin/show_pathway?hsa04015+1956	206	1	0.082742	12.0858	0.0804914	0.643931	1956	EGFR	kegg
hsa04810	Regulation of actin cytoskeleton	http://www.kegg.jp/kegg-bin/show_pathway?hsa04810+1956	213	1	0.0855536	11.6886	0.0831478	0.649345	1956	EGFR	kegg
hsa05163	Human cytomegalovirus infection	http://www.kegg.jp/kegg-bin/show_pathway?hsa05163+1956	225	1	0.0903735	11.0652	0.0876898	0.66889	1956	EGFR	kegg
hsa04014	Ras signaling pathway	http://www.kegg.jp/kegg-bin/show_pathway?hsa04014+1956	232	1	0.0931852	10.7313	0.0903324	0.673387	1956	EGFR	kegg
hsa04144	Endocytosis	http://www.kegg.jp/kegg-bin/show_pathway?hsa04144+1956	244	1	0.0980051	10.2036	0.0948506	0.691355	1956	EGFR	kegg
hsa04010	MAPK signaling pathway	http://www.kegg.jp/kegg-bin/show_pathway?hsa04010+1956	295	1	0.11849	8.43955	0.113886	0.805119	1956	EGFR	kegg
hsa05206	MicroRNAs in cancer	http://www.kegg.jp/kegg-bin/show_pathway?hsa05206+1956	299	1	0.120096	8.32664	0.115368	0.805119	1956	EGFR	kegg
GO:0071900	regulation of protein serine/threonine kinase activity	http://amigo.geneontology.org/amigo/term/GO:0071900	497	3	0.302046	9.93226	0.00271317	0.878784	1956;28988;152110	DBNL;EGFR;NEK10	BP
GO:0035051	cardiocyte differentiation	http://amigo.geneontology.org/amigo/term/GO:0035051	141	2	0.0856911	23.3396	0.00310159	0.878784	1956;8320	EGFR;EOMES	BP
hsa05165	Human papillomavirus infection	http://www.kegg.jp/kegg-bin/show_pathway?hsa05165+1956	339	1	0.136163	7.34415	0.130093	0.888968	1956	EGFR	kegg
hsa04151	PI3K-Akt signaling pathway	http://www.kegg.jp/kegg-bin/show_pathway?hsa04151+1956	354	1	0.142188	7.03296	0.135572	0.907505	1956	EGFR	kegg
GO:0070820	tertiary granule	http://amigo.geneontology.org/amigo/term/GO:0070820	163	2	0.14555	13.741	0.00868529	0.959903	5912;28988	DBNL;RAP2B	CC
GO:0016323	basolateral plasma membrane	http://amigo.geneontology.org/amigo/term/GO:0016323	216	2	0.192876	10.3693	0.0149033	0.959903	1956;9497	EGFR;SLC4A7	CC
GO:0030135	coated vesicle	http://amigo.geneontology.org/amigo/term/GO:0030135	275	2	0.24556	8.14465	0.0235267	0.959903	1956;28988	DBNL;EGFR	CC
GO:0098589	membrane region	http://amigo.geneontology.org/amigo/term/GO:0098589	324	2	0.289314	6.91289	0.0319394	0.959903	1956;5912	EGFR;RAP2B	CC
GO:0031983	vesicle lumen	http://amigo.geneontology.org/amigo/term/GO:0031983	337	2	0.300923	6.64622	0.0343496	0.959903	1956;28988	DBNL;EGFR	CC
GO:0005769	early endosome	http://amigo.geneontology.org/amigo/term/GO:0005769	339	2	0.302709	6.60701	0.0347267	0.959903	1956;28988	DBNL;EGFR	CC
GO:0045177	apical part of cell	http://amigo.geneontology.org/amigo/term/GO:0045177	375	2	0.334855	5.97274	0.0417997	0.959903	1956;9497	EGFR;SLC4A7	CC
GO:0045178	basal part of cell	http://amigo.geneontology.org/amigo/term/GO:0045178	51	1	0.0455402	21.9586	0.0446467	0.959903	1956	EGFR	CC
GO:0007219	Notch signaling pathway	http://amigo.geneontology.org/amigo/term/GO:0007219	185	2	0.112432	17.7886	0.00527464	0.999461	1956;5224	PGAM2;EGFR	BP
GO:0002064	epithelial cell development	http://amigo.geneontology.org/amigo/term/GO:0002064	206	2	0.125194	15.9752	0.00650046	0.999461	5912;9497	SLC4A7;RAP2B	BP
GO:0043586	tongue development	http://amigo.geneontology.org/amigo/term/GO:0043586	20	1	0.0121548	82.2722	0.0120926	0.999461	1956	EGFR	BP
GO:0071800	podosome assembly	http://amigo.geneontology.org/amigo/term/GO:0071800	20	1	0.0121548	82.2722	0.0120926	0.999461	28988	DBNL	BP
GO:0031098	stress-activated protein kinase signaling cascade	http://amigo.geneontology.org/amigo/term/GO:0031098	305	2	0.18536	10.7898	0.0138327	0.999461	1956;28988	DBNL;EGFR	BP
GO:0032147	activation of protein kinase activity	http://amigo.geneontology.org/amigo/term/GO:0032147	321	2	0.195084	10.252	0.0152473	0.999461	1956;28988	DBNL;EGFR	BP
GO:0070371	ERK1 and ERK2 cascade	http://amigo.geneontology.org/amigo/term/GO:0070371	326	2	0.198123	10.0948	0.0157019	0.999461	1956;152110	EGFR;NEK10	BP
GO:0001101	response to acid chemical	http://amigo.geneontology.org/amigo/term/GO:0001101	332	2	0.201769	9.91232	0.0162552	0.999461	1956;55915	LANCL2;EGFR	BP
GO:0001701	in utero embryonic development	http://amigo.geneontology.org/amigo/term/GO:0001701	345	2	0.20967	9.53881	0.0174831	0.999461	1956;8320	EGFR;EOMES	BP
GO:0032528	microvillus organization	http://amigo.geneontology.org/amigo/term/GO:0032528	30	1	0.0182322	54.8481	0.01809	0.999461	5912	RAP2B	BP
GO:0010038	response to metal ion	http://amigo.geneontology.org/amigo/term/GO:0010038	356	2	0.216355	9.24407	0.0185527	0.999461	1956;5224	PGAM2;EGFR	BP
GO:0030900	forebrain development	http://amigo.geneontology.org/amigo/term/GO:0030900	375	2	0.227902	8.7757	0.0204655	0.999461	1956;8320	EGFR;EOMES	BP
GO:0002250	adaptive immune response	http://amigo.geneontology.org/amigo/term/GO:0002250	382	2	0.232156	8.61489	0.0211907	0.999461	8320;28988	DBNL;EOMES	BP
GO:0018212	peptidyl-tyrosine modification	http://amigo.geneontology.org/amigo/term/GO:0018212	389	2	0.23641	8.45987	0.0219269	0.999461	1956;5912	EGFR;RAP2B	BP
GO:0048568	embryonic organ development	http://amigo.geneontology.org/amigo/term/GO:0048568	423	2	0.257073	7.77988	0.0256552	0.999461	1956;8320	EGFR;EOMES	BP
GO:0061458	reproductive system development	http://amigo.geneontology.org/amigo/term/GO:0061458	428	2	0.260112	7.68899	0.0262245	0.999461	1956;8320	EGFR;EOMES	BP
GO:0007265	Ras protein signal transduction	http://amigo.geneontology.org/amigo/term/GO:0007265	437	2	0.265582	7.53064	0.0272625	0.999461	5912;28988	DBNL;RAP2B	BP
GO:0031050	dsRNA processing	http://amigo.geneontology.org/amigo/term/GO:0031050	48	1	0.0291714	34.2801	0.0288038	0.999461	1956	EGFR	BP
GO:0070849	response to epidermal growth factor	http://amigo.geneontology.org/amigo/term/GO:0070849	48	1	0.0291714	34.2801	0.0288038	0.999461	1956	EGFR	BP
GO:0150076	neuroinflammatory response	http://amigo.geneontology.org/amigo/term/GO:0150076	48	1	0.0291714	34.2801	0.0288038	0.999461	1956	EGFR	BP
GO:0008544	epidermis development	http://amigo.geneontology.org/amigo/term/GO:0008544	455	2	0.276521	7.23272	0.0293894	0.999461	1956;9497	EGFR;SLC4A7	BP
GO:0035272	exocrine system development	http://amigo.geneontology.org/amigo/term/GO:0035272	49	1	0.0297792	33.5805	0.0293959	0.999461	1956	EGFR	BP
GO:0044389	ubiquitin-like protein ligase binding	http://amigo.geneontology.org/amigo/term/GO:0044389	298	2	0.217624	9.19016	0.0187509	1	1956;51619	UBE2D4;EGFR	MF
GO:0001882	nucleoside binding	http://amigo.geneontology.org/amigo/term/GO:0001882	384	2	0.280428	7.13194	0.0301561	1	5912;55915	LANCL2;RAP2B	MF
GO:0019001	guanyl nucleotide binding	http://amigo.geneontology.org/amigo/term/GO:0019001	390	2	0.28481	7.02222	0.0310361	1	5912;55915	LANCL2;RAP2B	MF
GO:0031529	ruffle organization	http://amigo.geneontology.org/amigo/term/GO:0031529	54	1	0.0328179	30.4712	0.0323519	1	28988	DBNL	BP
GO:0002446	neutrophil mediated immunity	http://amigo.geneontology.org/amigo/term/GO:0002446	496	2	0.301438	6.63486	0.0344804	1	5912;28988	DBNL;RAP2B	BP
GO:0036230	granulocyte activation	http://amigo.geneontology.org/amigo/term/GO:0036230	500	2	0.303869	6.58178	0.0349949	1	5912;28988	DBNL;RAP2B	BP
GO:0003779	actin binding	http://amigo.geneontology.org/amigo/term/GO:0003779	419	2	0.305988	6.5362	0.0354365	1	1956;28988	DBNL;EGFR	MF
GO:0042490	mechanoreceptor differentiation	http://amigo.geneontology.org/amigo/term/GO:0042490	60	1	0.0364643	27.4241	0.0358884	1	9497	SLC4A7	BP
GO:0004674	protein serine/threonine kinase activity	http://amigo.geneontology.org/amigo/term/GO:0004674	449	2	0.327897	6.09948	0.040237	1	1956;152110	EGFR;NEK10	MF
GO:0007492	endoderm development	http://amigo.geneontology.org/amigo/term/GO:0007492	74	1	0.0449727	22.2357	0.0440958	1	8320	EOMES	BP
GO:0050839	cell adhesion molecule binding	http://amigo.geneontology.org/amigo/term/GO:0050839	478	2	0.349075	5.72943	0.0451078	1	1956;28988	DBNL;EGFR	MF
GO:0006970	response to osmotic stress	http://amigo.geneontology.org/amigo/term/GO:0006970	76	1	0.0461881	21.6506	0.0452632	1	1956	EGFR	BP
GO:0034109	homotypic cell-cell adhesion	http://amigo.geneontology.org/amigo/term/GO:0034109	78	1	0.0474036	21.0954	0.0464294	1	5912	RAP2B	BP
GO:0048144	fibroblast proliferation	http://amigo.geneontology.org/amigo/term/GO:0048144	84	1	0.05105	19.5886	0.0499201	1	1956	EGFR	BP
GO:0052813	phosphatidylinositol bisphosphate kinase activity	http://amigo.geneontology.org/amigo/term/GO:0052813	74	1	0.0540409	18.5045	0.0527777	1	1956	EGFR	MF
GO:0035249	synaptic transmission, glutamatergic	http://amigo.geneontology.org/amigo/term/GO:0035249	90	1	0.0546965	18.2827	0.0533996	1	1956	EGFR	BP
GO:0051341	regulation of oxidoreductase activity	http://amigo.geneontology.org/amigo/term/GO:0051341	90	1	0.0546965	18.2827	0.0533996	1	1956	EGFR	BP
GO:0104005	hijacked molecular function	http://amigo.geneontology.org/amigo/term/GO:0104005	75	1	0.0547712	18.2578	0.0534736	1	1956	EGFR	MF
GO:0033613	activating transcription factor binding	http://amigo.geneontology.org/amigo/term/GO:0033613	76	1	0.0555015	18.0175	0.0541691	1	8320	EOMES	MF
GO:0060191	regulation of lipase activity	http://amigo.geneontology.org/amigo/term/GO:0060191	94	1	0.0571274	17.5047	0.0557129	1	1956	EGFR	BP
GO:0097327	response to antineoplastic agent	http://amigo.geneontology.org/amigo/term/GO:0097327	94	1	0.0571274	17.5047	0.0557129	1	1956	EGFR	BP
GO:0046939	nucleotide phosphorylation	http://amigo.geneontology.org/amigo/term/GO:0046939	96	1	0.0583429	17.14	0.0568677	1	5224	PGAM2	BP
GO:0019199	transmembrane receptor protein kinase activity	http://amigo.geneontology.org/amigo/term/GO:0019199	81	1	0.0591529	16.9053	0.0576396	1	1956	EGFR	MF
GO:0035004	phosphatidylinositol 3-kinase activity	http://amigo.geneontology.org/amigo/term/GO:0035004	82	1	0.0598832	16.6992	0.0583323	1	1956	EGFR	MF
GO:0010008	endosome membrane	http://amigo.geneontology.org/amigo/term/GO:0010008	461	2	0.411648	4.85852	0.0607201	1	1956;5912	EGFR;RAP2B	CC
GO:0032609	interferon-gamma production	http://amigo.geneontology.org/amigo/term/GO:0032609	106	1	0.0644203	15.5231	0.0626228	1	8320	EOMES	BP
GO:0002065	columnar/cuboidal epithelial cell differentiation	http://amigo.geneontology.org/amigo/term/GO:0002065	109	1	0.0662435	15.0958	0.0643432	1	9497	SLC4A7	BP
GO:0099568	cytoplasmic region	http://amigo.geneontology.org/amigo/term/GO:0099568	479	2	0.427721	4.67595	0.0650121	1	28988;55915	DBNL;LANCL2	CC
GO:0015629	actin cytoskeleton	http://amigo.geneontology.org/amigo/term/GO:0015629	482	2	0.4304	4.64684	0.0657379	1	28988;55915	DBNL;LANCL2	CC
GO:0042303	molting cycle	http://amigo.geneontology.org/amigo/term/GO:0042303	113	1	0.0686745	14.5615	0.0666327	1	1956	EGFR	BP
GO:0006090	pyruvate metabolic process	http://amigo.geneontology.org/amigo/term/GO:0006090	115	1	0.0698899	14.3082	0.0677756	1	5224	PGAM2	BP
GO:0003158	endothelium development	http://amigo.geneontology.org/amigo/term/GO:0003158	117	1	0.0711054	14.0636	0.0689173	1	5912	RAP2B	BP
GO:0009132	nucleoside diphosphate metabolic process	http://amigo.geneontology.org/amigo/term/GO:0009132	117	1	0.0711054	14.0636	0.0689173	1	5224	PGAM2	BP
GO:0006720	isoprenoid metabolic process	http://amigo.geneontology.org/amigo/term/GO:0006720	119	1	0.0723209	13.8273	0.0700577	1	1956	EGFR	BP
GO:0038061	NIK/NF-kappaB signaling	http://amigo.geneontology.org/amigo/term/GO:0038061	120	1	0.0729286	13.712	0.0706274	1	1956	EGFR	BP
GO:0007498	mesoderm development	http://amigo.geneontology.org/amigo/term/GO:0007498	124	1	0.0753596	13.2697	0.0729033	1	8320	EOMES	BP
GO:0042562	hormone binding	http://amigo.geneontology.org/amigo/term/GO:0042562	104	1	0.0759494	13.1667	0.0734586	1	1956	EGFR	MF
GO:0032355	response to estradiol	http://amigo.geneontology.org/amigo/term/GO:0032355	126	1	0.0765751	13.0591	0.0740394	1	1956	EGFR	BP
GO:0055067	monovalent inorganic cation homeostasis	http://amigo.geneontology.org/amigo/term/GO:0055067	137	1	0.0832602	12.0105	0.0802657	1	9497	SLC4A7	BP
GO:0061008	hepaticobiliary system development	http://amigo.geneontology.org/amigo/term/GO:0061008	140	1	0.0850834	11.7532	0.0819573	1	1956	EGFR	BP
GO:0038127	ERBB signaling pathway	http://amigo.geneontology.org/amigo/term/GO:0038127	141	1	0.0856911	11.6698	0.0825205	1	1956	EGFR	BP
GO:0055123	digestive system development	http://amigo.geneontology.org/amigo/term/GO:0055123	142	1	0.0862989	11.5876	0.0830835	1	1956	EGFR	BP
GO:0016999	antibiotic metabolic process	http://amigo.geneontology.org/amigo/term/GO:0016999	145	1	0.0881221	11.3479	0.0847705	1	1956	EGFR	BP
GO:0098727	maintenance of cell number	http://amigo.geneontology.org/amigo/term/GO:0098727	146	1	0.0887298	11.2702	0.0853322	1	8320	EOMES	BP
GO:0072524	pyridine-containing compound metabolic process	http://amigo.geneontology.org/amigo/term/GO:0072524	153	1	0.092984	10.7545	0.0892557	1	5224	PGAM2	BP
GO:0048771	tissue remodeling	http://amigo.geneontology.org/amigo/term/GO:0048771	154	1	0.0935917	10.6847	0.0898149	1	1956	EGFR	BP
GO:0016052	carbohydrate catabolic process	http://amigo.geneontology.org/amigo/term/GO:0016052	155	1	0.0941995	10.6158	0.0903739	1	5224	PGAM2	BP
GO:0048017	inositol lipid-mediated signaling	http://amigo.geneontology.org/amigo/term/GO:0048017	165	1	0.100277	9.97239	0.0959468	1	1956	EGFR	BP
GO:0019838	growth factor binding	http://amigo.geneontology.org/amigo/term/GO:0019838	138	1	0.100779	9.92271	0.0964109	1	1956	EGFR	MF
GO:0001085	RNA polymerase II transcription factor binding	http://amigo.geneontology.org/amigo/term/GO:0001085	140	1	0.10224	9.78095	0.0977452	1	8320	EOMES	MF
GO:0002285	lymphocyte activation involved in immune response	http://amigo.geneontology.org/amigo/term/GO:0002285	172	1	0.104531	9.56654	0.0998298	1	8320	EOMES	BP
GO:0030323	respiratory tube development	http://amigo.geneontology.org/amigo/term/GO:0030323	172	1	0.104531	9.56654	0.0998298	1	1956	EGFR	BP
GO:0007369	gastrulation	http://amigo.geneontology.org/amigo/term/GO:0007369	175	1	0.106354	9.40254	0.101489	1	8320	EOMES	BP
GO:0015698	inorganic anion transport	http://amigo.geneontology.org/amigo/term/GO:0015698	177	1	0.10757	9.2963	0.102594	1	9497	SLC4A7	BP
GO:1905475	regulation of protein localization to membrane	http://amigo.geneontology.org/amigo/term/GO:1905475	177	1	0.10757	9.2963	0.102594	1	1956	EGFR	BP
GO:0021953	central nervous system neuron differentiation	http://amigo.geneontology.org/amigo/term/GO:0021953	179	1	0.108785	9.19243	0.103698	1	8320	EOMES	BP
GO:0033002	muscle cell proliferation	http://amigo.geneontology.org/amigo/term/GO:0033002	182	1	0.110608	9.0409	0.105351	1	1956	EGFR	BP
GO:0031099	regeneration	http://amigo.geneontology.org/amigo/term/GO:0031099	184	1	0.111824	8.94263	0.106452	1	1956	EGFR	BP
GO:0034404	nucleobase-containing small molecule biosynthetic process	http://amigo.geneontology.org/amigo/term/GO:0034404	184	1	0.111824	8.94263	0.106452	1	5224	PGAM2	BP
GO:0016853	isomerase activity	http://amigo.geneontology.org/amigo/term/GO:0016853	157	1	0.114654	8.72187	0.109016	1	5224	PGAM2	MF
GO:1901654	response to ketone	http://amigo.geneontology.org/amigo/term/GO:1901654	189	1	0.114863	8.70606	0.109198	1	1956	EGFR	BP
GO:0060541	respiratory system development	http://amigo.geneontology.org/amigo/term/GO:0060541	193	1	0.117294	8.52562	0.11139	1	1956	EGFR	BP
GO:0016458	gene silencing	http://amigo.geneontology.org/amigo/term/GO:0016458	202	1	0.122763	8.14576	0.116304	1	1956	EGFR	BP
GO:0048863	stem cell differentiation	http://amigo.geneontology.org/amigo/term/GO:0048863	202	1	0.122763	8.14576	0.116304	1	8320	EOMES	BP
GO:2001020	regulation of response to DNA damage stimulus	http://amigo.geneontology.org/amigo/term/GO:2001020	203	1	0.123371	8.10564	0.116848	1	1956	EGFR	BP
GO:0016051	carbohydrate biosynthetic process	http://amigo.geneontology.org/amigo/term/GO:0016051	205	1	0.124586	8.02656	0.117936	1	5224	PGAM2	BP
GO:0046434	organophosphate catabolic process	http://amigo.geneontology.org/amigo/term/GO:0046434	205	1	0.124586	8.02656	0.117936	1	5224	PGAM2	BP
GO:0009612	response to mechanical stimulus	http://amigo.geneontology.org/amigo/term/GO:0009612	207	1	0.125802	7.94901	0.119023	1	1956	EGFR	BP
GO:0051701	interaction with host	http://amigo.geneontology.org/amigo/term/GO:0051701	207	1	0.125802	7.94901	0.119023	1	1956	EGFR	BP
GO:0071241	cellular response to inorganic substance	http://amigo.geneontology.org/amigo/term/GO:0071241	209	1	0.127017	7.87294	0.120109	1	1956	EGFR	BP
GO:0098862	cluster of actin-based cell projections	http://amigo.geneontology.org/amigo/term/GO:0098862	143	1	0.127691	7.83139	0.120725	1	9497	SLC4A7	CC
GO:0043583	ear development	http://amigo.geneontology.org/amigo/term/GO:0043583	212	1	0.128841	7.76153	0.121735	1	9497	SLC4A7	BP
GO:0006814	sodium ion transport	http://amigo.geneontology.org/amigo/term/GO:0006814	213	1	0.129448	7.72509	0.122277	1	9497	SLC4A7	BP
GO:0044839	cell cycle G2/M phase transition	http://amigo.geneontology.org/amigo/term/GO:0044839	213	1	0.129448	7.72509	0.122277	1	152110	NEK10	BP
GO:0004713	protein tyrosine kinase activity	http://amigo.geneontology.org/amigo/term/GO:0004713	178	1	0.12999	7.69288	0.122766	1	1956	EGFR	MF
GO:0019902	phosphatase binding	http://amigo.geneontology.org/amigo/term/GO:0019902	178	1	0.12999	7.69288	0.122766	1	1956	EGFR	MF
GO:0008022	protein C-terminus binding	http://amigo.geneontology.org/amigo/term/GO:0008022	187	1	0.136563	7.32264	0.1286	1	28988	DBNL	MF
GO:0005516	calmodulin binding	http://amigo.geneontology.org/amigo/term/GO:0005516	192	1	0.140214	7.13194	0.131827	1	1956	EGFR	MF
GO:0097305	response to alcohol	http://amigo.geneontology.org/amigo/term/GO:0097305	231	1	0.140388	7.12314	0.131973	1	55915	LANCL2	BP
GO:0043491	protein kinase B signaling	http://amigo.geneontology.org/amigo/term/GO:0043491	232	1	0.140995	7.09243	0.132509	1	1956	EGFR	BP
GO:0042581	specific granule	http://amigo.geneontology.org/amigo/term/GO:0042581	160	1	0.142871	6.99931	0.134177	1	5912	RAP2B	CC
GO:0009755	hormone-mediated signaling pathway	http://amigo.geneontology.org/amigo/term/GO:0009755	237	1	0.144034	6.9428	0.135184	1	55915	LANCL2	BP
GO:0055037	recycling endosome	http://amigo.geneontology.org/amigo/term/GO:0055037	164	1	0.146443	6.82859	0.137316	1	5912	RAP2B	CC
GO:0045165	cell fate commitment	http://amigo.geneontology.org/amigo/term/GO:0045165	249	1	0.151327	6.60821	0.141574	1	8320	EOMES	BP
GO:0045927	positive regulation of growth	http://amigo.geneontology.org/amigo/term/GO:0045927	250	1	0.151935	6.58178	0.142105	1	1956	EGFR	BP
GO:0000209	protein polyubiquitination	http://amigo.geneontology.org/amigo/term/GO:0000209	255	1	0.154973	6.45272	0.144754	1	51619	UBE2D4	BP
GO:0046390	ribose phosphate biosynthetic process	http://amigo.geneontology.org/amigo/term/GO:0046390	255	1	0.154973	6.45272	0.144754	1	5224	PGAM2	BP
GO:0045930	negative regulation of mitotic cell cycle	http://amigo.geneontology.org/amigo/term/GO:0045930	256	1	0.155581	6.42752	0.145283	1	1956	EGFR	BP
GO:0072593	reactive oxygen species metabolic process	http://amigo.geneontology.org/amigo/term/GO:0072593	256	1	0.155581	6.42752	0.145283	1	1956	EGFR	BP
GO:0040029	regulation of gene expression, epigenetic	http://amigo.geneontology.org/amigo/term/GO:0040029	258	1	0.156797	6.37769	0.146339	1	1956	EGFR	BP
GO:0060485	mesenchyme development	http://amigo.geneontology.org/amigo/term/GO:0060485	262	1	0.159227	6.28032	0.14845	1	8320	EOMES	BP
GO:0042063	gliogenesis	http://amigo.geneontology.org/amigo/term/GO:0042063	265	1	0.161051	6.20922	0.150029	1	1956	EGFR	BP
GO:0098656	anion transmembrane transport	http://amigo.geneontology.org/amigo/term/GO:0098656	266	1	0.161658	6.18588	0.150555	1	9497	SLC4A7	BP
GO:0072522	purine-containing compound biosynthetic process	http://amigo.geneontology.org/amigo/term/GO:0072522	267	1	0.162266	6.16271	0.151081	1	5224	PGAM2	BP
GO:0006260	DNA replication	http://amigo.geneontology.org/amigo/term/GO:0006260	268	1	0.162874	6.13972	0.151606	1	1956	EGFR	BP
GO:0101002	ficolin-1-rich granule	http://amigo.geneontology.org/amigo/term/GO:0101002	183	1	0.163409	6.11961	0.152087	1	28988	DBNL	CC
GO:0048511	rhythmic process	http://amigo.geneontology.org/amigo/term/GO:0048511	279	1	0.169559	5.89765	0.157367	1	1956	EGFR	BP
GO:0005996	monosaccharide metabolic process	http://amigo.geneontology.org/amigo/term/GO:0005996	280	1	0.170167	5.87659	0.157889	1	5224	PGAM2	BP
GO:0051188	cofactor biosynthetic process	http://amigo.geneontology.org/amigo/term/GO:0051188	280	1	0.170167	5.87659	0.157889	1	5224	PGAM2	BP
GO:0009410	response to xenobiotic stimulus	http://amigo.geneontology.org/amigo/term/GO:0009410	282	1	0.171382	5.83491	0.158932	1	1956	EGFR	BP
GO:0009895	negative regulation of catabolic process	http://amigo.geneontology.org/amigo/term/GO:0009895	282	1	0.171382	5.83491	0.158932	1	1956	EGFR	BP
GO:0098858	actin-based cell projection	http://amigo.geneontology.org/amigo/term/GO:0098858	197	1	0.17591	5.68472	0.162826	1	9497	SLC4A7	CC
GO:0031300	intrinsic component of organelle membrane	http://amigo.geneontology.org/amigo/term/GO:0031300	227	1	0.202699	4.93343	0.185433	1	81552	VOPP1	CC
GO:0003924	GTPase activity	http://amigo.geneontology.org/amigo/term/GO:0003924	293	1	0.213973	4.67349	0.194771	1	5912	RAP2B	MF
GO:0005770	late endosome	http://amigo.geneontology.org/amigo/term/GO:0005770	242	1	0.216093	4.62764	0.196532	1	1956	EGFR	CC
GO:0061695	transferase complex, transferring phosphorus-containing groups	http://amigo.geneontology.org/amigo/term/GO:0061695	254	1	0.226808	4.40901	0.205313	1	152110	NEK10	CC
GO:0008509	anion transmembrane transporter activity	http://amigo.geneontology.org/amigo/term/GO:0008509	327	1	0.238802	4.18756	0.215028	1	9497	SLC4A7	MF
GO:0005085	guanyl-nucleotide exchange factor activity	http://amigo.geneontology.org/amigo/term/GO:0005085	329	1	0.240263	4.16211	0.216205	1	1956	EGFR	MF
GO:0000151	ubiquitin ligase complex	http://amigo.geneontology.org/amigo/term/GO:0000151	273	1	0.243774	4.10216	0.219044	1	51619	UBE2D4	CC
GO:0022804	active transmembrane transporter activity	http://amigo.geneontology.org/amigo/term/GO:0022804	346	1	0.252678	3.95761	0.22615	1	9497	SLC4A7	MF
GO:0030139	endocytic vesicle	http://amigo.geneontology.org/amigo/term/GO:0030139	289	1	0.258061	3.87505	0.230442	1	1956	EGFR	CC
GO:0030667	secretory granule membrane	http://amigo.geneontology.org/amigo/term/GO:0030667	293	1	0.261633	3.82215	0.233268	1	5912	RAP2B	CC
GO:0015077	monovalent inorganic cation transmembrane transporter activity	http://amigo.geneontology.org/amigo/term/GO:0015077	382	1	0.278968	3.58464	0.246839	1	9497	SLC4A7	MF
GO:0005543	phospholipid binding	http://amigo.geneontology.org/amigo/term/GO:0005543	412	1	0.300876	3.32362	0.263703	1	55915	LANCL2	MF
GO:0099572	postsynaptic specialization	http://amigo.geneontology.org/amigo/term/GO:0099572	340	1	0.303602	3.29379	0.265794	1	28988	DBNL	CC
GO:0000790	nuclear chromatin	http://amigo.geneontology.org/amigo/term/GO:0000790	341	1	0.304494	3.28413	0.266472	1	8320	EOMES	CC
GO:0098984	neuron to neuron synapse	http://amigo.geneontology.org/amigo/term/GO:0098984	341	1	0.304494	3.28413	0.266472	1	28988	DBNL	CC
GO:0019787	ubiquitin-like protein transferase activity	http://amigo.geneontology.org/amigo/term/GO:0019787	417	1	0.304528	3.28377	0.266481	1	51619	UBE2D4	MF
GO:0046873	metal ion transmembrane transporter activity	http://amigo.geneontology.org/amigo/term/GO:0046873	440	1	0.321324	3.11212	0.279139	1	9497	SLC4A7	MF
GO:0046982	protein heterodimerization activity	http://amigo.geneontology.org/amigo/term/GO:0046982	468	1	0.341772	2.92593	0.294287	1	1956	EGFR	MF
GO:0031252	cell leading edge	http://amigo.geneontology.org/amigo/term/GO:0031252	393	1	0.350928	2.84959	0.300995	1	28988	DBNL	CC
GO:0043235	receptor complex	http://amigo.geneontology.org/amigo/term/GO:0043235	396	1	0.353607	2.828	0.302942	1	1956	EGFR	CC
GO:0048037	cofactor binding	http://amigo.geneontology.org/amigo/term/GO:0048037	492	1	0.359299	2.7832	0.307044	1	5224	PGAM2	MF
GO:0030055	cell-substrate junction	http://amigo.geneontology.org/amigo/term/GO:0030055	411	1	0.367001	2.72479	0.312604	1	1956	EGFR	CC
GO:0005911	cell-cell junction	http://amigo.geneontology.org/amigo/term/GO:0005911	441	1	0.393789	2.53943	0.331573	1	5912	RAP2B	CC
GO:0005635	nuclear envelope	http://amigo.geneontology.org/amigo/term/GO:0005635	455	1	0.40629	2.46129	0.340264	1	1956	EGFR	CC

## Sheet: meat_HRR
geneSet	description	link	size	overlap	expect	enrichmentRatio	pValue	FDR	overlapId	userId	group
GO:0031252	cell leading edge	http://amigo.geneontology.org/amigo/term/GO:0031252	393	10	3.00238	3.33069	0.000769556	0.132364	134;1915;2195;2241;3685;4355;7431;8029;10979;11275	ADORA1;MPP2;FAT1;CUBN;VIM;EEF1A1;KLHL2;ITGAV;FER;FERMT2	CC
GO:0031253	cell projection membrane	http://amigo.geneontology.org/amigo/term/GO:0031253	335	8	2.55928	3.12588	0.0039184	0.336982	134;1915;3685;4355;8029;8036;10979;140803	ADORA1;MPP2;CUBN;SHOC2;EEF1A1;TRPM6;ITGAV;FERMT2	CC
GO:0015629	actin cytoskeleton	http://amigo.geneontology.org/amigo/term/GO:0015629	482	9	3.68231	2.44412	0.0108801	0.623791	27;114;1915;2241;4482;4608;4621;10979;11275	MYBPH;ADCY8;EEF1A1;MYH3;MSRA;KLHL2;ABL2;FER;FERMT2	CC
GO:0038127	ERBB signaling pathway	http://amigo.geneontology.org/amigo/term/GO:0038127	141	6	1.13303	5.29555	0.000962758	0.818344	134;150;374;685;2069;2241	ADORA1;ADRA2A;EREG;AREG;BTC;FER	BP
hsa04012	ErbB signaling pathway	http://www.kegg.jp/kegg-bin/show_pathway?hsa04012+2069+27+374+685	85	4	0.694203	5.76201	0.00498028	0.849184	2069;27;374;685	EREG;AREG;BTC;ABL2	kegg
hsa05210	Colorectal cancer	http://www.kegg.jp/kegg-bin/show_pathway?hsa05210+2069+374+51176+6932	86	4	0.70237	5.69501	0.00519174	0.849184	2069;374;51176;6932	LEF1;TCF7;EREG;AREG	kegg
hsa00100	Steroid biosynthesis	http://www.kegg.jp/kegg-bin/show_pathway?hsa00100+6307+6646	19	2	0.155175	12.8887	0.0102611	0.849184	6307;6646	MSMO1;SOAT1	kegg
hsa04022	cGMP-PKG signaling pathway	http://www.kegg.jp/kegg-bin/show_pathway?hsa04022+114+134+150+185+7416	163	5	1.33124	3.75591	0.0103559	0.849184	114;134;150;185;7416	ADORA1;ADCY8;ADRA2A;VDAC1;AGTR1	kegg
GO:0044325	ion channel binding	http://amigo.geneontology.org/amigo/term/GO:0044325	123	5	0.988072	5.06036	0.00309252	0.872092	2257;7416;9709;24145;644139	PANX1;PIRT;VDAC1;HERPUD1;FGF12	MF
GO:0090077	foam cell differentiation	http://amigo.geneontology.org/amigo/term/GO:0090077	35	3	0.281248	10.6667	0.0027452	0.899999	185;3685;6646	AGTR1;ITGAV;SOAT1	BP
GO:2000273	positive regulation of signaling receptor activity	http://amigo.geneontology.org/amigo/term/GO:2000273	38	3	0.305355	9.82464	0.00347706	0.899999	134;150;2069	ADORA1;ADRA2A;EREG	BP
GO:0030048	actin filament-based movement	http://amigo.geneontology.org/amigo/term/GO:0030048	132	5	1.06071	4.71384	0.00423529	0.899999	134;2257;4621;7431;122786	ADORA1;VIM;MYH3;FGF12;FRMD6	BP
hsa04614	Renin-angiotensin system	http://www.kegg.jp/kegg-bin/show_pathway?hsa04614+1359+185	23	2	0.187843	10.6472	0.0148676	0.92402	1359;185	CPA3;AGTR1	kegg
hsa04520	Adherens junction	http://www.kegg.jp/kegg-bin/show_pathway?hsa04520+2241+51176+6932	72	3	0.588031	5.10178	0.0207462	0.92402	2241;51176;6932	LEF1;TCF7;FER	kegg
hsa05412	Arrhythmogenic right ventricular cardiomyopathy (ARVC)	http://www.kegg.jp/kegg-bin/show_pathway?hsa05412+3685+51176+6932	72	3	0.588031	5.10178	0.0207462	0.92402	3685;51176;6932	LEF1;TCF7;ITGAV	kegg
hsa00062	Fatty acid elongation	http://www.kegg.jp/kegg-bin/show_pathway?hsa00062+3033+51104	30	2	0.245013	8.16284	0.0246476	0.92402	3033;51104	HADH;ABHD17B	kegg
hsa04710	Circadian rhythm	http://www.kegg.jp/kegg-bin/show_pathway?hsa04710+6096+6500	31	2	0.25318	7.89952	0.0262109	0.92402	6096;6500	RORB;SKP1	kegg
hsa04310	Wnt signaling pathway	http://www.kegg.jp/kegg-bin/show_pathway?hsa04310+50964+51176+6500+6932	146	4	1.1924	3.35459	0.0309647	0.92402	50964;51176;6500;6932	SOST;LEF1;TCF7;SKP1	kegg
hsa05216	Thyroid cancer	http://www.kegg.jp/kegg-bin/show_pathway?hsa05216+51176+6932	37	2	0.302182	6.61852	0.0363907	0.92402	51176;6932	LEF1;TCF7	kegg
hsa04390	Hippo signaling pathway	http://www.kegg.jp/kegg-bin/show_pathway?hsa04390+122786+374+51176+6932	154	4	1.25773	3.18033	0.0366228	0.92402	122786;374;51176;6932	LEF1;TCF7;AREG;FRMD6	kegg
hsa04934	Cushing syndrome	http://www.kegg.jp/kegg-bin/show_pathway?hsa04934+114+185+51176+6932	154	4	1.25773	3.18033	0.0366228	0.92402	114;185;51176;6932	ADCY8;LEF1;TCF7;AGTR1	kegg
GO:0002064	epithelial cell development	http://amigo.geneontology.org/amigo/term/GO:0002064	206	6	1.65534	3.62462	0.006368	1	2195;7431;7827;9688;79955;122786	FAT1;VIM;PDZD7;NPHS2;NUP93;FRMD6	BP
GO:0097110	scaffold protein binding	http://amigo.geneontology.org/amigo/term/GO:0097110	58	3	0.46592	6.43887	0.0112749	1	7343;7431;24145	PANX1;UBTF;VIM	MF
GO:0008238	exopeptidase activity	http://amigo.geneontology.org/amigo/term/GO:0008238	110	4	0.883642	4.52672	0.0118237	1	1359;1360;1363;2160	CPA3;CPB1;F11;CPE	MF
GO:0003014	renal system process	http://amigo.geneontology.org/amigo/term/GO:0003014	113	4	0.908029	4.40515	0.0130429	1	114;134;185;685	ADORA1;ADCY8;BTC;AGTR1	BP
GO:0038061	NIK/NF-kappaB signaling	http://amigo.geneontology.org/amigo/term/GO:0038061	120	4	0.964278	4.14818	0.0159476	1	1116;6500;7098;27250	CHI3L1;TLR3;PDCD4;SKP1	BP
GO:1901652	response to peptide	http://amigo.geneontology.org/amigo/term/GO:1901652	487	9	3.91336	2.29981	0.0166557	1	114;185;374;2069;2241;3033;7431;7832;10014	BTG2;HDAC5;ADCY8;HADH;VIM;EREG;AREG;AGTR1;FER	BP
GO:0007178	transmembrane receptor protein serine/threonine kinase signaling pathway	http://amigo.geneontology.org/amigo/term/GO:0007178	328	7	2.63569	2.65585	0.016664	1	2331;7431;9688;10979;27250;50964;51176	FMOD;SOST;LEF1;PDCD4;VIM;NUP93;FERMT2	BP
GO:0006513	protein monoubiquitination	http://amigo.geneontology.org/amigo/term/GO:0006513	67	3	0.538389	5.57218	0.0166928	1	6500;7320;56970	ATXN7L3;SKP1;UBE2B	BP
GO:0007588	excretion	http://amigo.geneontology.org/amigo/term/GO:0007588	67	3	0.538389	5.57218	0.0166928	1	134;185;7827	ADORA1;AGTR1;NPHS2	BP
GO:0016779	nucleotidyltransferase activity	http://amigo.geneontology.org/amigo/term/GO:0016779	129	4	1.03627	3.86	0.0201056	1	6675;9061;55149;349565	NMNAT3;PAPSS1;UAP1;MTPAP	MF
GO:0070851	growth factor receptor binding	http://amigo.geneontology.org/amigo/term/GO:0070851	132	4	1.06037	3.77227	0.0216711	1	374;685;2069;2241	EREG;AREG;BTC;FER	MF
GO:1904837	beta-catenin-TCF complex assembly	http://amigo.geneontology.org/amigo/term/GO:1904837	30	2	0.24107	8.29636	0.0240551	1	6932;51176	LEF1;TCF7	BP
GO:0016323	basolateral plasma membrane	http://amigo.geneontology.org/amigo/term/GO:0016323	216	5	1.65016	3.03	0.0245368	1	114;134;150;6521;146894	ADORA1;CD300LG;ADCY8;SLC4A1;ADRA2A	CC
GO:0055067	monovalent inorganic cation homeostasis	http://amigo.geneontology.org/amigo/term/GO:0055067	137	4	1.10088	3.63344	0.0245979	1	134;185;6521;6559	ADORA1;SLC4A1;AGTR1;SLC12A3	BP
GO:1902742	apoptotic process involved in development	http://amigo.geneontology.org/amigo/term/GO:1902742	31	2	0.249105	8.02873	0.025581	1	5076;51176	LEF1;PAX2	BP
GO:0009612	response to mechanical stimulus	http://amigo.geneontology.org/amigo/term/GO:0009612	207	5	1.66338	3.00593	0.0257974	1	1116;7098;7832;50964;79955	CHI3L1;BTG2;SOST;TLR3;PDZD7	BP
GO:0008013	beta-catenin binding	http://amigo.geneontology.org/amigo/term/GO:0008013	83	3	0.666748	4.49945	0.0290974	1	6500;6932;51176	LEF1;TCF7;SKP1	MF
GO:0030258	lipid modification	http://amigo.geneontology.org/amigo/term/GO:0030258	291	6	2.33838	2.56588	0.0300225	1	185;685;2069;3033;6646;285440	CYP4V2;HADH;EREG;BTC;AGTR1;SOAT1	BP
GO:0097006	regulation of plasma lipoprotein particle levels	http://amigo.geneontology.org/amigo/term/GO:0097006	85	3	0.683031	4.39219	0.0310397	1	185;6646;8029	CUBN;AGTR1;SOAT1	BP
GO:0045787	positive regulation of cell cycle	http://amigo.geneontology.org/amigo/term/GO:0045787	374	7	3.00533	2.32919	0.0312606	1	685;900;2069;7320;7832;55719;85459	BTG2;CEP295;UBE2B;CCNG1;EREG;BTC;SLF2	BP
GO:0005539	glycosaminoglycan binding	http://amigo.geneontology.org/amigo/term/GO:0005539	219	5	1.75925	2.84212	0.0315509	1	2160;3161;5549;11096;50964	PRELP;SOST;F11;HMMR;ADAMTS5	MF
GO:0070670	response to interleukin-4	http://amigo.geneontology.org/amigo/term/GO:0070670	35	2	0.281248	7.11116	0.0320613	1	6932;51176	LEF1;TCF7	BP
GO:0198738	cell-cell signaling by wnt	http://amigo.geneontology.org/amigo/term/GO:0198738	460	8	3.6964	2.16427	0.0320847	1	1363;6500;6932;7320;10979;50964;51176;84445	SOST;LEF1;TCF7;SKP1;UBE2B;LZTS2;CPE;FERMT2	BP
GO:0031012	extracellular matrix	http://amigo.geneontology.org/amigo/term/GO:0031012	496	8	3.78926	2.11123	0.034959	1	1116;1359;2331;5549;7098;11096;26254;50964	CHI3L1;FMOD;PRELP;OPTC;CPA3;SOST;TLR3;ADAMTS5	CC
GO:0009743	response to carbohydrate	http://amigo.geneontology.org/amigo/term/GO:0009743	225	5	1.80802	2.76545	0.0351325	1	114;150;5076;7343;56652	ADCY8;UBTF;ADRA2A;PAX2;TWNK	BP
GO:0070741	response to interleukin-6	http://amigo.geneontology.org/amigo/term/GO:0070741	37	2	0.297319	6.72678	0.0355179	1	1116;2241	CHI3L1;FER	BP
GO:0018212	peptidyl-tyrosine modification	http://amigo.geneontology.org/amigo/term/GO:0018212	389	7	3.12587	2.23938	0.0374547	1	27;134;150;374;685;2069;2241	ADORA1;ADRA2A;EREG;AREG;BTC;ABL2;FER	BP
GO:0005201	extracellular matrix structural constituent	http://amigo.geneontology.org/amigo/term/GO:0005201	158	4	1.26923	3.15152	0.038356	1	1116;2331;5549;26254	CHI3L1;FMOD;PRELP;OPTC	MF
GO:0033500	carbohydrate homeostasis	http://amigo.geneontology.org/amigo/term/GO:0033500	234	5	1.88034	2.65909	0.0404931	1	114;150;5076;7343;56652	ADCY8;UBTF;ADRA2A;PAX2;TWNK	BP
GO:1901342	regulation of vasculature development	http://amigo.geneontology.org/amigo/term/GO:1901342	313	6	2.51516	2.38553	0.040581	1	185;1116;7098;10014;23670;27250	CHI3L1;HDAC5;TLR3;PDCD4;CEMIP2;AGTR1	BP
GO:0005775	vacuolar lumen	http://amigo.geneontology.org/amigo/term/GO:0005775	170	4	1.29874	3.07991	0.0408857	1	2331;2896;5549;8029	FMOD;PRELP;GRN;CUBN	CC
GO:0004497	monooxygenase activity	http://amigo.geneontology.org/amigo/term/GO:0004497	95	3	0.763145	3.9311	0.0409445	1	6307;113612;285440	CYP4V2;CYP2U1;MSMO1	MF
GO:0031532	actin cytoskeleton reorganization	http://amigo.geneontology.org/amigo/term/GO:0031532	96	3	0.771423	3.88892	0.0421707	1	27;2241;7827	ABL2;NPHS2;FER	BP
GO:0009295	nucleoid	http://amigo.geneontology.org/amigo/term/GO:0009295	43	2	0.328505	6.08819	0.042523	1	7416;56652	VDAC1;TWNK	CC
GO:0001525	angiogenesis	http://amigo.geneontology.org/amigo/term/GO:0001525	487	8	3.91336	2.04428	0.0426141	1	185;1116;2069;3685;7098;10014;23670;51176	CHI3L1;HDAC5;TLR3;LEF1;CEMIP2;EREG;AGTR1;ITGAV	BP
GO:0090066	regulation of anatomical structure size	http://amigo.geneontology.org/amigo/term/GO:0090066	487	8	3.91336	2.04428	0.0426141	1	134;150;185;2241;5076;6559;51265;57715	ADORA1;ADRA2A;CDKL3;AGTR1;PAX2;SEMA4G;SLC12A3;FER	BP
GO:0050919	negative chemotaxis	http://amigo.geneontology.org/amigo/term/GO:0050919	41	2	0.329462	6.07051	0.0428372	1	3685;57715	SEMA4G;ITGAV	BP
hsa04972	Pancreatic secretion	http://www.kegg.jp/kegg-bin/show_pathway?hsa04972+114+1359+1360	96	3	0.784041	3.82633	0.0433511	1	114;1359;1360	CPA3;CPB1;ADCY8	kegg
GO:1901681	sulfur compound binding	http://amigo.geneontology.org/amigo/term/GO:1901681	240	5	1.92795	2.59343	0.0439925	1	2160;5549;6646;11096;50964	PRELP;SOST;F11;ADAMTS5;SOAT1	MF
GO:0006022	aminoglycan metabolic process	http://amigo.geneontology.org/amigo/term/GO:0006022	165	4	1.32588	3.01686	0.0440619	1	2331;3161;5549;23670	FMOD;PRELP;CEMIP2;HMMR	BP
GO:0032147	activation of protein kinase activity	http://amigo.geneontology.org/amigo/term/GO:0032147	321	6	2.57944	2.32608	0.0449386	1	114;134;150;1116;1326;7098	ADORA1;CHI3L1;ADCY8;TLR3;ADRA2A;MAP3K8	BP
GO:0007218	neuropeptide signaling pathway	http://amigo.geneontology.org/amigo/term/GO:0007218	101	3	0.811601	3.6964	0.0478077	1	1363;5697;22986	PYY;SORCS3;CPE	BP
hsa04916	Melanogenesis	http://www.kegg.jp/kegg-bin/show_pathway?hsa04916+114+51176+6932	101	3	0.824876	3.63691	0.0491506	1	114;51176;6932	ADCY8;LEF1;TCF7	kegg
GO:0001917	photoreceptor inner segment	http://amigo.geneontology.org/amigo/term/GO:0001917	49	2	0.374343	5.3427	0.0537901	1	8036;79955	SHOC2;PDZD7	CC
GO:0004713	protein tyrosine kinase activity	http://amigo.geneontology.org/amigo/term/GO:0004713	178	4	1.42989	2.79741	0.0550837	1	27;685;2069;2241	EREG;BTC;ABL2;FER	MF
GO:0031349	positive regulation of defense response	http://amigo.geneontology.org/amigo/term/GO:0031349	427	7	3.43122	2.04009	0.0566172	1	185;2069;3818;7098;27250;84166;117157	TLR3;KLKB1;PDCD4;SH2D1B;EREG;AGTR1;NLRC5	BP
GO:0070849	response to epidermal growth factor	http://amigo.geneontology.org/amigo/term/GO:0070849	48	2	0.385711	5.18522	0.0568441	1	1915;5076	EEF1A1;PAX2	BP
GO:0071825	protein-lipid complex subunit organization	http://amigo.geneontology.org/amigo/term/GO:0071825	48	2	0.385711	5.18522	0.0568441	1	185;6646	AGTR1;SOAT1	BP
GO:0150076	neuroinflammatory response	http://amigo.geneontology.org/amigo/term/GO:0150076	48	2	0.385711	5.18522	0.0568441	1	114;7098	ADCY8;TLR3	BP
GO:0005080	protein kinase C binding	http://amigo.geneontology.org/amigo/term/GO:0005080	49	2	0.393622	5.08101	0.0588723	1	3685;10014	HDAC5;ITGAV	MF
GO:0060324	face development	http://amigo.geneontology.org/amigo/term/GO:0060324	49	2	0.393747	5.0794	0.0589598	1	4621;51176	LEF1;MYH3	BP
GO:0060485	mesenchyme development	http://amigo.geneontology.org/amigo/term/GO:0060485	262	5	2.10534	2.37491	0.0602112	1	4222;5076;27250;51176;57715	MEOX1;LEF1;PDCD4;PAX2;SEMA4G	BP
GO:0010171	body morphogenesis	http://amigo.geneontology.org/amigo/term/GO:0010171	50	2	0.401783	4.97782	0.0611025	1	4621;51176	LEF1;MYH3	BP
GO:0098732	macromolecule deacylation	http://amigo.geneontology.org/amigo/term/GO:0098732	112	3	0.899993	3.33336	0.0614332	1	10014;10129;51104	HDAC5;FRY;ABHD17B	BP
GO:0008237	metallopeptidase activity	http://amigo.geneontology.org/amigo/term/GO:0008237	185	4	1.48612	2.69156	0.0617377	1	1359;1360;1363;11096	CPA3;CPB1;ADAMTS5;CPE	MF
hsa04979	Cholesterol metabolism	http://www.kegg.jp/kegg-bin/show_pathway?hsa04979+6646+7416	50	2	0.408355	4.8977	0.0625961	1	6646;7416	VDAC1;SOAT1	kegg
GO:1901136	carbohydrate derivative catabolic process	http://amigo.geneontology.org/amigo/term/GO:1901136	186	4	1.49463	2.67624	0.0630223	1	2331;3161;5549;23670	FMOD;PRELP;CEMIP2;HMMR	BP
GO:0045177	apical part of cell	http://amigo.geneontology.org/amigo/term/GO:0045177	375	6	2.86487	2.09434	0.0664524	1	114;2195;6559;8029;140803;146894	CD300LG;ADCY8;FAT1;CUBN;TRPM6;SLC12A3	CC
GO:0016798	hydrolase activity, acting on glycosyl bonds	http://amigo.geneontology.org/amigo/term/GO:0016798	117	3	0.939873	3.19192	0.0679635	1	1116;23670;84569	CHI3L1;CEMIP2;LYZL1	MF
hsa04919	Thyroid hormone signaling pathway	http://www.kegg.jp/kegg-bin/show_pathway?hsa04919+3685+4853+9440	116	3	0.947383	3.16662	0.0686834	1	3685;4853;9440	MED17;ITGAV;NOTCH2	kegg
hsa00920	Sulfur metabolism	http://www.kegg.jp/kegg-bin/show_pathway?hsa00920+9061	9	1	0.0735038	13.6047	0.0711847	1	9061	PAPSS1	kegg
hsa04923	Regulation of lipolysis in adipocytes	http://www.kegg.jp/kegg-bin/show_pathway?hsa04923+114+134	54	2	0.441023	4.53491	0.0716378	1	114;134	ADORA1;ADCY8	kegg
GO:0050840	extracellular matrix binding	http://amigo.geneontology.org/amigo/term/GO:0050840	55	2	0.441821	4.52672	0.0721008	1	3685;11096	ADAMTS5;ITGAV	MF
GO:0055081	anion homeostasis	http://amigo.geneontology.org/amigo/term/GO:0055081	55	2	0.441961	4.52529	0.0722011	1	134;6559	ADORA1;SLC12A3	BP
hsa05134	Legionellosis	http://www.kegg.jp/kegg-bin/show_pathway?hsa05134+1915+9554	55	2	0.44919	4.45246	0.0739614	1	1915;9554	EEF1A1;SEC22B	kegg
GO:0005507	copper ion binding	http://amigo.geneontology.org/amigo/term/GO:0005507	57	2	0.457887	4.36789	0.0767058	1	6341;341208	HEPHL1;SCO1	MF
GO:0002020	protease binding	http://amigo.geneontology.org/amigo/term/GO:0002020	124	3	0.996105	3.01173	0.0779048	1	3685;24145;56652	PANX1;TWNK;ITGAV	MF
hsa05213	Endometrial cancer	http://www.kegg.jp/kegg-bin/show_pathway?hsa05213+51176+6932	58	2	0.473691	4.22216	0.0810755	1	51176;6932	LEF1;TCF7	kegg
GO:0016667	oxidoreductase activity, acting on a sulfur group of donors	http://amigo.geneontology.org/amigo/term/GO:0016667	59	2	0.473953	4.21983	0.0814017	1	4482;81542	MSRA;TMX1	MF
GO:0033013	tetrapyrrole metabolic process	http://amigo.geneontology.org/amigo/term/GO:0033013	59	2	0.474104	4.21849	0.0815098	1	8029;51629	SLC25A39;CUBN	BP
GO:0048018	receptor ligand activity	http://amigo.geneontology.org/amigo/term/GO:0048018	468	7	3.75949	1.86195	0.0823498	1	374;685;2069;2257;2896;5697;57715	PYY;GRN;EREG;AREG;BTC;SEMA4G;FGF12	MF
GO:0030145	manganese ion binding	http://amigo.geneontology.org/amigo/term/GO:0030145	61	2	0.490019	4.08147	0.0861843	1	27;55149	MTPAP;ABL2	MF
GO:0006360	transcription by RNA polymerase I	http://amigo.geneontology.org/amigo/term/GO:0006360	62	2	0.498211	4.01437	0.0887205	1	7343;79101	TAF1D;UBTF	BP
GO:0005905	clathrin-coated pit	http://amigo.geneontology.org/amigo/term/GO:0005905	67	2	0.511856	3.90735	0.0927333	1	114;8029	ADCY8;CUBN	CC
GO:0055076	transition metal ion homeostasis	http://amigo.geneontology.org/amigo/term/GO:0055076	134	3	1.07678	2.78609	0.0933765	1	6341;6500;81855	SKP1;SCO1;SFXN3	BP
hsa05217	Basal cell carcinoma	http://www.kegg.jp/kegg-bin/show_pathway?hsa05217+51176+6932	63	2	0.514527	3.88707	0.0933777	1	51176;6932	LEF1;TCF7	kegg
GO:0043292	contractile fiber	http://amigo.geneontology.org/amigo/term/GO:0043292	226	4	1.72656	2.31675	0.0942303	1	4621;6341;6521;10979	SLC4A1;MYH3;SCO1;FERMT2	CC
hsa04927	Cortisol synthesis and secretion	http://www.kegg.jp/kegg-bin/show_pathway?hsa04927+114+185	64	2	0.522694	3.82633	0.0959005	1	114;185	ADCY8;AGTR1	kegg
GO:0098862	cluster of actin-based cell projections	http://amigo.geneontology.org/amigo/term/GO:0098862	143	3	1.09247	2.74607	0.0960588	1	8029;79955;140803	CUBN;TRPM6;PDZD7	CC
GO:0014823	response to activity	http://amigo.geneontology.org/amigo/term/GO:0014823	65	2	0.522318	3.82909	0.096113	1	3033;10014	HDAC5;HADH	BP
hsa04924	Renin secretion	http://www.kegg.jp/kegg-bin/show_pathway?hsa04924+134+185	65	2	0.530861	3.76747	0.0984428	1	134;185	ADORA1;AGTR1	kegg
GO:0002200	somatic diversification of immune receptors	http://amigo.geneontology.org/amigo/term/GO:0002200	66	2	0.530353	3.77107	0.0986154	1	6932;51176	LEF1;TCF7	BP
GO:0046906	tetrapyrrole binding	http://amigo.geneontology.org/amigo/term/GO:0046906	138	3	1.10857	2.70619	0.0995534	1	8029;113612;285440	CYP4V2;CYP2U1;CUBN	MF
hsa04371	Apelin signaling pathway	http://www.kegg.jp/kegg-bin/show_pathway?hsa04371+10014+114+185	137	3	1.11889	2.68123	0.100982	1	10014;114;185	HDAC5;ADCY8;AGTR1	kegg
hsa05221	Acute myeloid leukemia	http://www.kegg.jp/kegg-bin/show_pathway?hsa05221+51176+6932	66	2	0.539028	3.71038	0.101004	1	51176;6932	LEF1;TCF7	kegg
GO:0008202	steroid metabolic process	http://amigo.geneontology.org/amigo/term/GO:0008202	307	5	2.46695	2.0268	0.10152	1	185;6307;6646;8029;285440	CYP4V2;CUBN;AGTR1;MSMO1;SOAT1	BP
GO:0043062	extracellular structure organization	http://amigo.geneontology.org/amigo/term/GO:0043062	400	6	3.21426	1.86668	0.103382	1	185;2331;3685;3818;6646;11096	FMOD;KLKB1;ADAMTS5;AGTR1;ITGAV;SOAT1	BP
GO:0032102	negative regulation of response to external stimulus	http://amigo.geneontology.org/amigo/term/GO:0032102	312	5	2.50712	1.99432	0.106815	1	134;2160;3818;27250;57715	ADORA1;KLKB1;F11;PDCD4;SEMA4G	BP
GO:0097060	synaptic membrane	http://amigo.geneontology.org/amigo/term/GO:0097060	430	6	3.28505	1.82646	0.11003	1	114;134;1363;4355;22986;51104	ADORA1;MPP2;ADCY8;SORCS3;ABHD17B;CPE	CC
GO:0046677	response to antibiotic	http://amigo.geneontology.org/amigo/term/GO:0046677	316	5	2.53927	1.96907	0.111148	1	114;374;5076;7386;9688	UQCRFS1;ADCY8;AREG;PAX2;NUP93	BP
GO:0032637	interleukin-8 production	http://amigo.geneontology.org/amigo/term/GO:0032637	71	2	0.570531	3.5055	0.111393	1	1116;7098	CHI3L1;TLR3	BP
GO:0016042	lipid catabolic process	http://amigo.geneontology.org/amigo/term/GO:0016042	318	5	2.55534	1.95669	0.113347	1	134;150;3033;80821;221223	ADORA1;HADH;ADRA2A;CES5A;DDHD1	BP
GO:0006352	DNA-templated transcription, initiation	http://amigo.geneontology.org/amigo/term/GO:0006352	231	4	1.85624	2.1549	0.115626	1	4853;7343;9440;79101	MED17;TAF1D;UBTF;NOTCH2	BP
GO:0005506	iron ion binding	http://amigo.geneontology.org/amigo/term/GO:0005506	148	3	1.1889	2.52334	0.116337	1	6307;113612;285440	CYP4V2;CYP2U1;MSMO1	MF
GO:0061025	membrane fusion	http://amigo.geneontology.org/amigo/term/GO:0061025	148	3	1.18928	2.52254	0.1166	1	9554;114088;284680	SPATA46;SEC22B;TRIM9	BP
GO:0006353	DNA-templated transcription, termination	http://amigo.geneontology.org/amigo/term/GO:0006353	73	2	0.586603	3.40946	0.11662	1	7343;79101	TAF1D;UBTF	BP
GO:0043491	protein kinase B signaling	http://amigo.geneontology.org/amigo/term/GO:0043491	232	4	1.86427	2.14561	0.116965	1	685;1116;2069;5076	CHI3L1;EREG;BTC;PAX2	BP
GO:0009914	hormone transport	http://amigo.geneontology.org/amigo/term/GO:0009914	322	5	2.58748	1.93238	0.117806	1	114;134;150;185;3033	ADORA1;ADCY8;HADH;ADRA2A;AGTR1	BP
GO:0099572	postsynaptic specialization	http://amigo.geneontology.org/amigo/term/GO:0099572	340	5	2.59748	1.92494	0.118014	1	114;134;4355;22986;51104	ADORA1;MPP2;ADCY8;SORCS3;ABHD17B	CC
hsa05224	Breast cancer	http://www.kegg.jp/kegg-bin/show_pathway?hsa05224+4853+51176+6932	147	3	1.20056	2.49883	0.118163	1	4853;51176;6932	LEF1;TCF7;NOTCH2	kegg
GO:0098984	neuron to neuron synapse	http://amigo.geneontology.org/amigo/term/GO:0098984	341	5	2.60512	1.9193	0.119089	1	114;134;4355;22986;51104	ADORA1;MPP2;ADCY8;SORCS3;ABHD17B	CC
GO:0052813	phosphatidylinositol bisphosphate kinase activity	http://amigo.geneontology.org/amigo/term/GO:0052813	74	2	0.59445	3.36446	0.119126	1	685;2069	EREG;BTC	MF
GO:1901264	carbohydrate derivative transport	http://amigo.geneontology.org/amigo/term/GO:1901264	74	2	0.594638	3.36339	0.119257	1	134;92579	ADORA1;G6PC3	BP
GO:0070555	response to interleukin-1	http://amigo.geneontology.org/amigo/term/GO:0070555	150	3	1.20535	2.48891	0.120081	1	1116;1326;6500	CHI3L1;SKP1;MAP3K8	BP
GO:0003779	actin binding	http://amigo.geneontology.org/amigo/term/GO:0003779	419	6	3.36587	1.7826	0.120804	1	27;114;4621;10979;11275;24145	PANX1;ADCY8;MYH3;KLHL2;ABL2;FERMT2	MF
GO:0072347	response to anesthetic	http://amigo.geneontology.org/amigo/term/GO:0072347	75	2	0.602674	3.31854	0.121909	1	114;10014	HDAC5;ADCY8	BP
GO:0001655	urogenital system development	http://amigo.geneontology.org/amigo/term/GO:0001655	326	5	2.61962	1.90867	0.122349	1	185;5076;7827;9688;84445	AGTR1;PAX2;LZTS2;NPHS2;NUP93	BP
GO:1903034	regulation of response to wounding	http://amigo.geneontology.org/amigo/term/GO:1903034	152	3	1.22142	2.45616	0.123601	1	150;2160;3818	KLKB1;F11;ADRA2A	BP
GO:0003725	double-stranded RNA binding	http://amigo.geneontology.org/amigo/term/GO:0003725	76	2	0.610516	3.27592	0.124441	1	7098;7431	TLR3;VIM	MF
GO:0006970	response to osmotic stress	http://amigo.geneontology.org/amigo/term/GO:0006970	76	2	0.61071	3.27488	0.124575	1	7098;8029	TLR3;CUBN	BP
hsa01230	Biosynthesis of amino acids	http://www.kegg.jp/kegg-bin/show_pathway?hsa01230+162417+27430	75	2	0.612532	3.26514	0.124844	1	162417;27430	NAGS;MAT2B	kegg
GO:0043543	protein acylation	http://amigo.geneontology.org/amigo/term/GO:0043543	238	4	1.91249	2.09152	0.125146	1	10014;51104;51176;85459	CEP295;HDAC5;LEF1;ABHD17B	BP
GO:0003012	muscle system process	http://amigo.geneontology.org/amigo/term/GO:0003012	423	6	3.39908	1.76518	0.125562	1	134;150;2257;4608;4621;7431	ADORA1;MYBPH;ADRA2A;VIM;MYH3;FGF12	BP
GO:0051260	protein homooligomerization	http://amigo.geneontology.org/amigo/term/GO:0051260	330	5	2.65177	1.88554	0.126972	1	114;4355;8029;56652;387804	VSTM5;MPP2;ADCY8;CUBN;TWNK	BP
GO:0050000	chromosome localization	http://amigo.geneontology.org/amigo/term/GO:0050000	78	2	0.626781	3.19091	0.129949	1	7320;84643	KIF2B;UBE2B	BP
hsa00450	Selenocompound metabolism	http://www.kegg.jp/kegg-bin/show_pathway?hsa00450+9061	17	1	0.138841	7.20251	0.13026	1	9061	PAPSS1	kegg
GO:0016705	oxidoreductase activity, acting on paired donors, with incorporation or reduction of molecular oxygen	http://amigo.geneontology.org/amigo/term/GO:0016705	157	3	1.2612	2.37869	0.132287	1	6307;113612;285440	CYP4V2;CYP2U1;MSMO1	MF
GO:0044309	neuron spine	http://amigo.geneontology.org/amigo/term/GO:0044309	167	3	1.27582	2.35143	0.135321	1	134;4355;51104	ADORA1;MPP2;ABHD17B	CC
hsa04610	Complement and coagulation cascades	http://www.kegg.jp/kegg-bin/show_pathway?hsa04610+2160+3818	79	2	0.6452	3.09981	0.135841	1	2160;3818	KLKB1;F11	kegg
hsa01210	2-Oxocarboxylic acid metabolism	http://www.kegg.jp/kegg-bin/show_pathway?hsa01210+162417	18	1	0.147008	6.80237	0.137379	1	162417	NAGS	kegg
GO:0071772	response to BMP	http://amigo.geneontology.org/amigo/term/GO:0071772	160	3	1.2857	2.33335	0.138045	1	27250;50964;51176	SOST;LEF1;PDCD4	BP
GO:0005798	Golgi-associated vesicle	http://amigo.geneontology.org/amigo/term/GO:0005798	169	3	1.2911	2.3236	0.138816	1	374;8029;9554	CUBN;AREG;SEC22B	CC
GO:0035004	phosphatidylinositol 3-kinase activity	http://amigo.geneontology.org/amigo/term/GO:0035004	82	2	0.658715	3.03622	0.140715	1	685;2069	EREG;BTC	MF
GO:0005759	mitochondrial matrix	http://amigo.geneontology.org/amigo/term/GO:0005759	462	6	3.52952	1.69995	0.140854	1	3033;7416;56652;84545;162417;349565	NAGS;NMNAT3;HADH;VDAC1;MRPL43;TWNK	CC
hsa05165	Human papillomavirus infection	http://www.kegg.jp/kegg-bin/show_pathway?hsa05165+10014+3685+4853+6932+7098	339	5	2.76864	1.80594	0.142204	1	10014;3685;4853;6932;7098	HDAC5;TLR3;TCF7;ITGAV;NOTCH2	kegg
GO:0007187	G protein-coupled receptor signaling pathway, coupled to cyclic nucleotide second messenger	http://amigo.geneontology.org/amigo/term/GO:0007187	250	4	2.00891	1.99113	0.142209	1	114;134;150;4543	ADORA1;ADCY8;MTNR1A;ADRA2A	BP
GO:0036019	endolysosome	http://amigo.geneontology.org/amigo/term/GO:0036019	20	1	0.152793	6.54481	0.142321	1	7098	TLR3	CC
hsa04512	ECM-receptor interaction	http://www.kegg.jp/kegg-bin/show_pathway?hsa04512+3161+3685	82	2	0.669701	2.98641	0.144228	1	3161;3685	HMMR;ITGAV	kegg
GO:0048144	fibroblast proliferation	http://amigo.geneontology.org/amigo/term/GO:0048144	84	2	0.674995	2.96299	0.146379	1	685;2069	EREG;BTC	BP
GO:0050886	endocrine process	http://amigo.geneontology.org/amigo/term/GO:0050886	84	2	0.674995	2.96299	0.146379	1	185;1359	CPA3;AGTR1	BP
GO:0030506	ankyrin binding	http://amigo.geneontology.org/amigo/term/GO:0030506	20	1	0.160662	6.22424	0.149079	1	6521	SLC4A1	MF
GO:0031683	G-protein beta/gamma-subunit complex binding	http://amigo.geneontology.org/amigo/term/GO:0031683	20	1	0.160662	6.22424	0.149079	1	134	ADORA1	MF
GO:1901338	catecholamine binding	http://amigo.geneontology.org/amigo/term/GO:1901338	20	1	0.160662	6.22424	0.149079	1	150	ADRA2A	MF
GO:0043586	tongue development	http://amigo.geneontology.org/amigo/term/GO:0043586	20	1	0.160713	6.22227	0.149105	1	51176	LEF1	BP
GO:0060231	mesenchymal to epithelial transition	http://amigo.geneontology.org/amigo/term/GO:0060231	20	1	0.160713	6.22227	0.149105	1	5076	PAX2	BP
GO:0097503	sialylation	http://amigo.geneontology.org/amigo/term/GO:0097503	20	1	0.160713	6.22227	0.149105	1	338596	ST8SIA6	BP
GO:0035690	cellular response to drug	http://amigo.geneontology.org/amigo/term/GO:0035690	349	5	2.80444	1.78289	0.150003	1	114;5076;7098;7431;9688	ADCY8;TLR3;VIM;PAX2;NUP93	BP
GO:0010498	proteasomal protein catabolic process	http://amigo.geneontology.org/amigo/term/GO:0010498	449	6	3.60801	1.66297	0.153203	1	6341;6500;7320;9709;79089;114088	TMUB2;SKP1;UBE2B;SCO1;HERPUD1;TRIM9	BP
GO:0043270	positive regulation of ion transport	http://amigo.geneontology.org/amigo/term/GO:0043270	258	4	2.0732	1.92939	0.154073	1	134;150;2257;644139	ADORA1;PIRT;ADRA2A;FGF12	BP
GO:0044450	microtubule organizing center part	http://amigo.geneontology.org/amigo/term/GO:0044450	178	3	1.35986	2.20611	0.154916	1	5076;85459;159989	CEP295;DEUP1;PAX2	CC
GO:0036119	response to platelet-derived growth factor	http://amigo.geneontology.org/amigo/term/GO:0036119	21	1	0.168749	5.92597	0.155952	1	2241	FER	BP
GO:0044872	lipoprotein localization	http://amigo.geneontology.org/amigo/term/GO:0044872	21	1	0.168749	5.92597	0.155952	1	8029	CUBN	BP
GO:0050951	sensory perception of temperature stimulus	http://amigo.geneontology.org/amigo/term/GO:0050951	21	1	0.168749	5.92597	0.155952	1	134	ADORA1	BP
GO:0006790	sulfur compound metabolic process	http://amigo.geneontology.org/amigo/term/GO:0006790	354	5	2.84462	1.7577	0.156344	1	2331;4482;5549;9061;27430	FMOD;PRELP;PAPSS1;MAT2B;MSRA	BP
GO:0030133	transport vesicle	http://amigo.geneontology.org/amigo/term/GO:0030133	374	5	2.85723	1.74995	0.157125	1	374;1359;1363;9554;114088	CPA3;AREG;CPE;SEC22B;TRIM9	CC
hsa00220	Arginine biosynthesis	http://www.kegg.jp/kegg-bin/show_pathway?hsa00220+162417	21	1	0.171509	5.8306	0.158395	1	162417	NAGS	kegg
GO:0099568	cytoplasmic region	http://amigo.geneontology.org/amigo/term/GO:0099568	479	6	3.65939	1.63962	0.15873	1	1915;2241;6521;10129;10979;127933	SLC4A1;UHMK1;FRY;EEF1A1;FER;FERMT2	CC
GO:0019882	antigen processing and presentation	http://amigo.geneontology.org/amigo/term/GO:0019882	171	3	1.3741	2.18325	0.158785	1	3685;9554;84643	KIF2B;ITGAV;SEC22B	BP
GO:0098552	side of membrane	http://amigo.geneontology.org/amigo/term/GO:0098552	481	6	3.67467	1.6328	0.160897	1	1915;2241;3685;7827;8029;10979	CUBN;EEF1A1;ITGAV;NPHS2;FER;FERMT2	CC
GO:0023061	signal release	http://amigo.geneontology.org/amigo/term/GO:0023061	456	6	3.66426	1.63744	0.16108	1	114;134;150;185;3033;114088	ADORA1;ADCY8;HADH;ADRA2A;AGTR1;TRIM9	BP
GO:0032039	integrator complex	http://amigo.geneontology.org/amigo/term/GO:0032039	23	1	0.175712	5.69113	0.161868	1	55756	INTS9	CC
GO:0009975	cyclase activity	http://amigo.geneontology.org/amigo/term/GO:0009975	22	1	0.176728	5.6584	0.162718	1	114	ADCY8	MF
GO:0033622	integrin activation	http://amigo.geneontology.org/amigo/term/GO:0033622	22	1	0.176784	5.65661	0.162744	1	10979	FERMT2	BP
GO:0035249	synaptic transmission, glutamatergic	http://amigo.geneontology.org/amigo/term/GO:0035249	90	2	0.723209	2.76545	0.163209	1	134;8029	ADORA1;CUBN	BP
GO:0051341	regulation of oxidoreductase activity	http://amigo.geneontology.org/amigo/term/GO:0051341	90	2	0.723209	2.76545	0.163209	1	27;185	AGTR1;ABL2	BP
GO:0051051	negative regulation of transport	http://amigo.geneontology.org/amigo/term/GO:0051051	458	6	3.68033	1.63029	0.163363	1	134;150;2257;3033;3685;114088	ADORA1;HADH;ADRA2A;ITGAV;FGF12;TRIM9	BP
GO:0048285	organelle fission	http://amigo.geneontology.org/amigo/term/GO:0048285	459	6	3.68837	1.62674	0.164509	1	685;900;2069;7320;55719;80821	UBE2B;CCNG1;EREG;BTC;SLF2;DDHD1	BP
GO:0042063	gliogenesis	http://amigo.geneontology.org/amigo/term/GO:0042063	265	4	2.12945	1.87842	0.164752	1	374;5076;7431;51176	LEF1;VIM;AREG;PAX2	BP
GO:0050727	regulation of inflammatory response	http://amigo.geneontology.org/amigo/term/GO:0050727	361	5	2.90087	1.72362	0.165404	1	134;185;3818;7098;27250	ADORA1;TLR3;KLKB1;PDCD4;AGTR1	BP
GO:0001664	G protein-coupled receptor binding	http://amigo.geneontology.org/amigo/term/GO:0001664	266	4	2.13681	1.87195	0.165853	1	134;150;185;5697	ADORA1;PYY;ADRA2A;AGTR1	MF
GO:0007369	gastrulation	http://amigo.geneontology.org/amigo/term/GO:0007369	175	3	1.40624	2.13335	0.166555	1	3685;5076;51176	LEF1;PAX2;ITGAV	BP
GO:0031345	negative regulation of cell projection organization	http://amigo.geneontology.org/amigo/term/GO:0031345	175	3	1.40624	2.13335	0.166555	1	7431;51265;57715	VIM;CDKL3;SEMA4G	BP
hsa04974	Protein digestion and absorption	http://www.kegg.jp/kegg-bin/show_pathway?hsa04974+1359+1360	90	2	0.735038	2.72095	0.167093	1	1359;1360	CPA3;CPB1	kegg
hsa05414	Dilated cardiomyopathy (DCM)	http://www.kegg.jp/kegg-bin/show_pathway?hsa05414+114+3685	90	2	0.735038	2.72095	0.167093	1	114;3685	ADCY8;ITGAV	kegg
GO:0001227	DNA-binding transcription repressor activity, RNA polymerase II-specific	http://amigo.geneontology.org/amigo/term/GO:0001227	267	4	2.14484	1.86494	0.167405	1	6932;7832;11278;79618	BTG2;TCF7;HMBOX1;KLF12	MF
GO:0061053	somite development	http://amigo.geneontology.org/amigo/term/GO:0061053	92	2	0.73928	2.70533	0.168895	1	4222;51176	MEOX1;LEF1	BP
GO:0072376	protein activation cascade	http://amigo.geneontology.org/amigo/term/GO:0072376	92	2	0.73928	2.70533	0.168895	1	2160;3818	KLKB1;F11	BP
hsa00230	Purine metabolism	http://www.kegg.jp/kegg-bin/show_pathway?hsa00230+114+56985+9061	174	3	1.42107	2.11108	0.169322	1	114;56985;9061	ADCY8;PAPSS1;ADPRM	kegg
GO:0034976	response to endoplasmic reticulum stress	http://amigo.geneontology.org/amigo/term/GO:0034976	268	4	2.15356	1.85739	0.169409	1	2137;9709;79089;81542	TMUB2;EXTL3;HERPUD1;TMX1	BP
GO:0030215	semaphorin receptor binding	http://amigo.geneontology.org/amigo/term/GO:0030215	23	1	0.184761	5.41238	0.169456	1	57715	SEMA4G	MF
GO:0032634	interleukin-5 production	http://amigo.geneontology.org/amigo/term/GO:0032634	23	1	0.18482	5.41067	0.169482	1	51176	LEF1	BP
GO:0070193	synaptonemal complex organization	http://amigo.geneontology.org/amigo/term/GO:0070193	23	1	0.18482	5.41067	0.169482	1	7320	UBE2B	BP
hsa05032	Morphine addiction	http://www.kegg.jp/kegg-bin/show_pathway?hsa05032+114+134	91	2	0.743205	2.69105	0.169995	1	114;134	ADORA1;ADCY8	kegg
GO:0015698	inorganic anion transport	http://amigo.geneontology.org/amigo/term/GO:0015698	177	3	1.42231	2.10924	0.170481	1	6521;6559;7416	SLC4A1;VDAC1;SLC12A3	BP
GO:0005796	Golgi lumen	http://amigo.geneontology.org/amigo/term/GO:0005796	98	2	0.748685	2.67135	0.172095	1	2331;5549	FMOD;PRELP	CC
GO:0019902	phosphatase binding	http://amigo.geneontology.org/amigo/term/GO:0019902	178	3	1.42989	2.09806	0.172166	1	114;2241;8036	ADCY8;SHOC2;FER	MF
GO:0046982	protein heterodimerization activity	http://amigo.geneontology.org/amigo/term/GO:0046982	468	6	3.75949	1.59596	0.174193	1	114;134;150;185;24145;79955	ADORA1;PANX1;ADCY8;ADRA2A;AGTR1;PDZD7	MF
GO:0060191	regulation of lipase activity	http://amigo.geneontology.org/amigo/term/GO:0060191	94	2	0.755351	2.64777	0.174614	1	27;185	AGTR1;ABL2	BP
hsa00534	Glycosaminoglycan biosynthesis	http://www.kegg.jp/kegg-bin/show_pathway?hsa00534+2137	24	1	0.19601	5.10178	0.178908	1	2137	EXTL3	kegg
hsa04977	Vitamin digestion and absorption	http://www.kegg.jp/kegg-bin/show_pathway?hsa04977+8029	24	1	0.19601	5.10178	0.178908	1	8029	CUBN	kegg
GO:0030139	endocytic vesicle	http://amigo.geneontology.org/amigo/term/GO:0030139	289	4	2.20786	1.81171	0.179264	1	3685;7431;8029;9554	CUBN;VIM;ITGAV;SEC22B	CC
hsa04713	Circadian entrainment	http://www.kegg.jp/kegg-bin/show_pathway?hsa04713+114+4543	96	2	0.784041	2.55089	0.184634	1	114;4543	ADCY8;MTNR1A	kegg
hsa04925	Aldosterone synthesis and secretion	http://www.kegg.jp/kegg-bin/show_pathway?hsa04925+114+185	96	2	0.784041	2.55089	0.184634	1	114;185	ADCY8;AGTR1	kegg
GO:0043235	receptor complex	http://amigo.geneontology.org/amigo/term/GO:0043235	396	5	3.0253	1.65273	0.184974	1	150;3685;4543;4853;8029	MTNR1A;CUBN;ADRA2A;ITGAV;NOTCH2	CC
GO:0044298	cell body membrane	http://amigo.geneontology.org/amigo/term/GO:0044298	27	1	0.20627	4.848	0.187249	1	114	ADCY8	CC
hsa05215	Prostate cancer	http://www.kegg.jp/kegg-bin/show_pathway?hsa05215+51176+6932	97	2	0.792208	2.52459	0.187585	1	51176;6932	LEF1;TCF7	kegg
hsa04020	Calcium signaling pathway	http://www.kegg.jp/kegg-bin/show_pathway?hsa04020+114+185+7416	183	3	1.49458	2.00726	0.187646	1	114;185;7416	ADCY8;VDAC1;AGTR1	kegg
GO:0001968	fibronectin binding	http://amigo.geneontology.org/amigo/term/GO:0001968	26	1	0.208861	4.78788	0.189349	1	3685	ITGAV	MF
GO:0017056	structural constituent of nuclear pore	http://amigo.geneontology.org/amigo/term/GO:0017056	26	1	0.208861	4.78788	0.189349	1	9688	NUP93	MF
GO:0035586	purinergic receptor activity	http://amigo.geneontology.org/amigo/term/GO:0035586	26	1	0.208861	4.78788	0.189349	1	134	ADORA1	MF
hsa04080	Neuroactive ligand-receptor interaction	http://www.kegg.jp/kegg-bin/show_pathway?hsa04080+134+150+185+4543	277	4	2.26228	1.76812	0.189529	1	134;150;185;4543	ADORA1;MTNR1A;ADRA2A;AGTR1	kegg
hsa01522	Endocrine resistance	http://www.kegg.jp/kegg-bin/show_pathway?hsa01522+114+4853	98	2	0.800375	2.49883	0.190542	1	114;4853	ADCY8;NOTCH2	kegg
GO:0098858	actin-based cell projection	http://amigo.geneontology.org/amigo/term/GO:0098858	197	3	1.50501	1.99334	0.190666	1	2195;3685;79955	FAT1;PDZD7;ITGAV	CC
GO:1901567	fatty acid derivative binding	http://amigo.geneontology.org/amigo/term/GO:1901567	27	1	0.216894	4.61055	0.195875	1	6646	SOAT1	MF
GO:0000149	SNARE binding	http://amigo.geneontology.org/amigo/term/GO:0000149	102	2	0.819377	2.44088	0.197636	1	9554;114088	SEC22B;TRIM9	MF
hsa04966	Collecting duct acid secretion	http://www.kegg.jp/kegg-bin/show_pathway?hsa04966+6521	27	1	0.220511	4.53491	0.198928	1	6521	SLC4A1	kegg
GO:0048037	cofactor binding	http://amigo.geneontology.org/amigo/term/GO:0048037	492	6	3.95229	1.51811	0.203423	1	3033;6646;7386;8029;113612;285440	UQCRFS1;CYP4V2;HADH;CYP2U1;CUBN;SOAT1	MF
hsa00650	Butanoate metabolism	http://www.kegg.jp/kegg-bin/show_pathway?hsa00650+3033	28	1	0.228679	4.37295	0.205494	1	3033	HADH	kegg
GO:0000803	sex chromosome	http://amigo.geneontology.org/amigo/term/GO:0000803	30	1	0.229189	4.3632	0.205786	1	7320	UBE2B	CC
hsa04620	Toll-like receptor signaling pathway	http://www.kegg.jp/kegg-bin/show_pathway?hsa04620+1326+7098	104	2	0.849377	2.35467	0.208415	1	1326;7098	TLR3;MAP3K8	kegg
hsa04392	Hippo signaling pathway	http://www.kegg.jp/kegg-bin/show_pathway?hsa04392+122786	29	1	0.236846	4.22216	0.212008	1	122786	FRMD6	kegg
hsa04928	Parathyroid hormone synthesis, secretion and action	http://www.kegg.jp/kegg-bin/show_pathway?hsa04928+114+50964	106	2	0.865712	2.31024	0.214414	1	114;50964	SOST;ADCY8	kegg
GO:0005484	SNAP receptor activity	http://amigo.geneontology.org/amigo/term/GO:0005484	30	1	0.240993	4.14949	0.215142	1	9554	SEC22B	MF
hsa00760	Nicotinate and nicotinamide metabolism	http://www.kegg.jp/kegg-bin/show_pathway?hsa00760+349565	30	1	0.245013	4.08142	0.218468	1	349565	NMNAT3	kegg
GO:0042826	histone deacetylase binding	http://amigo.geneontology.org/amigo/term/GO:0042826	110	2	0.883642	2.26336	0.221156	1	10014;51176	HDAC5;LEF1	MF
GO:0000791	euchromatin	http://amigo.geneontology.org/amigo/term/GO:0000791	33	1	0.252108	3.96655	0.223905	1	6932	TCF7	CC
hsa00052	Galactose metabolism	http://www.kegg.jp/kegg-bin/show_pathway?hsa00052+92579	31	1	0.25318	3.94976	0.224877	1	92579	G6PC3	kegg
hsa05206	MicroRNAs in cancer	http://www.kegg.jp/kegg-bin/show_pathway?hsa05206+27250+4853+7431+900	299	4	2.44196	1.63803	0.227099	1	27250;4853;7431;900	PDCD4;VIM;CCNG1;NOTCH2	kegg
GO:0070069	cytochrome complex	http://amigo.geneontology.org/amigo/term/GO:0070069	34	1	0.259748	3.84989	0.229854	1	7386	UQCRFS1	CC
GO:0017171	serine hydrolase activity	http://amigo.geneontology.org/amigo/term/GO:0017171	208	3	1.67089	1.79545	0.233995	1	2160;3818;203074	KLKB1;F11;PRSS55	MF
GO:0016592	mediator complex	http://amigo.geneontology.org/amigo/term/GO:0016592	35	1	0.267388	3.73989	0.235757	1	9440	MED17	CC
GO:0043198	dendritic shaft	http://amigo.geneontology.org/amigo/term/GO:0043198	35	1	0.267388	3.73989	0.235757	1	4355	MPP2	CC
GO:0044215	other organism	http://amigo.geneontology.org/amigo/term/GO:0044215	35	1	0.267388	3.73989	0.235757	1	6341	SCO1	CC
GO:0098636	protein complex involved in cell adhesion	http://amigo.geneontology.org/amigo/term/GO:0098636	35	1	0.267388	3.73989	0.235757	1	3685	ITGAV	CC
GO:0005793	endoplasmic reticulum-Golgi intermediate compartment	http://amigo.geneontology.org/amigo/term/GO:0005793	122	2	0.932037	2.14584	0.238986	1	374;9554	AREG;SEC22B	CC
GO:0016790	thiolester hydrolase activity	http://amigo.geneontology.org/amigo/term/GO:0016790	34	1	0.273126	3.66132	0.240122	1	51104	ABHD17B	MF
GO:0000287	magnesium ion binding	http://amigo.geneontology.org/amigo/term/GO:0000287	211	3	1.69499	1.76993	0.240401	1	27;1326;55149	MTPAP;MAP3K8;ABL2	MF
hsa04130	SNARE interactions in vesicular transport	http://www.kegg.jp/kegg-bin/show_pathway?hsa04130+9554	34	1	0.277681	3.60125	0.243794	1	9554	SEC22B	kegg
hsa04071	Sphingolipid signaling pathway	http://www.kegg.jp/kegg-bin/show_pathway?hsa04071+134+166929	118	2	0.963717	2.0753	0.2507	1	134;166929	ADORA1;SGMS2	kegg
GO:0031300	intrinsic component of organelle membrane	http://amigo.geneontology.org/amigo/term/GO:0031300	227	3	1.7342	1.7299	0.250711	1	6341;51104;166929	SGMS2;ABHD17B;SCO1	CC
hsa00500	Starch and sucrose metabolism	http://www.kegg.jp/kegg-bin/show_pathway?hsa00500+92579	36	1	0.294015	3.40118	0.256153	1	92579	G6PC3	kegg
GO:0097472	cyclin-dependent protein kinase activity	http://amigo.geneontology.org/amigo/term/GO:0097472	37	1	0.297225	3.36446	0.258339	1	51265	CDKL3	MF
hsa04270	Vascular smooth muscle contraction	http://www.kegg.jp/kegg-bin/show_pathway?hsa04270+114+185	121	2	0.988218	2.02385	0.259818	1	114;185	ADCY8;AGTR1	kegg
GO:0042162	telomeric DNA binding	http://amigo.geneontology.org/amigo/term/GO:0042162	38	1	0.305258	3.27592	0.264315	1	79618	HMBOX1	MF
hsa04114	Oocyte meiosis	http://www.kegg.jp/kegg-bin/show_pathway?hsa04114+114+6500	124	2	1.01272	1.97488	0.268943	1	114;6500	ADCY8;SKP1	kegg
GO:0034399	nuclear periphery	http://amigo.geneontology.org/amigo/term/GO:0034399	133	2	1.01607	1.96836	0.27019	1	7431;9688	VIM;NUP93	CC
hsa00380	Tryptophan metabolism	http://www.kegg.jp/kegg-bin/show_pathway?hsa00380+3033	40	1	0.326684	3.06107	0.280276	1	3033	HADH	kegg
GO:0016298	lipase activity	http://amigo.geneontology.org/amigo/term/GO:0016298	130	2	1.0443	1.91515	0.280666	1	80821;221223	CES5A;DDHD1	MF
GO:0005667	transcription factor complex	http://amigo.geneontology.org/amigo/term/GO:0005667	355	4	2.71207	1.47489	0.287116	1	6932;9440;51176;79101	MED17;TAF1D;LEF1;TCF7	CC
GO:0043028	cysteine-type endopeptidase regulator activity involved in apoptotic process	http://amigo.geneontology.org/amigo/term/GO:0043028	42	1	0.33739	2.96392	0.287745	1	51176	LEF1	MF
GO:0097730	non-motile cilium	http://amigo.geneontology.org/amigo/term/GO:0097730	140	2	1.06955	1.86994	0.290058	1	8036;79955	SHOC2;PDZD7	CC
GO:0015026	coreceptor activity	http://amigo.geneontology.org/amigo/term/GO:0015026	43	1	0.345424	2.895	0.293487	1	3685	ITGAV	MF
GO:0003774	motor activity	http://amigo.geneontology.org/amigo/term/GO:0003774	135	2	1.08447	1.84422	0.295556	1	4621;84643	KIF2B;MYH3	MF
hsa04940	Type I diabetes mellitus	http://www.kegg.jp/kegg-bin/show_pathway?hsa04940+1363	43	1	0.351185	2.8475	0.297863	1	1363	CPE	kegg
GO:0008307	structural constituent of muscle	http://amigo.geneontology.org/amigo/term/GO:0008307	44	1	0.353457	2.8292	0.299182	1	4608	MYBPH	MF
GO:0031201	SNARE complex	http://amigo.geneontology.org/amigo/term/GO:0031201	47	1	0.359063	2.78502	0.303209	1	9554	SEC22B	CC
GO:0031519	PcG protein complex	http://amigo.geneontology.org/amigo/term/GO:0031519	47	1	0.359063	2.78502	0.303209	1	6500	SKP1	CC
GO:1903293	phosphatase complex	http://amigo.geneontology.org/amigo/term/GO:1903293	47	1	0.359063	2.78502	0.303209	1	8036	SHOC2	CC
hsa00071	Fatty acid degradation	http://www.kegg.jp/kegg-bin/show_pathway?hsa00071+3033	44	1	0.359352	2.78279	0.30363	1	3033	HADH	kegg
hsa04973	Carbohydrate digestion and absorption	http://www.kegg.jp/kegg-bin/show_pathway?hsa04973+92579	44	1	0.359352	2.78279	0.30363	1	92579	G6PC3	kegg
GO:0001047	core promoter binding	http://amigo.geneontology.org/amigo/term/GO:0001047	45	1	0.36149	2.76633	0.304832	1	7343	UBTF	MF
GO:0016247	channel regulator activity	http://amigo.geneontology.org/amigo/term/GO:0016247	139	2	1.1166	1.79115	0.307438	1	2257;8029	CUBN;FGF12	MF
hsa04120	Ubiquitin mediated proteolysis	http://www.kegg.jp/kegg-bin/show_pathway?hsa04120+6500+7320	137	2	1.11889	1.78748	0.308427	1	6500;7320	SKP1;UBE2B	kegg
GO:0060076	excitatory synapse	http://amigo.geneontology.org/amigo/term/GO:0060076	49	1	0.374343	2.67135	0.313865	1	114	ADCY8	CC
hsa00270	Cysteine and methionine metabolism	http://www.kegg.jp/kegg-bin/show_pathway?hsa00270+27430	47	1	0.383853	2.60516	0.320655	1	27430	MAT2B	kegg
hsa00600	Sphingolipid metabolism	http://www.kegg.jp/kegg-bin/show_pathway?hsa00600+166929	47	1	0.383853	2.60516	0.320655	1	166929	SGMS2	kegg
hsa05012	Parkinson disease	http://www.kegg.jp/kegg-bin/show_pathway?hsa05012+7386+7416	142	2	1.15973	1.72454	0.323532	1	7386;7416	UQCRFS1;VDAC1	kegg
hsa00280	Valine, leucine and isoleucine degradation	http://www.kegg.jp/kegg-bin/show_pathway?hsa00280+3033	48	1	0.39202	2.55089	0.326238	1	3033	HADH	kegg
hsa00520	Amino sugar and nucleotide sugar metabolism	http://www.kegg.jp/kegg-bin/show_pathway?hsa00520+6675	48	1	0.39202	2.55089	0.326238	1	6675	UAP1	kegg
hsa01212	Fatty acid metabolism	http://www.kegg.jp/kegg-bin/show_pathway?hsa01212+3033	48	1	0.39202	2.55089	0.326238	1	3033	HADH	kegg
hsa04330	Notch signaling pathway	http://www.kegg.jp/kegg-bin/show_pathway?hsa04330+4853	48	1	0.39202	2.55089	0.326238	1	4853	NOTCH2	kegg
hsa04151	PI3K-Akt signaling pathway	http://www.kegg.jp/kegg-bin/show_pathway?hsa04151+2069+3685+374+92579	354	4	2.89115	1.38353	0.327606	1	2069;3685;374;92579	G6PC3;EREG;AREG;ITGAV	kegg
hsa04261	Adrenergic signaling in cardiomyocytes	http://www.kegg.jp/kegg-bin/show_pathway?hsa04261+114+185	144	2	1.17606	1.70059	0.329553	1	114;185	ADCY8;AGTR1	kegg
hsa04913	Ovarian steroidogenesis	http://www.kegg.jp/kegg-bin/show_pathway?hsa04913+114	49	1	0.400187	2.49883	0.331777	1	114	ADCY8	kegg
GO:0098798	mitochondrial protein complex	http://amigo.geneontology.org/amigo/term/GO:0098798	266	3	2.03215	1.47627	0.33213	1	7386;7416;84545	UQCRFS1;VDAC1;MRPL43	CC
hsa04072	Phospholipase D signaling pathway	http://www.kegg.jp/kegg-bin/show_pathway?hsa04072+114+185	146	2	1.1924	1.6773	0.335561	1	114;185	ADCY8;AGTR1	kegg
GO:0001653	peptide receptor activity	http://amigo.geneontology.org/amigo/term/GO:0001653	149	2	1.19693	1.67094	0.336965	1	185;22986	SORCS3;AGTR1	MF
hsa04978	Mineral absorption	http://www.kegg.jp/kegg-bin/show_pathway?hsa04978+140803	51	1	0.416522	2.40084	0.342719	1	140803	TRPM6	kegg
hsa05226	Gastric cancer	http://www.kegg.jp/kegg-bin/show_pathway?hsa05226+51176+6932	149	2	1.2169	1.64353	0.344545	1	51176;6932	LEF1;TCF7	kegg
GO:0015030	Cajal body	http://amigo.geneontology.org/amigo/term/GO:0015030	55	1	0.420181	2.37993	0.344877	1	79618	HMBOX1	CC
GO:0042581	specific granule	http://amigo.geneontology.org/amigo/term/GO:0042581	160	2	1.22234	1.6362	0.346356	1	1116;3685	CHI3L1;ITGAV	CC
GO:0000151	ubiquitin ligase complex	http://amigo.geneontology.org/amigo/term/GO:0000151	273	3	2.08562	1.43842	0.346849	1	6500;7320;11275	SKP1;UBE2B;KLHL2	CC
GO:0003707	steroid hormone receptor activity	http://amigo.geneontology.org/amigo/term/GO:0003707	53	1	0.425755	2.34877	0.348438	1	51176	LEF1	MF
GO:0030135	coated vesicle	http://amigo.geneontology.org/amigo/term/GO:0030135	275	3	2.1009	1.42796	0.351052	1	374;8029;9554	CUBN;AREG;SEC22B	CC
hsa04145	Phagosome	http://www.kegg.jp/kegg-bin/show_pathway?hsa04145+3685+9554	152	2	1.2414	1.61109	0.353493	1	3685;9554	ITGAV;SEC22B	kegg
GO:0032993	protein-DNA complex	http://amigo.geneontology.org/amigo/term/GO:0032993	163	2	1.24526	1.60609	0.354697	1	5076;51176	LEF1;PAX2	CC
GO:0043621	protein self-association	http://amigo.geneontology.org/amigo/term/GO:0043621	55	1	0.441821	2.26336	0.358909	1	151112	ZSWIM2	MF
GO:0045171	intercellular bridge	http://amigo.geneontology.org/amigo/term/GO:0045171	59	1	0.450739	2.21858	0.364779	1	84643	KIF2B	CC
GO:0008227	G protein-coupled amine receptor activity	http://amigo.geneontology.org/amigo/term/GO:0008227	57	1	0.457887	2.18394	0.369214	1	150	ADRA2A	MF
GO:0000118	histone deacetylase complex	http://amigo.geneontology.org/amigo/term/GO:0000118	60	1	0.458379	2.1816	0.36966	1	10014	HDAC5	CC
GO:0019898	extrinsic component of membrane	http://amigo.geneontology.org/amigo/term/GO:0019898	287	3	2.19258	1.36825	0.376201	1	2241;8029;10979	CUBN;FER;FERMT2	CC
GO:0000049	tRNA binding	http://amigo.geneontology.org/amigo/term/GO:0000049	59	1	0.473953	2.10991	0.379354	1	1915	EEF1A1	MF
hsa04217	Necroptosis	http://www.kegg.jp/kegg-bin/show_pathway?hsa04217+7098+7416	162	2	1.32307	1.51164	0.383011	1	7098;7416	TLR3;VDAC1	kegg
GO:0019213	deacetylase activity	http://amigo.geneontology.org/amigo/term/GO:0019213	60	1	0.481986	2.07475	0.384364	1	10014	HDAC5	MF
hsa00310	Lysine degradation	http://www.kegg.jp/kegg-bin/show_pathway?hsa00310+3033	59	1	0.481858	2.0753	0.384754	1	3033	HADH	kegg
hsa05416	Viral myocarditis	http://www.kegg.jp/kegg-bin/show_pathway?hsa05416+27	59	1	0.481858	2.0753	0.384754	1	27	ABL2	kegg
GO:0030055	cell-substrate junction	http://amigo.geneontology.org/amigo/term/GO:0030055	411	4	3.13989	1.27393	0.384789	1	2195;3685;7431;10979	FAT1;VIM;ITGAV;FERMT2	CC
hsa04141	Protein processing in endoplasmic reticulum	http://www.kegg.jp/kegg-bin/show_pathway?hsa04141+6500+9709	165	2	1.34757	1.48415	0.391763	1	6500;9709	SKP1;HERPUD1	kegg
GO:0051540	metal cluster binding	http://amigo.geneontology.org/amigo/term/GO:0051540	62	1	0.498053	2.00782	0.394264	1	7386	UQCRFS1	MF
GO:0044452	nucleolar part	http://amigo.geneontology.org/amigo/term/GO:0044452	178	2	1.35986	1.47074	0.395809	1	7343;79101	TAF1D;UBTF	CC
GO:0090734	site of DNA damage	http://amigo.geneontology.org/amigo/term/GO:0090734	66	1	0.504217	1.98327	0.398181	1	55719	SLF2	CC
hsa04213	Longevity regulating pathway	http://www.kegg.jp/kegg-bin/show_pathway?hsa04213+114	62	1	0.50636	1.97488	0.399826	1	114	ADCY8	kegg
hsa04621	NOD-like receptor signaling pathway	http://www.kegg.jp/kegg-bin/show_pathway?hsa04621+24145+7416	168	2	1.37207	1.45765	0.400461	1	24145;7416	PANX1;VDAC1	kegg
hsa05225	Hepatocellular carcinoma	http://www.kegg.jp/kegg-bin/show_pathway?hsa05225+51176+6932	168	2	1.37207	1.45765	0.400461	1	51176;6932	LEF1;TCF7	kegg
hsa00590	Arachidonic acid metabolism	http://www.kegg.jp/kegg-bin/show_pathway?hsa00590+113612	63	1	0.514527	1.94353	0.404768	1	113612	CYP2U1	kegg
hsa03013	RNA transport	http://www.kegg.jp/kegg-bin/show_pathway?hsa03013+1915+9688	171	2	1.39657	1.43208	0.409103	1	1915;9688	EEF1A1;NUP93	kegg
hsa05164	Influenza A	http://www.kegg.jp/kegg-bin/show_pathway?hsa05164+7098+7416	171	2	1.39657	1.43208	0.409103	1	7098;7416	TLR3;VDAC1	kegg
GO:0005657	replication fork	http://amigo.geneontology.org/amigo/term/GO:0005657	69	1	0.527136	1.89704	0.41196	1	7320	UBE2B	CC
hsa04720	Long-term potentiation	http://www.kegg.jp/kegg-bin/show_pathway?hsa04720+114	67	1	0.547195	1.8275	0.424142	1	114	ADCY8	kegg
hsa00010	Glycolysis / Gluconeogenesis	http://www.kegg.jp/kegg-bin/show_pathway?hsa00010+92579	68	1	0.555362	1.80063	0.428888	1	92579	G6PC3	kegg
GO:0005844	polysome	http://amigo.geneontology.org/amigo/term/GO:0005844	73	1	0.557694	1.7931	0.429848	1	7431	VIM	CC
GO:0019787	ubiquitin-like protein transferase activity	http://amigo.geneontology.org/amigo/term/GO:0019787	417	4	3.34981	1.1941	0.432238	1	6500;7320;114088;151112	SKP1;UBE2B;ZSWIM2;TRIM9	MF
hsa04920	Adipocytokine signaling pathway	http://www.kegg.jp/kegg-bin/show_pathway?hsa04920+92579	69	1	0.563529	1.77453	0.433595	1	92579	G6PC3	kegg
hsa04010	MAPK signaling pathway	http://www.kegg.jp/kegg-bin/show_pathway?hsa04010+1326+2069+374	295	3	2.40929	1.24518	0.435262	1	1326;2069;374	EREG;MAP3K8;AREG	kegg
GO:0051427	hormone receptor binding	http://amigo.geneontology.org/amigo/term/GO:0051427	184	2	1.47809	1.3531	0.436662	1	9440;51176	MED17;LEF1	MF
GO:0005911	cell-cell junction	http://amigo.geneontology.org/amigo/term/GO:0005911	441	4	3.36908	1.18727	0.43695	1	2195;7827;24145;122786	PANX1;FAT1;NPHS2;FRMD6	CC
hsa04976	Bile secretion	http://www.kegg.jp/kegg-bin/show_pathway?hsa04976+114	71	1	0.579863	1.72454	0.442895	1	114	ADCY8	kegg
GO:0000792	heterochromatin	http://amigo.geneontology.org/amigo/term/GO:0000792	76	1	0.580613	1.72232	0.442911	1	7320	UBE2B	CC
GO:0070491	repressing transcription factor binding	http://amigo.geneontology.org/amigo/term/GO:0070491	73	1	0.586417	1.70527	0.44596	1	10014	HDAC5	MF
hsa04115	p53 signaling pathway	http://www.kegg.jp/kegg-bin/show_pathway?hsa04115+900	72	1	0.588031	1.70059	0.447488	1	900	CCNG1	kegg
hsa05168	Herpes simplex infection	http://www.kegg.jp/kegg-bin/show_pathway?hsa05168+6500+7098	185	2	1.51091	1.3237	0.448629	1	6500;7098	TLR3;SKP1	kegg
GO:0098589	membrane region	http://amigo.geneontology.org/amigo/term/GO:0098589	324	3	2.47525	1.212	0.452264	1	114;7416;7827	ADCY8;VDAC1;NPHS2	CC
GO:0104005	hijacked molecular function	http://amigo.geneontology.org/amigo/term/GO:0104005	75	1	0.602483	1.6598	0.454879	1	3685	ITGAV	MF
GO:0016234	inclusion body	http://amigo.geneontology.org/amigo/term/GO:0016234	79	1	0.603532	1.65691	0.455678	1	9709	HERPUD1	CC
hsa04918	Thyroid hormone synthesis	http://www.kegg.jp/kegg-bin/show_pathway?hsa04918+114	74	1	0.604365	1.65463	0.456564	1	114	ADCY8	kegg
GO:0005516	calmodulin binding	http://amigo.geneontology.org/amigo/term/GO:0005516	192	2	1.54236	1.29672	0.458361	1	114;4621	ADCY8;MYH3	MF
GO:0005819	spindle	http://amigo.geneontology.org/amigo/term/GO:0005819	328	3	2.5058	1.19722	0.460288	1	10129;84643;85459	CEP295;FRY;KIF2B	CC
GO:0005743	mitochondrial inner membrane	http://amigo.geneontology.org/amigo/term/GO:0005743	455	4	3.47604	1.15073	0.460927	1	6341;7386;51629;84545	UQCRFS1;SLC25A39;SCO1;MRPL43	CC
hsa04971	Gastric acid secretion	http://www.kegg.jp/kegg-bin/show_pathway?hsa04971+114	75	1	0.612532	1.63257	0.461047	1	114	ADCY8	kegg
GO:0004175	endopeptidase activity	http://amigo.geneontology.org/amigo/term/GO:0004175	436	4	3.50243	1.14206	0.466254	1	2160;3818;11096;203074	KLKB1;F11;ADAMTS5;PRSS55	MF
GO:0098685	Schaffer collateral - CA1 synapse	http://amigo.geneontology.org/amigo/term/GO:0098685	82	1	0.626451	1.59629	0.468157	1	114	ADCY8	CC
hsa05016	Huntington disease	http://www.kegg.jp/kegg-bin/show_pathway?hsa05016+7386+7416	193	2	1.57625	1.26884	0.470566	1	7386;7416	UQCRFS1;VDAC1	kegg
GO:0010008	endosome membrane	http://amigo.geneontology.org/amigo/term/GO:0010008	461	4	3.52188	1.13576	0.471105	1	7098;8029;51104;146894	CD300LG;TLR3;CUBN;ABHD17B	CC
GO:0046873	metal ion transmembrane transporter activity	http://amigo.geneontology.org/amigo/term/GO:0046873	440	4	3.53457	1.13168	0.473331	1	3685;6559;24145;140803	PANX1;TRPM6;ITGAV;SLC12A3	MF
hsa04260	Cardiac muscle contraction	http://www.kegg.jp/kegg-bin/show_pathway?hsa04260+7386	78	1	0.637033	1.56978	0.474278	1	7386	UQCRFS1	kegg
GO:0031983	vesicle lumen	http://amigo.geneontology.org/amigo/term/GO:0031983	337	3	2.57456	1.16525	0.478164	1	1116;1915;2896	CHI3L1;GRN;EEF1A1	CC
hsa03018	RNA degradation	http://www.kegg.jp/kegg-bin/show_pathway?hsa03018+7832	79	1	0.6452	1.54991	0.478617	1	7832	BTG2	kegg
GO:0051219	phosphoprotein binding	http://amigo.geneontology.org/amigo/term/GO:0051219	81	1	0.650682	1.53685	0.48079	1	27	ABL2	MF
GO:0043178	alcohol binding	http://amigo.geneontology.org/amigo/term/GO:0043178	82	1	0.658715	1.51811	0.484989	1	6646	SOAT1	MF
GO:0000790	nuclear chromatin	http://amigo.geneontology.org/amigo/term/GO:0000790	341	3	2.60512	1.15158	0.486024	1	2241;6932;7320	TCF7;UBE2B;FER	CC
GO:0004674	protein serine/threonine kinase activity	http://amigo.geneontology.org/amigo/term/GO:0004674	449	4	3.60686	1.109	0.489128	1	1326;51265;127933;140803	UHMK1;TRPM6;CDKL3;MAP3K8	MF
GO:0038024	cargo receptor activity	http://amigo.geneontology.org/amigo/term/GO:0038024	83	1	0.666748	1.49982	0.489154	1	8029	CUBN	MF
GO:0035770	ribonucleoprotein granule	http://amigo.geneontology.org/amigo/term/GO:0035770	214	2	1.63488	1.22333	0.489194	1	127933;163589	UHMK1;TDRD5	CC
GO:0008509	anion transmembrane transporter activity	http://amigo.geneontology.org/amigo/term/GO:0008509	327	3	2.62683	1.14206	0.490999	1	6521;6559;7416	SLC4A1;VDAC1;SLC12A3	MF
GO:1905368	peptidase complex	http://amigo.geneontology.org/amigo/term/GO:1905368	89	1	0.679929	1.47074	0.496186	1	56970	ATXN7L3	CC
GO:0022803	passive transmembrane transporter activity	http://amigo.geneontology.org/amigo/term/GO:0022803	457	4	3.67113	1.08958	0.503013	1	3685;7416;24145;140803	PANX1;TRPM6;VDAC1;ITGAV	MF
GO:0098978	glutamatergic synapse	http://amigo.geneontology.org/amigo/term/GO:0098978	350	3	2.67388	1.12197	0.503508	1	114;22986;51104	ADCY8;SORCS3;ABHD17B	CC
GO:0008135	translation factor activity, RNA binding	http://amigo.geneontology.org/amigo/term/GO:0008135	87	1	0.69888	1.43086	0.505482	1	1915	EEF1A1	MF
GO:1902493	acetyltransferase complex	http://amigo.geneontology.org/amigo/term/GO:1902493	92	1	0.702848	1.42278	0.507747	1	56970	ATXN7L3	CC
GO:0098793	presynapse	http://amigo.geneontology.org/amigo/term/GO:0098793	483	4	3.68995	1.08403	0.507819	1	114;134;9554;114088	ADORA1;ADCY8;SEC22B;TRIM9	CC
GO:0019208	phosphatase regulator activity	http://amigo.geneontology.org/amigo/term/GO:0019208	88	1	0.706913	1.4146	0.509483	1	8036	SHOC2	MF
GO:0043177	organic acid binding	http://amigo.geneontology.org/amigo/term/GO:0043177	212	2	1.70302	1.17439	0.51045	1	3161;162417	NAGS;HMMR	MF
GO:0043025	neuronal cell body	http://amigo.geneontology.org/amigo/term/GO:0043025	486	4	3.71287	1.07733	0.512744	1	114;134;1363;349565	ADORA1;NMNAT3;ADCY8;CPE	CC
GO:0005496	steroid binding	http://amigo.geneontology.org/amigo/term/GO:0005496	92	1	0.739046	1.3531	0.525168	1	6646	SOAT1	MF
GO:0044455	mitochondrial membrane part	http://amigo.geneontology.org/amigo/term/GO:0044455	229	2	1.74948	1.1432	0.525442	1	6341;7386	UQCRFS1;SCO1	CC
GO:0016605	PML body	http://amigo.geneontology.org/amigo/term/GO:0016605	99	1	0.756325	1.32218	0.533715	1	79618	HMBOX1	CC
GO:0070469	respiratory chain	http://amigo.geneontology.org/amigo/term/GO:0070469	100	1	0.763965	1.30896	0.537313	1	7386	UQCRFS1	CC
GO:0050839	cell adhesion molecule binding	http://amigo.geneontology.org/amigo/term/GO:0050839	478	4	3.83982	1.04171	0.538671	1	1363;3685;11096;23670	CEMIP2;ADAMTS5;CPE;ITGAV	MF
GO:0048770	pigment granule	http://amigo.geneontology.org/amigo/term/GO:0048770	105	1	0.802163	1.24663	0.554894	1	9554	SEC22B	CC
GO:0005200	structural constituent of cytoskeleton	http://amigo.geneontology.org/amigo/term/GO:0005200	101	1	0.811344	1.23252	0.558667	1	7431	VIM	MF
GO:1990204	oxidoreductase complex	http://amigo.geneontology.org/amigo/term/GO:1990204	107	1	0.817442	1.22333	0.56174	1	7386	UQCRFS1	CC
GO:0072562	blood microparticle	http://amigo.geneontology.org/amigo/term/GO:0072562	108	1	0.825082	1.212	0.565124	1	6521	SLC4A1	CC
GO:0042562	hormone binding	http://amigo.geneontology.org/amigo/term/GO:0042562	104	1	0.835443	1.19697	0.569305	1	4543	MTNR1A	MF
GO:0042578	phosphoric ester hydrolase activity	http://amigo.geneontology.org/amigo/term/GO:0042578	370	3	2.97225	1.00934	0.57479	1	4621;8036;92579	G6PC3;SHOC2;MYH3	MF
GO:0003697	single-stranded DNA binding	http://amigo.geneontology.org/amigo/term/GO:0003697	107	1	0.859542	1.16341	0.579689	1	56652	TWNK	MF
GO:0005774	vacuolar membrane	http://amigo.geneontology.org/amigo/term/GO:0005774	397	3	3.03294	0.989139	0.589614	1	1915;7098;8029	TLR3;CUBN;EEF1A1	CC
GO:0009055	electron transfer activity	http://amigo.geneontology.org/amigo/term/GO:0009055	111	1	0.891675	1.12149	0.59315	1	7386	UQCRFS1	MF
GO:0005874	microtubule	http://amigo.geneontology.org/amigo/term/GO:0005874	402	3	3.07114	0.976837	0.598212	1	84445;84643;85459	CEP295;KIF2B;LZTS2	CC
GO:0001882	nucleoside binding	http://amigo.geneontology.org/amigo/term/GO:0001882	384	3	3.08471	0.972538	0.600197	1	134;1915;55149	ADORA1;EEF1A1;MTPAP	MF
GO:0031072	heat shock protein binding	http://amigo.geneontology.org/amigo/term/GO:0031072	114	1	0.915774	1.09197	0.602965	1	134	ADORA1	MF
GO:0030594	neurotransmitter receptor activity	http://amigo.geneontology.org/amigo/term/GO:0030594	116	1	0.93184	1.07315	0.609378	1	134	ADORA1	MF
GO:0016746	transferase activity, transferring acyl groups	http://amigo.geneontology.org/amigo/term/GO:0016746	258	2	2.07254	0.964999	0.61735	1	6646;162417	NAGS;SOAT1	MF
GO:0030246	carbohydrate binding	http://amigo.geneontology.org/amigo/term/GO:0030246	264	2	2.12074	0.943067	0.629914	1	1116;6675	CHI3L1;UAP1	MF
GO:0019955	cytokine binding	http://amigo.geneontology.org/amigo/term/GO:0019955	127	1	1.0202	0.980196	0.642857	1	3685	ITGAV	MF
GO:0043021	ribonucleoprotein complex binding	http://amigo.geneontology.org/amigo/term/GO:0043021	129	1	1.03627	0.964999	0.648631	1	127933	UHMK1	MF
GO:0016614	oxidoreductase activity, acting on CH-OH group of donors	http://amigo.geneontology.org/amigo/term/GO:0016614	130	1	1.0443	0.957576	0.651484	1	3033	HADH	MF
GO:0042579	microbody	http://amigo.geneontology.org/amigo/term/GO:0042579	137	1	1.04663	0.955446	0.652792	1	7431	VIM	CC
GO:0016757	transferase activity, transferring glycosyl groups	http://amigo.geneontology.org/amigo/term/GO:0016757	277	2	2.22517	0.898808	0.656047	1	2137;338596	ST8SIA6;EXTL3	MF
GO:0035326	enhancer binding	http://amigo.geneontology.org/amigo/term/GO:0035326	132	1	1.06037	0.943067	0.65712	1	51176	LEF1	MF
GO:0044306	neuron projection terminus	http://amigo.geneontology.org/amigo/term/GO:0044306	139	1	1.06191	0.941699	0.65815	1	134	ADORA1	CC
GO:0019842	vitamin binding	http://amigo.geneontology.org/amigo/term/GO:0019842	136	1	1.0925	0.91533	0.668123	1	8029	CUBN	MF
GO:0052689	carboxylic ester hydrolase activity	http://amigo.geneontology.org/amigo/term/GO:0052689	136	1	1.0925	0.91533	0.668123	1	221223	CES5A	MF
GO:0019838	growth factor binding	http://amigo.geneontology.org/amigo/term/GO:0019838	138	1	1.10857	0.902064	0.673493	1	3685	ITGAV	MF
GO:0001085	RNA polymerase II transcription factor binding	http://amigo.geneontology.org/amigo/term/GO:0001085	140	1	1.12463	0.889177	0.678777	1	10014	HDAC5	MF
GO:0005875	microtubule associated complex	http://amigo.geneontology.org/amigo/term/GO:0005875	148	1	1.13067	0.884433	0.681266	1	84643	KIF2B	CC
GO:0005788	endoplasmic reticulum lumen	http://amigo.geneontology.org/amigo/term/GO:0005788	306	2	2.33773	0.85553	0.683547	1	11096;64222	ADAMTS5;TOR3A	CC
GO:0031227	intrinsic component of endoplasmic reticulum membrane	http://amigo.geneontology.org/amigo/term/GO:0031227	154	1	1.17651	0.849975	0.695813	1	166929	SGMS2	CC
GO:0005766	primary lysosome	http://amigo.geneontology.org/amigo/term/GO:0005766	155	1	1.18415	0.844491	0.698173	1	2896	GRN	CC
GO:0055037	recycling endosome	http://amigo.geneontology.org/amigo/term/GO:0055037	164	1	1.2529	0.798147	0.718616	1	51104	ABHD17B	CC
GO:0098687	chromosomal region	http://amigo.geneontology.org/amigo/term/GO:0098687	331	2	2.52872	0.790913	0.72485	1	79618;84643	KIF2B;HMBOX1	CC
GO:0031225	anchored component of membrane	http://amigo.geneontology.org/amigo/term/GO:0031225	167	1	1.27582	0.783809	0.725121	1	51104	ABHD17B	CC
GO:1990351	transporter complex	http://amigo.geneontology.org/amigo/term/GO:1990351	332	2	2.53636	0.788531	0.726406	1	8029;9709	CUBN;HERPUD1	CC
GO:0030496	midbody	http://amigo.geneontology.org/amigo/term/GO:0030496	171	1	1.30638	0.765474	0.733565	1	84445	LZTS2	CC
GO:0101002	ficolin-1-rich granule	http://amigo.geneontology.org/amigo/term/GO:0101002	183	1	1.39806	0.715279	0.75739	1	1915	EEF1A1	CC
GO:0019867	outer membrane	http://amigo.geneontology.org/amigo/term/GO:0019867	206	1	1.57377	0.635418	0.797327	1	7416	VDAC1	CC
GO:0000793	condensed chromosome	http://amigo.geneontology.org/amigo/term/GO:0000793	223	1	1.70364	0.586978	0.822604	1	84643	KIF2B	CC
GO:0005840	ribosome	http://amigo.geneontology.org/amigo/term/GO:0005840	229	1	1.74948	0.571599	0.830761	1	84545	MRPL43	CC
GO:0045111	intermediate filament cytoskeleton	http://amigo.geneontology.org/amigo/term/GO:0045111	232	1	1.7724	0.564207	0.834699	1	7431	VIM	CC
GO:0005770	late endosome	http://amigo.geneontology.org/amigo/term/GO:0005770	242	1	1.84879	0.540893	0.847185	1	146894	CD300LG	CC

## Sheet: milk_HRR
geneSet	description	link	size	overlap	expect	enrichmentRatio	pValue	FDR	overlapId	userId	group
GO:0045111	intermediate filament cytoskeleton	http://amigo.geneontology.org/amigo/term/GO:0045111	232	5	0.506399	9.87363	0.000118315	0.0203502	254950;284827;337960;643803;643812	KRTAP15-1;KRTAP13-3;KRTAP13-4;KRTAP27-1;KRTAP24-1	CC
GO:0043588	skin development	http://amigo.geneontology.org/amigo/term/GO:0043588	409	6	0.773314	7.75882	9.61969e-05	0.0817674	1718;254950;284827;337960;643803;643812	KRTAP15-1;KRTAP13-3;KRTAP13-4;KRTAP27-1;KRTAP24-1;DHCR24	BP
hsa04530	Tight junction	http://www.kegg.jp/kegg-bin/show_pathway?hsa04530+57180+9073+9693	170	3	0.250368	11.9824	0.0016709	0.548056	57180;9073;9693	CLDN8;RAPGEF2;ACTR3B	kegg
GO:0008544	epidermis development	http://amigo.geneontology.org/amigo/term/GO:0008544	455	5	0.860288	5.81201	0.00146677	0.623379	254950;284827;337960;643803;643812	KRTAP15-1;KRTAP13-3;KRTAP13-4;KRTAP27-1;KRTAP24-1	BP
hsa00970	Aminoacyl-tRNA biosynthesis	http://www.kegg.jp/kegg-bin/show_pathway?hsa00970+25973+57038	66	2	0.0972018	20.5758	0.00401801	0.658953	25973;57038	PARS2;RARS2	kegg
hsa04080	Neuroactive ligand-receptor interaction	http://www.kegg.jp/kegg-bin/show_pathway?hsa04080+1081+3354+552	277	3	0.407953	7.35379	0.00667179	0.729449	1081;3354;552	AVPR1A;CGA;HTR1E	kegg
GO:0021953	central nervous system neuron differentiation	http://amigo.geneontology.org/amigo/term/GO:0021953	179	3	0.338443	8.86413	0.00455535	1	4040;9693;161357	RAPGEF2;MDGA2;LRP6	BP
GO:0001664	G protein-coupled receptor binding	http://amigo.geneontology.org/amigo/term/GO:0001664	266	3	0.366926	8.17603	0.00540296	1	552;4040;9693	RAPGEF2;AVPR1A;LRP6	MF
GO:0033218	amide binding	http://amigo.geneontology.org/amigo/term/GO:0033218	353	3	0.486936	6.16097	0.0117561	1	552;1718;26027	AVPR1A;ACOT11;DHCR24	MF
GO:0016874	ligase activity	http://amigo.geneontology.org/amigo/term/GO:0016874	151	2	0.208293	9.60187	0.0179791	1	25973;57038	PARS2;RARS2	MF
GO:1990778	protein localization to cell periphery	http://amigo.geneontology.org/amigo/term/GO:1990778	301	3	0.569113	5.27136	0.0187094	1	287;4040;9693	ANK2;RAPGEF2;LRP6	BP
GO:0070972	protein localization to endoplasmic reticulum	http://amigo.geneontology.org/amigo/term/GO:0070972	137	2	0.259032	7.72106	0.027448	1	287;4253	ANK2;MIA2	BP
hsa00100	Steroid biosynthesis	http://www.kegg.jp/kegg-bin/show_pathway?hsa00100+1718	19	1	0.0279823	35.7368	0.0276474	1	1718	DHCR24	kegg
GO:0030900	forebrain development	http://amigo.geneontology.org/amigo/term/GO:0030900	375	3	0.709028	4.23114	0.0330446	1	552;4040;9693	RAPGEF2;AVPR1A;LRP6	BP
GO:1901567	fatty acid derivative binding	http://amigo.geneontology.org/amigo/term/GO:1901567	27	1	0.0372444	26.8497	0.0366221	1	26027	ACOT11	MF
GO:0060039	pericardium development	http://amigo.geneontology.org/amigo/term/GO:0060039	20	1	0.0378148	26.4446	0.0371667	1	4040	LRP6	BP
GO:0030507	spectrin binding	http://amigo.geneontology.org/amigo/term/GO:0030507	28	1	0.0386238	25.8908	0.0379539	1	287	ANK2	MF
GO:0044872	lipoprotein localization	http://amigo.geneontology.org/amigo/term/GO:0044872	21	1	0.0397056	25.1854	0.0389896	1	4253	MIA2	BP
GO:0035637	multicellular organismal signaling	http://amigo.geneontology.org/amigo/term/GO:0035637	170	2	0.321426	6.22227	0.0407432	1	287;552	ANK2;AVPR1A	BP
GO:0050699	WW domain binding	http://amigo.geneontology.org/amigo/term/GO:0050699	31	1	0.0427621	23.3852	0.041939	1	9693	RAPGEF2	MF
GO:0099589	serotonin receptor activity	http://amigo.geneontology.org/amigo/term/GO:0099589	33	1	0.0455209	21.9679	0.0445871	1	3354	HTR1E	MF
GO:0016790	thiolester hydrolase activity	http://amigo.geneontology.org/amigo/term/GO:0016790	34	1	0.0469004	21.3218	0.0459085	1	26027	ACOT11	MF
GO:0035459	cargo loading into vesicle	http://amigo.geneontology.org/amigo/term/GO:0035459	25	1	0.0472686	21.1557	0.0462481	1	4253	MIA2	BP
GO:0006399	tRNA metabolic process	http://amigo.geneontology.org/amigo/term/GO:0006399	183	2	0.346006	5.78025	0.0465314	1	25973;57038	PARS2;RARS2	BP
GO:0019932	second-messenger-mediated signaling	http://amigo.geneontology.org/amigo/term/GO:0019932	433	3	0.818691	3.66438	0.0473716	1	287;552;9693	ANK2;RAPGEF2;AVPR1A	BP
GO:0017147	Wnt-protein binding	http://amigo.geneontology.org/amigo/term/GO:0017147	37	1	0.0510386	19.593	0.0498626	1	4040	LRP6	MF
GO:0030551	cyclic nucleotide binding	http://amigo.geneontology.org/amigo/term/GO:0030551	37	1	0.0510386	19.593	0.0498626	1	9693	RAPGEF2	MF
GO:0021591	ventricular system development	http://amigo.geneontology.org/amigo/term/GO:0021591	28	1	0.0529408	18.889	0.0516573	1	9693	RAPGEF2	BP
GO:0015932	nucleobase-containing compound transmembrane transporter activity	http://amigo.geneontology.org/amigo/term/GO:0015932	39	1	0.0537975	18.5882	0.05249	1	10559	SLC35A1	MF
GO:0001763	morphogenesis of a branching structure	http://amigo.geneontology.org/amigo/term/GO:0001763	196	2	0.370585	5.39687	0.052605	1	4040;170690	ADAMTS16;LRP6	BP
GO:0015711	organic anion transport	http://amigo.geneontology.org/amigo/term/GO:0015711	454	3	0.858397	3.49489	0.0532118	1	552;10559;153768	PRELID2;AVPR1A;SLC35A1	BP
GO:0019098	reproductive behavior	http://amigo.geneontology.org/amigo/term/GO:0019098	29	1	0.0548315	18.2377	0.0534537	1	552	AVPR1A	BP
GO:0036314	response to sterol	http://amigo.geneontology.org/amigo/term/GO:0036314	29	1	0.0548315	18.2377	0.0534537	1	4040	LRP6	BP
GO:0071875	adrenergic receptor signaling pathway	http://amigo.geneontology.org/amigo/term/GO:0071875	29	1	0.0548315	18.2377	0.0534537	1	9693	RAPGEF2	BP
GO:1901505	carbohydrate derivative transmembrane transporter activity	http://amigo.geneontology.org/amigo/term/GO:1901505	41	1	0.0565563	17.6815	0.0551107	1	10559	SLC35A1	MF
GO:0032528	microvillus organization	http://amigo.geneontology.org/amigo/term/GO:0032528	30	1	0.0567223	17.6298	0.0552469	1	9693	RAPGEF2	BP
GO:0070971	endoplasmic reticulum exit site	http://amigo.geneontology.org/amigo/term/GO:0070971	26	1	0.0567517	17.6206	0.0552967	1	4253	MIA2	CC
GO:0015026	coreceptor activity	http://amigo.geneontology.org/amigo/term/GO:0015026	43	1	0.0593152	16.8591	0.0577245	1	4040	LRP6	MF
GO:0003013	circulatory system process	http://amigo.geneontology.org/amigo/term/GO:0003013	480	3	0.907556	3.30558	0.0609088	1	287;552;170690	ANK2;AVPR1A;ADAMTS16	BP
GO:0071542	dopaminergic neuron differentiation	http://amigo.geneontology.org/amigo/term/GO:0071542	35	1	0.066176	15.1112	0.0641638	1	4040	LRP6	BP
GO:2000147	positive regulation of cell motility	http://amigo.geneontology.org/amigo/term/GO:2000147	493	3	0.932136	3.21841	0.0649465	1	1081;9693;153769	RAPGEF2;SH3RF2;CGA	BP
GO:0072507	divalent inorganic cation homeostasis	http://amigo.geneontology.org/amigo/term/GO:0072507	494	3	0.934027	3.2119	0.0652623	1	287;552;4040	ANK2;AVPR1A;LRP6	BP
GO:0005080	protein kinase C binding	http://amigo.geneontology.org/amigo/term/GO:0005080	49	1	0.0675917	14.7947	0.0655251	1	552	AVPR1A	MF
GO:0007618	mating	http://amigo.geneontology.org/amigo/term/GO:0007618	37	1	0.0699575	14.2944	0.0677078	1	552	AVPR1A	BP
GO:0005911	cell-cell junction	http://amigo.geneontology.org/amigo/term/GO:0005911	441	3	0.962595	3.11657	0.0691704	1	287;9073;9693	ANK2;CLDN8;RAPGEF2	CC
GO:0007210	serotonin receptor signaling pathway	http://amigo.geneontology.org/amigo/term/GO:0007210	38	1	0.0718482	13.9182	0.069475	1	3354	HTR1E	BP
hsa04913	Ovarian steroidogenesis	http://www.kegg.jp/kegg-bin/show_pathway?hsa04913+1081	49	1	0.0721649	13.8571	0.069889	1	1081	CGA	kegg
GO:0097305	response to alcohol	http://amigo.geneontology.org/amigo/term/GO:0097305	231	2	0.436761	4.57916	0.0702519	1	552;4040	AVPR1A;LRP6	BP
GO:0038179	neurotrophin signaling pathway	http://amigo.geneontology.org/amigo/term/GO:0038179	39	1	0.0737389	13.5614	0.0712389	1	9693	RAPGEF2	BP
GO:1901998	toxin transport	http://amigo.geneontology.org/amigo/term/GO:1901998	39	1	0.0737389	13.5614	0.0712389	1	4040	LRP6	BP
GO:0015931	nucleobase-containing compound transport	http://amigo.geneontology.org/amigo/term/GO:0015931	233	2	0.440543	4.53985	0.0713131	1	10559;54439	RBM27;SLC35A1	BP
GO:0003823	antigen binding	http://amigo.geneontology.org/amigo/term/GO:0003823	55	1	0.0758682	13.1807	0.0732649	1	1718	DHCR24	MF
GO:0042165	neurotransmitter binding	http://amigo.geneontology.org/amigo/term/GO:0042165	55	1	0.0758682	13.1807	0.0732649	1	3354	HTR1E	MF
hsa05320	Autoimmune thyroid disease	http://www.kegg.jp/kegg-bin/show_pathway?hsa05320+1081	53	1	0.078056	12.8113	0.0753934	1	1081	CGA	kegg
GO:0008227	G protein-coupled amine receptor activity	http://amigo.geneontology.org/amigo/term/GO:0008227	57	1	0.0786271	12.7183	0.0758314	1	3354	HTR1E	MF
hsa04923	Regulation of lipolysis in adipocytes	http://www.kegg.jp/kegg-bin/show_pathway?hsa04923+1081	54	1	0.0795287	12.5741	0.0767648	1	1081	CGA	kegg
GO:0016627	oxidoreductase activity, acting on the CH-CH group of donors	http://amigo.geneontology.org/amigo/term/GO:0016627	58	1	0.0800065	12.499	0.0771122	1	1718	DHCR24	MF
GO:0016323	basolateral plasma membrane	http://amigo.geneontology.org/amigo/term/GO:0016323	216	2	0.471475	4.242	0.0797886	1	287;9073	ANK2;CLDN8	CC
GO:0007187	G protein-coupled receptor signaling pathway, coupled to cyclic nucleotide second messenger	http://amigo.geneontology.org/amigo/term/GO:0007187	250	2	0.472686	4.23114	0.0805436	1	3354;9693	RAPGEF2;HTR1E	BP
GO:0140098	catalytic activity, acting on RNA	http://amigo.geneontology.org/amigo/term/GO:0140098	350	2	0.482798	4.14252	0.0826461	1	25973;57038	PARS2;RARS2	MF
GO:0043270	positive regulation of ion transport	http://amigo.geneontology.org/amigo/term/GO:0043270	258	2	0.487811	4.09994	0.0850122	1	287;552	ANK2;AVPR1A	BP
GO:0032527	protein exit from endoplasmic reticulum	http://amigo.geneontology.org/amigo/term/GO:0032527	47	1	0.0888649	11.253	0.0852345	1	4253	MIA2	BP
GO:0004857	enzyme inhibitor activity	http://amigo.geneontology.org/amigo/term/GO:0004857	361	2	0.497971	4.01629	0.0871616	1	4040;153769	SH3RF2;LRP6	MF
GO:0060324	face development	http://amigo.geneontology.org/amigo/term/GO:0060324	49	1	0.0926464	10.7937	0.0887015	1	4040	LRP6	BP
GO:0010171	body morphogenesis	http://amigo.geneontology.org/amigo/term/GO:0010171	50	1	0.0945371	10.5779	0.0904303	1	4040	LRP6	BP
GO:0007018	microtubule-based movement	http://amigo.geneontology.org/amigo/term/GO:0007018	271	2	0.512391	3.90327	0.0924335	1	118426;154313	CFAP206;BORCS5	BP
GO:1990089	response to nerve growth factor	http://amigo.geneontology.org/amigo/term/GO:1990089	53	1	0.100209	9.97911	0.0955976	1	9693	RAPGEF2	BP
GO:0051703	intraspecies interaction between organisms	http://amigo.geneontology.org/amigo/term/GO:0051703	54	1	0.1021	9.79431	0.0973137	1	552	AVPR1A	BP
GO:0070405	ammonium ion binding	http://amigo.geneontology.org/amigo/term/GO:0070405	74	1	0.102077	9.7965	0.0973782	1	3354	HTR1E	MF
hsa04917	Prolactin signaling pathway	http://www.kegg.jp/kegg-bin/show_pathway?hsa04917+1081	70	1	0.103093	9.7	0.098458	1	1081	CGA	kegg
GO:0034330	cell junction organization	http://amigo.geneontology.org/amigo/term/GO:0034330	285	2	0.538862	3.71153	0.100634	1	287;9693	ANK2;RAPGEF2	BP
GO:0034394	protein localization to cell surface	http://amigo.geneontology.org/amigo/term/GO:0034394	57	1	0.107772	9.27882	0.102443	1	287	ANK2	BP
hsa04918	Thyroid hormone synthesis	http://www.kegg.jp/kegg-bin/show_pathway?hsa04918+1081	74	1	0.108984	9.17568	0.103808	1	1081	CGA	kegg
GO:0051117	ATPase binding	http://amigo.geneontology.org/amigo/term/GO:0051117	80	1	0.110354	9.06176	0.104869	1	287	ANK2	MF
GO:0019748	secondary metabolic process	http://amigo.geneontology.org/amigo/term/GO:0019748	60	1	0.113445	8.81488	0.107545	1	9693	RAPGEF2	BP
GO:0038024	cargo receptor activity	http://amigo.geneontology.org/amigo/term/GO:0038024	83	1	0.114492	8.73423	0.108593	1	4040	LRP6	MF
GO:0030165	PDZ domain binding	http://amigo.geneontology.org/amigo/term/GO:0030165	86	1	0.11863	8.42955	0.112302	1	9693	RAPGEF2	MF
GO:0008202	steroid metabolic process	http://amigo.geneontology.org/amigo/term/GO:0008202	307	2	0.580458	3.44556	0.113919	1	1081;1718	DHCR24;CGA	BP
GO:0019208	phosphatase regulator activity	http://amigo.geneontology.org/amigo/term/GO:0019208	88	1	0.121389	8.23797	0.114767	1	153769	SH3RF2	MF
hsa04742	Taste transduction	http://www.kegg.jp/kegg-bin/show_pathway?hsa04742+3354	83	1	0.122239	8.18072	0.115741	1	3354	HTR1E	kegg
GO:0051865	protein autoubiquitination	http://amigo.geneontology.org/amigo/term/GO:0051865	65	1	0.122898	8.13681	0.115985	1	153769	SH3RF2	BP
GO:0008565	protein transporter activity	http://amigo.geneontology.org/amigo/term/GO:0008565	89	1	0.122769	8.14541	0.115997	1	4253	MIA2	MF
GO:0015849	organic acid transport	http://amigo.geneontology.org/amigo/term/GO:0015849	313	2	0.591802	3.37951	0.11762	1	552;10559	AVPR1A;SLC35A1	BP
GO:0007588	excretion	http://amigo.geneontology.org/amigo/term/GO:0007588	67	1	0.12668	7.89392	0.11934	1	552	AVPR1A	BP
GO:0006520	cellular amino acid metabolic process	http://amigo.geneontology.org/amigo/term/GO:0006520	318	2	0.601256	3.32637	0.120728	1	25973;57038	PARS2;RARS2	BP
GO:0032418	lysosome localization	http://amigo.geneontology.org/amigo/term/GO:0032418	68	1	0.12857	7.77784	0.121012	1	118426	BORCS5	BP
GO:0051705	multi-organism behavior	http://amigo.geneontology.org/amigo/term/GO:0051705	69	1	0.130461	7.66511	0.122682	1	552	AVPR1A	BP
GO:0010657	muscle cell apoptotic process	http://amigo.geneontology.org/amigo/term/GO:0010657	70	1	0.132352	7.55561	0.124349	1	4040	LRP6	BP
GO:0042440	pigment metabolic process	http://amigo.geneontology.org/amigo/term/GO:0042440	70	1	0.132352	7.55561	0.124349	1	9693	RAPGEF2	BP
hsa04912	GnRH signaling pathway	http://www.kegg.jp/kegg-bin/show_pathway?hsa04912+1081	93	1	0.136966	7.30108	0.128831	1	1081	CGA	kegg
GO:0005200	structural constituent of cytoskeleton	http://amigo.geneontology.org/amigo/term/GO:0005200	101	1	0.139322	7.17764	0.13063	1	287	ANK2	MF
GO:1901264	carbohydrate derivative transport	http://amigo.geneontology.org/amigo/term/GO:1901264	74	1	0.139915	7.1472	0.130984	1	10559	SLC35A1	BP
GO:0001570	vasculogenesis	http://amigo.geneontology.org/amigo/term/GO:0001570	75	1	0.141806	7.0519	0.132636	1	9693	RAPGEF2	BP
GO:0042692	muscle cell differentiation	http://amigo.geneontology.org/amigo/term/GO:0042692	338	2	0.639071	3.12954	0.133367	1	287;552	ANK2;AVPR1A	BP
GO:0042562	hormone binding	http://amigo.geneontology.org/amigo/term/GO:0042562	104	1	0.14346	6.97059	0.134253	1	552	AVPR1A	MF
hsa04928	Parathyroid hormone synthesis, secretion and action	http://www.kegg.jp/kegg-bin/show_pathway?hsa04928+4040	106	1	0.156112	6.40566	0.145583	1	4040	LRP6	kegg
GO:0006631	fatty acid metabolic process	http://amigo.geneontology.org/amigo/term/GO:0006631	357	2	0.674995	2.96299	0.14565	1	552;26027	AVPR1A;ACOT11	BP
GO:0048037	cofactor binding	http://amigo.geneontology.org/amigo/term/GO:0048037	492	2	0.678676	2.94692	0.145993	1	1718;26027	ACOT11;DHCR24	MF
GO:0050886	endocrine process	http://amigo.geneontology.org/amigo/term/GO:0050886	84	1	0.158822	6.29634	0.147362	1	552	AVPR1A	BP
GO:0030594	neurotransmitter receptor activity	http://amigo.geneontology.org/amigo/term/GO:0030594	116	1	0.160013	6.24949	0.148602	1	3354	HTR1E	MF
GO:0032970	regulation of actin filament-based process	http://amigo.geneontology.org/amigo/term/GO:0032970	362	2	0.684449	2.92206	0.148924	1	287;57180	ANK2;ACTR3B	BP
GO:0010876	lipid localization	http://amigo.geneontology.org/amigo/term/GO:0010876	365	2	0.690121	2.89804	0.150895	1	4040;153768	PRELID2;LRP6	BP
GO:0048193	Golgi vesicle transport	http://amigo.geneontology.org/amigo/term/GO:0048193	366	2	0.692012	2.89012	0.151554	1	287;4253	ANK2;MIA2	BP
GO:0051098	regulation of binding	http://amigo.geneontology.org/amigo/term/GO:0051098	367	2	0.693902	2.88225	0.152213	1	4253;9693	RAPGEF2;MIA2	BP
hsa04670	Leukocyte transendothelial migration	http://www.kegg.jp/kegg-bin/show_pathway?hsa04670+9073	112	1	0.164948	6.0625	0.153216	1	9073	CLDN8	kegg
GO:0001578	microtubule bundle formation	http://amigo.geneontology.org/amigo/term/GO:0001578	89	1	0.168276	5.94262	0.155439	1	154313	CFAP206	BP
GO:0060021	roof of mouth development	http://amigo.geneontology.org/amigo/term/GO:0060021	89	1	0.168276	5.94262	0.155439	1	4040	LRP6	BP
GO:0098589	membrane region	http://amigo.geneontology.org/amigo/term/GO:0098589	324	2	0.707213	2.828	0.156465	1	287;4040	ANK2;LRP6	CC
GO:0044325	ion channel binding	http://amigo.geneontology.org/amigo/term/GO:0044325	123	1	0.169669	5.89383	0.156869	1	287	ANK2	MF
hsa04726	Serotonergic synapse	http://www.kegg.jp/kegg-bin/show_pathway?hsa04726+3354	115	1	0.169367	5.90435	0.157009	1	3354	HTR1E	kegg
GO:0030901	midbrain development	http://amigo.geneontology.org/amigo/term/GO:0030901	90	1	0.170167	5.87659	0.157045	1	4040	LRP6	BP
GO:0044070	regulation of anion transport	http://amigo.geneontology.org/amigo/term/GO:0044070	90	1	0.170167	5.87659	0.157045	1	552	AVPR1A	BP
GO:0061053	somite development	http://amigo.geneontology.org/amigo/term/GO:0061053	92	1	0.173948	5.74884	0.16025	1	4040	LRP6	BP
GO:0019216	regulation of lipid metabolic process	http://amigo.geneontology.org/amigo/term/GO:0019216	382	2	0.722263	2.76907	0.162169	1	552;1081	AVPR1A;CGA	BP
GO:0060191	regulation of lipase activity	http://amigo.geneontology.org/amigo/term/GO:0060191	94	1	0.17773	5.62652	0.163442	1	552	AVPR1A	BP
hsa04270	Vascular smooth muscle contraction	http://www.kegg.jp/kegg-bin/show_pathway?hsa04270+552	121	1	0.178203	5.61157	0.164549	1	552	AVPR1A	kegg
GO:0005769	early endosome	http://amigo.geneontology.org/amigo/term/GO:0005769	339	2	0.739954	2.70287	0.16806	1	287;4040	ANK2;LRP6	CC
GO:0052689	carboxylic ester hydrolase activity	http://amigo.geneontology.org/amigo/term/GO:0052689	136	1	0.187601	5.33045	0.172021	1	26027	ACOT11	MF
GO:0031970	organelle envelope lumen	http://amigo.geneontology.org/amigo/term/GO:0031970	87	1	0.1899	5.26594	0.173805	1	153768	PRELID2	CC
GO:0007218	neuropeptide signaling pathway	http://amigo.geneontology.org/amigo/term/GO:0007218	101	1	0.190965	5.23656	0.174524	1	9693	RAPGEF2	BP
GO:0015748	organophosphate ester transport	http://amigo.geneontology.org/amigo/term/GO:0015748	101	1	0.190965	5.23656	0.174524	1	153768	PRELID2	BP
GO:0015837	amine transport	http://amigo.geneontology.org/amigo/term/GO:0015837	101	1	0.190965	5.23656	0.174524	1	552	AVPR1A	BP
GO:0016053	organic acid biosynthetic process	http://amigo.geneontology.org/amigo/term/GO:0016053	401	2	0.758188	2.63787	0.174955	1	552;26027	AVPR1A;ACOT11	BP
hsa05160	Hepatitis C	http://www.kegg.jp/kegg-bin/show_pathway?hsa05160+9073	131	1	0.192931	5.18321	0.17698	1	9073	CLDN8	kegg
GO:0140030	modification-dependent protein binding	http://amigo.geneontology.org/amigo/term/GO:0140030	142	1	0.195878	5.10522	0.178928	1	287	ANK2	MF
GO:0021510	spinal cord development	http://amigo.geneontology.org/amigo/term/GO:0021510	104	1	0.196637	5.08551	0.179229	1	161357	MDGA2	BP
GO:0044782	cilium organization	http://amigo.geneontology.org/amigo/term/GO:0044782	409	2	0.773314	2.58627	0.180391	1	154313;170690	CFAP206;ADAMTS16	BP
GO:0010927	cellular component assembly involved in morphogenesis	http://amigo.geneontology.org/amigo/term/GO:0010927	106	1	0.200419	4.98956	0.182352	1	287	ANK2	BP
GO:0005319	lipid transporter activity	http://amigo.geneontology.org/amigo/term/GO:0005319	145	1	0.200016	4.99959	0.18236	1	153768	PRELID2	MF
GO:0071887	leukocyte apoptotic process	http://amigo.geneontology.org/amigo/term/GO:0071887	107	1	0.202309	4.94292	0.183909	1	9693	RAPGEF2	BP
GO:0001653	peptide receptor activity	http://amigo.geneontology.org/amigo/term/GO:0001653	149	1	0.205534	4.86538	0.186917	1	552	AVPR1A	MF
GO:0046717	acid secretion	http://amigo.geneontology.org/amigo/term/GO:0046717	110	1	0.207982	4.80812	0.188564	1	552	AVPR1A	BP
GO:0042326	negative regulation of phosphorylation	http://amigo.geneontology.org/amigo/term/GO:0042326	423	2	0.799784	2.50068	0.189969	1	4040;153769	SH3RF2;LRP6	BP
hsa04514	Cell adhesion molecules (CAMs)	http://www.kegg.jp/kegg-bin/show_pathway?hsa04514+9073	144	1	0.212077	4.71528	0.192888	1	9073	CLDN8	kegg
GO:0003014	renal system process	http://amigo.geneontology.org/amigo/term/GO:0003014	113	1	0.213654	4.68047	0.193192	1	552	AVPR1A	BP
GO:0005796	Golgi lumen	http://amigo.geneontology.org/amigo/term/GO:0005796	98	1	0.21391	4.67486	0.193605	1	1081	CGA	CC
GO:0005342	organic acid transmembrane transporter activity	http://amigo.geneontology.org/amigo/term/GO:0005342	155	1	0.21381	4.67704	0.193706	1	10559	SLC35A1	MF
hsa04072	Phospholipase D signaling pathway	http://www.kegg.jp/kegg-bin/show_pathway?hsa04072+552	146	1	0.215022	4.65068	0.19531	1	552	AVPR1A	kegg
hsa04310	Wnt signaling pathway	http://www.kegg.jp/kegg-bin/show_pathway?hsa04310+4040	146	1	0.215022	4.65068	0.19531	1	4040	LRP6	kegg
GO:0051346	negative regulation of hydrolase activity	http://amigo.geneontology.org/amigo/term/GO:0051346	432	2	0.816801	2.44858	0.196167	1	1718;153769	SH3RF2;DHCR24	BP
GO:0045177	apical part of cell	http://amigo.geneontology.org/amigo/term/GO:0045177	375	2	0.818534	2.44339	0.19649	1	287;9693	ANK2;RAPGEF2	CC
hsa05224	Breast cancer	http://www.kegg.jp/kegg-bin/show_pathway?hsa05224+4040	147	1	0.216495	4.61905	0.196519	1	4040	LRP6	kegg
hsa05226	Gastric cancer	http://www.kegg.jp/kegg-bin/show_pathway?hsa05226+4040	149	1	0.21944	4.55705	0.198931	1	4040	LRP6	kegg
GO:0003158	endothelium development	http://amigo.geneontology.org/amigo/term/GO:0003158	117	1	0.221217	4.52045	0.199324	1	9693	RAPGEF2	BP
hsa04150	mTOR signaling pathway	http://www.kegg.jp/kegg-bin/show_pathway?hsa04150+4040	151	1	0.222386	4.49669	0.201337	1	4040	LRP6	kegg
GO:0007272	ensheathment of neurons	http://amigo.geneontology.org/amigo/term/GO:0007272	119	1	0.224998	4.44448	0.202373	1	287	ANK2	BP
GO:0010498	proteasomal protein catabolic process	http://amigo.geneontology.org/amigo/term/GO:0010498	449	2	0.848943	2.35587	0.20795	1	153769;254170	SH3RF2;FBXO33	BP
GO:0042476	odontogenesis	http://amigo.geneontology.org/amigo/term/GO:0042476	126	1	0.238234	4.19756	0.212957	1	4040	LRP6	BP
GO:0031644	regulation of neurological system process	http://amigo.geneontology.org/amigo/term/GO:0031644	128	1	0.242015	4.13198	0.215956	1	552	AVPR1A	BP
GO:0019902	phosphatase binding	http://amigo.geneontology.org/amigo/term/GO:0019902	178	1	0.245537	4.0727	0.219242	1	153769	SH3RF2	MF
hsa05225	Hepatocellular carcinoma	http://www.kegg.jp/kegg-bin/show_pathway?hsa05225+4040	168	1	0.247423	4.04167	0.221524	1	4040	LRP6	kegg
GO:0030048	actin filament-based movement	http://amigo.geneontology.org/amigo/term/GO:0030048	132	1	0.249578	4.00676	0.221921	1	287	ANK2	BP
GO:0008237	metallopeptidase activity	http://amigo.geneontology.org/amigo/term/GO:0008237	185	1	0.255193	3.9186	0.226861	1	170690	ADAMTS16	MF
GO:0033865	nucleoside bisphosphate metabolic process	http://amigo.geneontology.org/amigo/term/GO:0033865	136	1	0.257141	3.88892	0.227842	1	26027	ACOT11	BP
GO:0055067	monovalent inorganic cation homeostasis	http://amigo.geneontology.org/amigo/term/GO:0055067	137	1	0.259032	3.86053	0.229315	1	552	AVPR1A	BP
GO:0002009	morphogenesis of an epithelium	http://amigo.geneontology.org/amigo/term/GO:0002009	480	2	0.907556	2.20372	0.229641	1	4040;170690	ADAMTS16;LRP6	BP
GO:0046683	response to organophosphorus	http://amigo.geneontology.org/amigo/term/GO:0046683	138	1	0.260922	3.83256	0.230786	1	9693	RAPGEF2	BP
GO:0090066	regulation of anatomical structure size	http://amigo.geneontology.org/amigo/term/GO:0090066	487	2	0.920791	2.17204	0.234567	1	552;57180	AVPR1A;ACTR3B	BP
GO:0060090	molecular adaptor activity	http://amigo.geneontology.org/amigo/term/GO:0060090	194	1	0.267608	3.73681	0.236554	1	287	ANK2	MF
GO:0008643	carbohydrate transport	http://amigo.geneontology.org/amigo/term/GO:0008643	142	1	0.268485	3.7246	0.236642	1	10559	SLC35A1	BP
hsa04020	Calcium signaling pathway	http://www.kegg.jp/kegg-bin/show_pathway?hsa04020+552	183	1	0.269514	3.71038	0.23895	1	552	AVPR1A	kegg
GO:0035148	tube formation	http://amigo.geneontology.org/amigo/term/GO:0035148	145	1	0.274158	3.64754	0.241006	1	4040	LRP6	BP
GO:0071900	regulation of protein serine/threonine kinase activity	http://amigo.geneontology.org/amigo/term/GO:0071900	497	2	0.939699	2.12834	0.241619	1	4040;9693	RAPGEF2;LRP6	BP
GO:1901615	organic hydroxy compound metabolic process	http://amigo.geneontology.org/amigo/term/GO:1901615	500	2	0.945371	2.11557	0.243737	1	1718;9693	RAPGEF2;DHCR24	BP
GO:0030902	hindbrain development	http://amigo.geneontology.org/amigo/term/GO:0030902	149	1	0.281721	3.54962	0.246787	1	4040	LRP6	BP
GO:0019207	kinase regulator activity	http://amigo.geneontology.org/amigo/term/GO:0019207	204	1	0.281402	3.55363	0.247191	1	4040	LRP6	MF
GO:1990845	adaptive thermogenesis	http://amigo.geneontology.org/amigo/term/GO:1990845	150	1	0.283611	3.52595	0.248226	1	26027	ACOT11	BP
GO:0001764	neuron migration	http://amigo.geneontology.org/amigo/term/GO:0001764	151	1	0.285502	3.5026	0.249662	1	9693	RAPGEF2	BP
GO:0014074	response to purine-containing compound	http://amigo.geneontology.org/amigo/term/GO:0014074	152	1	0.287393	3.47956	0.251095	1	9693	RAPGEF2	BP
GO:0048771	tissue remodeling	http://amigo.geneontology.org/amigo/term/GO:0048771	154	1	0.291174	3.43437	0.253954	1	4040	LRP6	BP
GO:0042383	sarcolemma	http://amigo.geneontology.org/amigo/term/GO:0042383	134	1	0.292489	3.41893	0.25529	1	287	ANK2	CC
GO:1901568	fatty acid derivative metabolic process	http://amigo.geneontology.org/amigo/term/GO:1901568	156	1	0.294956	3.39034	0.256802	1	552	AVPR1A	BP
hsa04024	cAMP signaling pathway	http://www.kegg.jp/kegg-bin/show_pathway?hsa04024+3354	199	1	0.293078	3.41206	0.257145	1	3354	HTR1E	kegg
hsa05205	Proteoglycans in cancer	http://www.kegg.jp/kegg-bin/show_pathway?hsa05205+287	201	1	0.296024	3.37811	0.259392	1	287	ANK2	kegg
GO:0140053	mitochondrial gene expression	http://amigo.geneontology.org/amigo/term/GO:0140053	159	1	0.300628	3.32637	0.261054	1	57038	RARS2	BP
GO:0021915	neural tube development	http://amigo.geneontology.org/amigo/term/GO:0021915	161	1	0.304409	3.28505	0.263876	1	4040	LRP6	BP
hsa04015	Rap1 signaling pathway	http://www.kegg.jp/kegg-bin/show_pathway?hsa04015+9693	206	1	0.303387	3.29612	0.264981	1	9693	RAPGEF2	kegg
GO:0005759	mitochondrial matrix	http://amigo.geneontology.org/amigo/term/GO:0005759	462	2	1.00843	1.98327	0.267335	1	25973;57038	PARS2;RARS2	CC
GO:0098862	cluster of actin-based cell projections	http://amigo.geneontology.org/amigo/term/GO:0098862	143	1	0.312134	3.20375	0.269992	1	643226	GRXCR2	CC
GO:0003729	mRNA binding	http://amigo.geneontology.org/amigo/term/GO:0003729	233	1	0.321405	3.11134	0.277253	1	54439	RBM27	MF
GO:0005875	microtubule associated complex	http://amigo.geneontology.org/amigo/term/GO:0005875	148	1	0.323048	3.09552	0.27804	1	118426	BORCS5	CC
GO:1901681	sulfur compound binding	http://amigo.geneontology.org/amigo/term/GO:1901681	240	1	0.331061	3.02059	0.284338	1	26027	ACOT11	MF
GO:0043025	neuronal cell body	http://amigo.geneontology.org/amigo/term/GO:0043025	486	2	1.06082	1.88533	0.287095	1	4040;9693	RAPGEF2;LRP6	CC
GO:0055037	recycling endosome	http://amigo.geneontology.org/amigo/term/GO:0055037	164	1	0.357972	2.79351	0.303227	1	287	ANK2	CC
GO:0031225	anchored component of membrane	http://amigo.geneontology.org/amigo/term/GO:0031225	167	1	0.36452	2.74333	0.307856	1	161357	MDGA2	CC
GO:0031514	motile cilium	http://amigo.geneontology.org/amigo/term/GO:0031514	178	1	0.388531	2.5738	0.324576	1	154313	CFAP206	CC
GO:0098858	actin-based cell projection	http://amigo.geneontology.org/amigo/term/GO:0098858	197	1	0.430003	2.32557	0.352553	1	643226	GRXCR2	CC
hsa04010	MAPK signaling pathway	http://www.kegg.jp/kegg-bin/show_pathway?hsa04010+9693	295	1	0.434462	2.30169	0.358264	1	9693	RAPGEF2	kegg
GO:0008509	anion transmembrane transporter activity	http://amigo.geneontology.org/amigo/term/GO:0008509	327	1	0.451071	2.21695	0.367114	1	10559	SLC35A1	MF
GO:0005085	guanyl-nucleotide exchange factor activity	http://amigo.geneontology.org/amigo/term/GO:0005085	329	1	0.45383	2.20347	0.368906	1	9693	RAPGEF2	MF
GO:0060589	nucleoside-triphosphatase regulator activity	http://amigo.geneontology.org/amigo/term/GO:0060589	348	1	0.480039	2.08316	0.385698	1	9693	RAPGEF2	MF
GO:0043292	contractile fiber	http://amigo.geneontology.org/amigo/term/GO:0043292	226	1	0.493303	2.02715	0.393132	1	287	ANK2	CC
GO:0031300	intrinsic component of organelle membrane	http://amigo.geneontology.org/amigo/term/GO:0031300	227	1	0.495486	2.01822	0.394487	1	10559	SLC35A1	CC
GO:0005770	late endosome	http://amigo.geneontology.org/amigo/term/GO:0005770	242	1	0.528227	1.89313	0.414469	1	9693	RAPGEF2	CC
GO:0044445	cytosolic part	http://amigo.geneontology.org/amigo/term/GO:0044445	244	1	0.532593	1.87761	0.417085	1	118426	BORCS5	CC
GO:0019001	guanyl nucleotide binding	http://amigo.geneontology.org/amigo/term/GO:0019001	390	1	0.537975	1.85882	0.421335	1	9693	RAPGEF2	MF
GO:0005543	phospholipid binding	http://amigo.geneontology.org/amigo/term/GO:0005543	412	1	0.568322	1.75957	0.439217	1	9693	RAPGEF2	MF
GO:0019787	ubiquitin-like protein transferase activity	http://amigo.geneontology.org/amigo/term/GO:0019787	417	1	0.575219	1.73847	0.443208	1	153769	SH3RF2	MF
GO:0003779	actin binding	http://amigo.geneontology.org/amigo/term/GO:0003779	419	1	0.577978	1.73017	0.444796	1	57180	ACTR3B	MF
GO:0000151	ubiquitin ligase complex	http://amigo.geneontology.org/amigo/term/GO:0000151	273	1	0.595892	1.67816	0.453789	1	254170	FBXO33	CC
GO:0004175	endopeptidase activity	http://amigo.geneontology.org/amigo/term/GO:0004175	436	1	0.601428	1.66271	0.45813	1	170690	ADAMTS16	MF
GO:0030139	endocytic vesicle	http://amigo.geneontology.org/amigo/term/GO:0030139	289	1	0.630817	1.58525	0.473084	1	9693	RAPGEF2	CC
GO:0048018	receptor ligand activity	http://amigo.geneontology.org/amigo/term/GO:0048018	468	1	0.64557	1.54902	0.482416	1	1081	CGA	MF
GO:0033267	axon part	http://amigo.geneontology.org/amigo/term/GO:0033267	374	1	0.816351	1.22496	0.565156	1	287	ANK2	CC
GO:0016607	nuclear speck	http://amigo.geneontology.org/amigo/term/GO:0016607	383	1	0.835996	1.19618	0.573951	1	54439	RBM27	CC
GO:0005774	vacuolar membrane	http://amigo.geneontology.org/amigo/term/GO:0005774	397	1	0.866554	1.154	0.587296	1	118426	BORCS5	CC
GO:0005874	microtubule	http://amigo.geneontology.org/amigo/term/GO:0005874	402	1	0.877468	1.13964	0.591964	1	154313	CFAP206	CC
GO:0097060	synaptic membrane	http://amigo.geneontology.org/amigo/term/GO:0097060	430	1	0.938585	1.06543	0.61719	1	287	ANK2	CC
GO:0044441	ciliary part	http://amigo.geneontology.org/amigo/term/GO:0044441	440	1	0.960413	1.04122	0.625834	1	154313	CFAP206	CC
GO:0010008	endosome membrane	http://amigo.geneontology.org/amigo/term/GO:0010008	461	1	1.00625	0.993788	0.643382	1	4040	LRP6	CC
GO:0099568	cytoplasmic region	http://amigo.geneontology.org/amigo/term/GO:0099568	479	1	1.04554	0.956443	0.657795	1	154313	CFAP206	CC
GO:0098552	side of membrane	http://amigo.geneontology.org/amigo/term/GO:0098552	481	1	1.04991	0.952466	0.659362	1	118426	BORCS5	CC
GO:0015629	actin cytoskeleton	http://amigo.geneontology.org/amigo/term/GO:0015629	482	1	1.05209	0.95049	0.660143	1	57180	ACTR3B	CC

## Sheet: wool_HRR
geneSet	description	link	size	overlap	expect	enrichmentRatio	pValue	FDR	overlapId	userId	group
GO:0005342	organic acid transmembrane transporter activity	http://amigo.geneontology.org/amigo/term/GO:0005342	155	5	0.716894	6.97453	0.000729356	0.205679	1836;6506;6534;55117;65012	SLC26A10;SLC26A2;SLC6A7;SLC6A15;SLC1A2	MF
GO:0005326	neurotransmitter transporter activity	http://amigo.geneontology.org/amigo/term/GO:0005326	54	3	0.249757	12.0117	0.00196862	0.277576	6506;6534;55117	SLC6A7;SLC6A15;SLC1A2	MF
GO:0003774	motor activity	http://amigo.geneontology.org/amigo/term/GO:0003774	135	4	0.624391	6.40624	0.00347214	0.326381	3798;6991;10540;79659	DYNC2H1;TCTE3;KIF5A;DCTN2	MF
GO:0022804	active transmembrane transporter activity	http://amigo.geneontology.org/amigo/term/GO:0022804	346	6	1.60029	3.74932	0.00509781	0.359396	529;1836;6506;6534;55117;65012	SLC26A10;SLC26A2;SLC6A7;ATP6V1E1;SLC6A15;SLC1A2	MF
GO:0005667	transcription factor complex	http://amigo.geneontology.org/amigo/term/GO:0005667	355	7	1.86675	3.74983	0.00241935	0.416127	1019;1649;2960;6908;6935;9440;79101	MED17;TAF1D;TBP;CDK4;DDIT3;ZEB1;GTF2E1	CC
GO:0044322	endoplasmic reticulum quality control compartment	http://amigo.geneontology.org/amigo/term/GO:0044322	23	2	0.120945	16.5365	0.00639577	0.429207	10956;56886	OS9;UGGT1	CC
GO:0005875	microtubule associated complex	http://amigo.geneontology.org/amigo/term/GO:0005875	148	4	0.778252	5.13972	0.00748617	0.429207	3798;6991;10540;79659	DYNC2H1;TCTE3;KIF5A;DCTN2	CC
GO:0016592	mediator complex	http://amigo.geneontology.org/amigo/term/GO:0016592	35	2	0.184046	10.8668	0.0144491	0.621312	9440;133522	MED17;PPARGC1B	CC
GO:1901682	sulfur compound transmembrane transporter activity	http://amigo.geneontology.org/amigo/term/GO:1901682	36	2	0.166504	12.0117	0.0119718	0.67521	1836;65012	SLC26A10;SLC26A2	MF
GO:0008509	anion transmembrane transporter activity	http://amigo.geneontology.org/amigo/term/GO:0008509	327	5	1.51241	3.30597	0.0173183	0.813961	1836;6506;6534;55117;65012	SLC26A10;SLC26A2;SLC6A7;SLC6A15;SLC1A2	MF
GO:0048880	sensory system development	http://amigo.geneontology.org/amigo/term/GO:0048880	355	7	1.70201	4.1128	0.00152865	1	775;1019;5145;5159;6935;24147;25945	CDK4;PDE6A;PDGFRB;FJX1;CACNA1C;ZEB1;NECTIN3	BP
GO:0006352	DNA-templated transcription, initiation	http://amigo.geneontology.org/amigo/term/GO:0006352	231	5	1.1075	4.51466	0.00499372	1	1019;2960;6908;9440;79101	MED17;TAF1D;TBP;CDK4;GTF2E1	BP
hsa05214	Glioma	http://www.kegg.jp/kegg-bin/show_pathway?hsa05214+1019+5159+815	71	3	0.35172	8.5295	0.00507466	1	1019;5159;815	CDK4;PDGFRB;CAMK2A	kegg
GO:0098656	anion transmembrane transport	http://amigo.geneontology.org/amigo/term/GO:0098656	266	5	1.27531	3.92063	0.00894456	1	1836;6506;6534;55117;65012	SLC26A10;SLC26A2;SLC6A7;SLC6A15;SLC1A2	BP
GO:0006836	neurotransmitter transport	http://amigo.geneontology.org/amigo/term/GO:0006836	268	5	1.28489	3.89137	0.0092208	1	815;6506;6534;9515;55117	SLC6A7;CAMK2A;SLC6A15;SLC1A2;STXBP5L	BP
GO:0015849	organic acid transport	http://amigo.geneontology.org/amigo/term/GO:0015849	313	5	1.50064	3.33191	0.0170914	1	1836;6506;6534;55117;65012	SLC26A10;SLC26A2;SLC6A7;SLC6A15;SLC1A2	BP
GO:0044331	cell-cell adhesion mediated by cadherin	http://amigo.geneontology.org/amigo/term/GO:0044331	42	2	0.201364	9.93226	0.0172444	1	1004;1009	CDH11;CDH6	BP
GO:0072348	sulfur compound transport	http://amigo.geneontology.org/amigo/term/GO:0072348	43	2	0.206158	9.70128	0.0180302	1	1836;65012	SLC26A10;SLC26A2	BP
hsa04962	Vasopressin-regulated water reabsorption	http://www.kegg.jp/kegg-bin/show_pathway?hsa04962+10540+79659	44	2	0.217968	9.17568	0.0198239	1	10540;79659	DYNC2H1;DCTN2	kegg
hsa03022	Basal transcription factors	http://www.kegg.jp/kegg-bin/show_pathway?hsa03022+2960+6908	45	2	0.222921	8.97177	0.0206819	1	2960;6908	TBP;GTF2E1	kegg
GO:0001101	response to acid chemical	http://amigo.geneontology.org/amigo/term/GO:0001101	332	5	1.59173	3.14123	0.021453	1	1019;5159;5734;6506;6935	CDK4;PDGFRB;PTGER4;ZEB1;SLC1A2	BP
hsa05165	Human papillomavirus infection	http://www.kegg.jp/kegg-bin/show_pathway?hsa05165+1019+5159+529+5734+6908	339	5	1.67934	2.97736	0.0247011	1	1019;5159;529;5734;6908	TBP;CDK4;PDGFRB;PTGER4;ATP6V1E1	kegg
GO:0001098	basal transcription machinery binding	http://amigo.geneontology.org/amigo/term/GO:0001098	53	2	0.245131	8.15889	0.0249093	1	2960;6908	TBP;GTF2E1	MF
hsa04728	Dopaminergic synapse	http://www.kegg.jp/kegg-bin/show_pathway?hsa04728+3798+775+815	131	3	0.648949	4.62286	0.0265481	1	3798;775;815	KIF5A;CAMK2A;CACNA1C	kegg
GO:0033865	nucleoside bisphosphate metabolic process	http://amigo.geneontology.org/amigo/term/GO:0033865	136	3	0.652036	4.60097	0.0275232	1	1836;8801;79071	ELOVL6;SLC26A2;SUCLG2	BP
GO:0032970	regulation of actin filament-based process	http://amigo.geneontology.org/amigo/term/GO:0032970	362	5	1.73557	2.8809	0.0297219	1	775;1436;5159;5734;10677	AVIL;CSF1R;PDGFRB;PTGER4;CACNA1C	BP
GO:0044843	cell cycle G1/S phase transition	http://amigo.geneontology.org/amigo/term/GO:0044843	247	4	1.18421	3.37777	0.0307622	1	815;1019;8317;10106	CTDSP2;CDK4;CAMK2A;CDC7	BP
GO:0001503	ossification	http://amigo.geneontology.org/amigo/term/GO:0001503	371	5	1.77872	2.81102	0.0325474	1	1009;1594;1836;5734;133522	CDH11;CYP27B1;PPARGC1B;SLC26A2;PTGER4	BP
GO:1990845	adaptive thermogenesis	http://amigo.geneontology.org/amigo/term/GO:1990845	150	3	0.719157	4.17155	0.0353058	1	1649;79071;133522	ELOVL6;PPARGC1B;DDIT3	BP
GO:0006360	transcription by RNA polymerase I	http://amigo.geneontology.org/amigo/term/GO:0006360	62	2	0.297252	6.72831	0.0356267	1	6908;79101	TAF1D;TBP	BP
GO:0019216	regulation of lipid metabolic process	http://amigo.geneontology.org/amigo/term/GO:0019216	382	5	1.83145	2.73007	0.0362232	1	1019;1594;5159;79071;116986	ELOVL6;CYP27B1;CDK4;AGAP2;PDGFRB	BP
GO:0034976	response to endoplasmic reticulum stress	http://amigo.geneontology.org/amigo/term/GO:0034976	268	4	1.28489	3.1131	0.0396732	1	1649;10106;10956;56886	CTDSP2;OS9;DDIT3;UGGT1	BP
hsa04934	Cushing syndrome	http://www.kegg.jp/kegg-bin/show_pathway?hsa04934+1019+775+815	154	3	0.762887	3.93243	0.0400663	1	1019;775;815	CDK4;CAMK2A;CACNA1C	kegg
GO:0098742	cell-cell adhesion via plasma-membrane adhesion molecules	http://amigo.geneontology.org/amigo/term/GO:0098742	270	4	1.29448	3.09004	0.0405913	1	1004;1009;2895;25945	CDH11;CDH6;GRID2;NECTIN3	BP
hsa04924	Renin secretion	http://www.kegg.jp/kegg-bin/show_pathway?hsa04924+5734+775	65	2	0.321998	6.21123	0.040857	1	5734;775	PTGER4;CACNA1C	kegg
hsa04720	Long-term potentiation	http://www.kegg.jp/kegg-bin/show_pathway?hsa04720+775+815	67	2	0.331905	6.02582	0.0431644	1	775;815	CAMK2A;CACNA1C	kegg
hsa05031	Amphetamine addiction	http://www.kegg.jp/kegg-bin/show_pathway?hsa05031+775+815	68	2	0.336859	5.9372	0.0443362	1	775;815	CAMK2A;CACNA1C	kegg
GO:0048017	inositol lipid-mediated signaling	http://amigo.geneontology.org/amigo/term/GO:0048017	165	3	0.791073	3.79232	0.0447733	1	1436;5159;79837	PIP4K2C;CSF1R;PDGFRB	BP
GO:0030522	intracellular receptor signaling pathway	http://amigo.geneontology.org/amigo/term/GO:0030522	284	4	1.3616	2.93771	0.0473573	1	1594;9440;84498;133522	MED17;FAM120B;CYP27B1;PPARGC1B	BP
hsa04141	Protein processing in endoplasmic reticulum	http://www.kegg.jp/kegg-bin/show_pathway?hsa04141+10956+1649+56886	165	3	0.817378	3.67027	0.0475621	1	10956;1649;56886	OS9;DDIT3;UGGT1	kegg
GO:0034330	cell junction organization	http://amigo.geneontology.org/amigo/term/GO:0034330	285	4	1.3664	2.9274	0.0478633	1	1004;1009;1436;25945	CDH11;CSF1R;CDH6;NECTIN3	BP
GO:0006353	DNA-templated transcription, termination	http://amigo.geneontology.org/amigo/term/GO:0006353	73	2	0.34999	5.71445	0.0478832	1	6908;79101	TAF1D;TBP	BP
GO:0043627	response to estrogen	http://amigo.geneontology.org/amigo/term/GO:0043627	73	2	0.34999	5.71445	0.0478832	1	1594;5159	CYP27B1;PDGFRB	BP
hsa05218	Melanoma	http://www.kegg.jp/kegg-bin/show_pathway?hsa05218+1019+5159	72	2	0.356674	5.60736	0.0491407	1	1019;5159	CDK4;PDGFRB	kegg
GO:1904950	negative regulation of establishment of protein localization	http://amigo.geneontology.org/amigo/term/GO:1904950	177	3	0.848606	3.53521	0.0531665	1	5734;9515;10956	OS9;PTGER4;STXBP5L	BP
GO:0019199	transmembrane receptor protein kinase activity	http://amigo.geneontology.org/amigo/term/GO:0019199	81	2	0.374635	5.33853	0.0539726	1	1436;5159	CSF1R;PDGFRB	MF
GO:0032993	protein-DNA complex	http://amigo.geneontology.org/amigo/term/GO:0032993	163	3	0.857129	3.50006	0.0540552	1	1649;2960;6908	TBP;DDIT3;GTF2E1	CC
GO:0021953	central nervous system neuron differentiation	http://amigo.geneontology.org/amigo/term/GO:0021953	179	3	0.858194	3.49571	0.0546344	1	1009;1436;2895	CDH11;CSF1R;GRID2	BP
hsa04010	MAPK signaling pathway	http://www.kegg.jp/kegg-bin/show_pathway?hsa04010+1436+1649+5159+775	295	4	1.46137	2.73715	0.0566703	1	1436;1649;5159;775	CSF1R;DDIT3;PDGFRB;CACNA1C	kegg
GO:0051648	vesicle localization	http://amigo.geneontology.org/amigo/term/GO:0051648	305	4	1.46229	2.73544	0.0586161	1	815;3798;9515;10540	KIF5A;DCTN2;CAMK2A;STXBP5L	BP
GO:0005874	microtubule	http://amigo.geneontology.org/amigo/term/GO:0005874	402	5	2.1139	2.3653	0.0591545	1	3798;6991;10540;79659;85459	CEP295;DYNC2H1;TCTE3;KIF5A;DCTN2	CC
GO:0005775	vacuolar lumen	http://amigo.geneontology.org/amigo/term/GO:0005775	170	3	0.893938	3.35594	0.0598381	1	5159;51816;387263	C6orf120;PDGFRB;ADA2	CC
GO:0051235	maintenance of location	http://amigo.geneontology.org/amigo/term/GO:0051235	309	4	1.48146	2.70003	0.0609105	1	775;1649;2583;10956	OS9;B4GALNT1;DDIT3;CACNA1C	BP
hsa04020	Calcium signaling pathway	http://www.kegg.jp/kegg-bin/show_pathway?hsa04020+5159+775+815	183	3	0.906547	3.30926	0.0612161	1	5159;775;815	PDGFRB;CAMK2A;CACNA1C	kegg
GO:0048144	fibroblast proliferation	http://amigo.geneontology.org/amigo/term/GO:0048144	84	2	0.402728	4.96613	0.0614353	1	1019;5159	CDK4;PDGFRB	BP
GO:0035966	response to topologically incorrect protein	http://amigo.geneontology.org/amigo/term/GO:0035966	188	3	0.901344	3.32836	0.061479	1	1649;10106;56886	CTDSP2;DDIT3;UGGT1	BP
hsa05202	Transcriptional misregulation in cancer	http://www.kegg.jp/kegg-bin/show_pathway?hsa05202+1436+1649+6935	186	3	0.921408	3.25588	0.0636544	1	1436;1649;6935	CSF1R;DDIT3;ZEB1	kegg
GO:0072511	divalent inorganic cation transport	http://amigo.geneontology.org/amigo/term/GO:0072511	451	5	2.16227	2.31239	0.0650318	1	775;815;1594;1649;5159	CYP27B1;DDIT3;PDGFRB;CAMK2A;CACNA1C	BP
hsa04911	Insulin secretion	http://www.kegg.jp/kegg-bin/show_pathway?hsa04911+775+815	85	2	0.421074	4.74976	0.0659616	1	775;815	CAMK2A;CACNA1C	kegg
GO:0015711	organic anion transport	http://amigo.geneontology.org/amigo/term/GO:0015711	454	5	2.17665	2.29711	0.0665121	1	1836;6506;6534;55117;65012	SLC26A10;SLC26A2;SLC6A7;SLC6A15;SLC1A2	BP
GO:0044450	microtubule organizing center part	http://amigo.geneontology.org/amigo/term/GO:0044450	178	3	0.936006	3.20511	0.0667907	1	27241;85459;159989	CEP295;DEUP1;BBS9	CC
GO:0046486	glycerolipid metabolic process	http://amigo.geneontology.org/amigo/term/GO:0046486	456	5	2.18624	2.28703	0.0675095	1	1436;5159;27440;79837;116986	AGAP2;PIP4K2C;CSF1R;PDGFRB;HDHD5	BP
GO:0098685	Schaffer collateral - CA1 synapse	http://amigo.geneontology.org/amigo/term/GO:0098685	82	2	0.431194	4.63829	0.0690247	1	815;1009	CDH11;CAMK2A	CC
hsa05016	Huntington disease	http://www.kegg.jp/kegg-bin/show_pathway?hsa05016+10540+4710+6908	193	3	0.956085	3.1378	0.069519	1	10540;4710;6908	TBP;DCTN2;NDUFB4	kegg
GO:0070371	ERK1 and ERK2 cascade	http://amigo.geneontology.org/amigo/term/GO:0070371	326	4	1.56297	2.55923	0.0711889	1	1436;5159;5734;168667	BMPER;CSF1R;PDGFRB;PTGER4	BP
hsa00604	Glycosphingolipid biosynthesis	http://www.kegg.jp/kegg-bin/show_pathway?hsa00604+2583	15	1	0.0743071	13.4577	0.07185	1	2583	B4GALNT1	kegg
GO:0099003	vesicle-mediated transport in synapse	http://amigo.geneontology.org/amigo/term/GO:0099003	203	3	0.97326	3.08243	0.0737294	1	815;3798;9515	KIF5A;CAMK2A;STXBP5L	BP
GO:0097060	synaptic membrane	http://amigo.geneontology.org/amigo/term/GO:0097060	430	5	2.26114	2.21128	0.0744231	1	775;815;2895;6506;25945	CAMK2A;CACNA1C;GRID2;SLC1A2;NECTIN3	CC
GO:0006644	phospholipid metabolic process	http://amigo.geneontology.org/amigo/term/GO:0006644	470	5	2.25336	2.21891	0.0747265	1	1436;5159;27440;79837;116986	AGAP2;PIP4K2C;CSF1R;PDGFRB;HDHD5	BP
GO:0016073	snRNA metabolic process	http://amigo.geneontology.org/amigo/term/GO:0016073	95	2	0.455466	4.3911	0.0761211	1	2960;6908	TBP;GTF2E1	BP
hsa05203	Viral carcinogenesis	http://www.kegg.jp/kegg-bin/show_pathway?hsa05203+1019+2960+6908	201	3	0.995716	3.01291	0.076515	1	1019;2960;6908	TBP;CDK4;GTF2E1	kegg
hsa04912	GnRH signaling pathway	http://www.kegg.jp/kegg-bin/show_pathway?hsa04912+775+815	93	2	0.460704	4.34118	0.0771402	1	775;815	CAMK2A;CACNA1C	kegg
GO:0050953	sensory perception of light stimulus	http://amigo.geneontology.org/amigo/term/GO:0050953	209	3	1.00203	2.99393	0.0789136	1	5145;27241;345193	LRIT3;PDE6A;BBS9	BP
GO:1902115	regulation of organelle assembly	http://amigo.geneontology.org/amigo/term/GO:1902115	209	3	1.00203	2.99393	0.0789136	1	2895;79837;85459	CEP295;PIP4K2C;GRID2	BP
GO:0015238	drug transmembrane transporter activity	http://amigo.geneontology.org/amigo/term/GO:0015238	101	2	0.467137	4.2814	0.0793931	1	6506;6534	SLC6A7;SLC1A2	MF
GO:0045444	fat cell differentiation	http://amigo.geneontology.org/amigo/term/GO:0045444	210	3	1.00682	2.97968	0.0797929	1	1649;27241;84498	FAM120B;BBS9;DDIT3	BP
hsa04713	Circadian entrainment	http://www.kegg.jp/kegg-bin/show_pathway?hsa04713+775+815	96	2	0.475566	4.20552	0.0814787	1	775;815	CAMK2A;CACNA1C	kegg
hsa04925	Aldosterone synthesis and secretion	http://www.kegg.jp/kegg-bin/show_pathway?hsa04925+775+815	96	2	0.475566	4.20552	0.0814787	1	775;815	CAMK2A;CACNA1C	kegg
GO:0043583	ear development	http://amigo.geneontology.org/amigo/term/GO:0043583	212	3	1.01641	2.95157	0.0815645	1	5159;6935;168667	BMPER;PDGFRB;ZEB1	BP
GO:0044839	cell cycle G2/M phase transition	http://amigo.geneontology.org/amigo/term/GO:0044839	213	3	1.0212	2.93771	0.0824567	1	1019;8317;10540	CDK4;DCTN2;CDC7	BP
hsa05215	Prostate cancer	http://www.kegg.jp/kegg-bin/show_pathway?hsa05215+5159+6935	97	2	0.480519	4.16216	0.0829416	1	5159;6935	PDGFRB;ZEB1	kegg
GO:0044772	mitotic cell cycle phase transition	http://amigo.geneontology.org/amigo/term/GO:0044772	487	5	2.33486	2.14145	0.0840389	1	815;1019;8317;10106;10540	CTDSP2;CDK4;DCTN2;CAMK2A;CDC7	BP
hsa04750	Inflammatory mediator regulation of TRP channels	http://www.kegg.jp/kegg-bin/show_pathway?hsa04750+5734+815	99	2	0.490427	4.07808	0.0858921	1	5734;815	CAMK2A;PTGER4	kegg
GO:0072507	divalent inorganic cation homeostasis	http://amigo.geneontology.org/amigo/term/GO:0072507	494	5	2.36842	2.11111	0.0880463	1	775;1594;1649;5145;5734	CYP27B1;PDE6A;DDIT3;PTGER4;CACNA1C	BP
GO:0098781	ncRNA transcription	http://amigo.geneontology.org/amigo/term/GO:0098781	104	2	0.498616	4.01111	0.0888753	1	2960;6908	TBP;GTF2E1	BP
hsa00100	Steroid biosynthesis	http://www.kegg.jp/kegg-bin/show_pathway?hsa00100+1594	19	1	0.0941224	10.6245	0.0901454	1	1594	CYP27B1	kegg
GO:0051493	regulation of cytoskeleton organization	http://amigo.geneontology.org/amigo/term/GO:0051493	500	5	2.39719	2.08577	0.0915606	1	1436;5159;5734;10677;85459	CEP295;AVIL;CSF1R;PDGFRB;PTGER4	BP
GO:0070003	threonine-type peptidase activity	http://amigo.geneontology.org/amigo/term/GO:0070003	21	1	0.0971276	10.2957	0.0928361	1	5689	PSMB1	MF
GO:0046777	protein autophosphorylation	http://amigo.geneontology.org/amigo/term/GO:0046777	225	3	1.07874	2.78103	0.0934901	1	815;1436;5159	CSF1R;PDGFRB;CAMK2A	BP
GO:0036119	response to platelet-derived growth factor	http://amigo.geneontology.org/amigo/term/GO:0036119	21	1	0.100682	9.93226	0.0960602	1	5159	PDGFRB	BP
GO:0031253	cell projection membrane	http://amigo.geneontology.org/amigo/term/GO:0031253	335	4	1.76158	2.27068	0.098785	1	1836;5145;6506;27241	PDE6A;SLC26A2;BBS9;SLC1A2	CC
GO:0015077	monovalent inorganic cation transmembrane transporter activity	http://amigo.geneontology.org/amigo/term/GO:0015077	382	4	1.7668	2.26398	0.0998963	1	529;6506;6534;55117	SLC6A7;ATP6V1E1;SLC6A15;SLC1A2	MF
GO:0031045	dense core granule	http://amigo.geneontology.org/amigo/term/GO:0031045	20	1	0.105169	9.50849	0.100167	1	9515	STXBP5L	CC
GO:1904949	ATPase complex	http://amigo.geneontology.org/amigo/term/GO:1904949	102	2	0.536363	3.72882	0.100285	1	27443;55274	PHF10;CECR2	CC
GO:0033622	integrin activation	http://amigo.geneontology.org/amigo/term/GO:0033622	22	1	0.105476	9.48079	0.1004	1	5734	PTGER4	BP
GO:0048705	skeletal system morphogenesis	http://amigo.geneontology.org/amigo/term/GO:0048705	234	3	1.12189	2.67407	0.102147	1	1044;6935;133522	PPARGC1B;CDX1;ZEB1	BP
GO:0099572	postsynaptic specialization	http://amigo.geneontology.org/amigo/term/GO:0099572	340	4	1.78788	2.23729	0.102897	1	775;815;2895;25945	CAMK2A;CACNA1C;GRID2;NECTIN3	CC
GO:0018210	peptidyl-threonine modification	http://amigo.geneontology.org/amigo/term/GO:0018210	114	2	0.54656	3.65925	0.103728	1	815;8317	CAMK2A;CDC7	BP
GO:0098984	neuron to neuron synapse	http://amigo.geneontology.org/amigo/term/GO:0098984	341	4	1.79313	2.23073	0.103729	1	775;815;2895;25945	CAMK2A;CACNA1C;GRID2;NECTIN3	CC
GO:0045787	positive regulation of cell cycle	http://amigo.geneontology.org/amigo/term/GO:0045787	374	4	1.7931	2.23078	0.104641	1	1019;5159;8317;85459	CEP295;CDK4;PDGFRB;CDC7	BP
hsa04725	Cholinergic synapse	http://www.kegg.jp/kegg-bin/show_pathway?hsa04725+775+815	112	2	0.554827	3.60473	0.105811	1	775;815	CAMK2A;CACNA1C	kegg
hsa04614	Renin-angiotensin system	http://www.kegg.jp/kegg-bin/show_pathway?hsa04614+2028	23	1	0.113938	8.77673	0.10809	1	2028	ENPEP	kegg
hsa04724	Glutamatergic synapse	http://www.kegg.jp/kegg-bin/show_pathway?hsa04724+6506+775	114	2	0.564734	3.54149	0.108981	1	6506;775	CACNA1C;SLC1A2	kegg
GO:0008327	methyl-CpG binding	http://amigo.geneontology.org/amigo/term/GO:0008327	25	1	0.115628	8.64842	0.109533	1	1044	CDX1	MF
GO:0045503	dynein light chain binding	http://amigo.geneontology.org/amigo/term/GO:0045503	25	1	0.115628	8.64842	0.109533	1	79659	DYNC2H1	MF
GO:0140223	general transcription initiation factor activity	http://amigo.geneontology.org/amigo/term/GO:0140223	25	1	0.115628	8.64842	0.109533	1	6908	TBP	MF
GO:0009299	mRNA transcription	http://amigo.geneontology.org/amigo/term/GO:0009299	25	1	0.11986	8.3431	0.113297	1	1649	DDIT3	BP
GO:0032104	regulation of response to extracellular stimulus	http://amigo.geneontology.org/amigo/term/GO:0032104	25	1	0.11986	8.3431	0.113297	1	1594	CYP27B1	BP
GO:1901987	regulation of cell cycle phase transition	http://amigo.geneontology.org/amigo/term/GO:1901987	386	4	1.85063	2.16142	0.113968	1	1019;8317;10106;10540	CTDSP2;CDK4;DCTN2;CDC7	BP
GO:0001891	phagocytic cup	http://amigo.geneontology.org/amigo/term/GO:0001891	23	1	0.120945	8.26825	0.114317	1	94134	ARHGAP12	CC
GO:0007015	actin filament organization	http://amigo.geneontology.org/amigo/term/GO:0007015	388	4	1.86022	2.15028	0.115558	1	5734;10677;94134;133522	AVIL;PPARGC1B;PTGER4;ARHGAP12	BP
GO:0043171	peptide catabolic process	http://amigo.geneontology.org/amigo/term/GO:0043171	26	1	0.124654	8.02221	0.117556	1	2028	ENPEP	BP
GO:0008066	glutamate receptor activity	http://amigo.geneontology.org/amigo/term/GO:0008066	27	1	0.124878	8.0078	0.117768	1	2895	GRID2	MF
GO:0090596	sensory organ morphogenesis	http://amigo.geneontology.org/amigo/term/GO:0090596	250	3	1.1986	2.50293	0.118291	1	6935;24147;25945	FJX1;ZEB1;NECTIN3	BP
GO:0006515	protein quality control for misfolded or incompletely synthesized proteins	http://amigo.geneontology.org/amigo/term/GO:0006515	27	1	0.129448	7.72509	0.121794	1	56886	UGGT1	BP
GO:0016701	oxidoreductase activity, acting on single donors with incorporation of molecular oxygen	http://amigo.geneontology.org/amigo/term/GO:0016701	28	1	0.129503	7.7218	0.121858	1	3081	HGD	MF
GO:0030507	spectrin binding	http://amigo.geneontology.org/amigo/term/GO:0030507	28	1	0.129503	7.7218	0.121858	1	10540	DCTN2	MF
GO:0090287	regulation of cellular response to growth factor stimulus	http://amigo.geneontology.org/amigo/term/GO:0090287	256	3	1.22736	2.44427	0.12458	1	6935;168667;345193	LRIT3;BMPER;ZEB1	BP
hsa04110	Cell cycle	http://www.kegg.jp/kegg-bin/show_pathway?hsa04110+1019+8317	124	2	0.614272	3.25588	0.125199	1	1019;8317	CDK4;CDC7	kegg
hsa01040	Biosynthesis of unsaturated fatty acids	http://www.kegg.jp/kegg-bin/show_pathway?hsa01040+79071	27	1	0.133753	7.47648	0.12569	1	79071	ELOVL6	kegg
hsa04966	Collecting duct acid secretion	http://www.kegg.jp/kegg-bin/show_pathway?hsa04966+529	27	1	0.133753	7.47648	0.12569	1	529	ATP6V1E1	kegg
GO:0051959	dynein light intermediate chain binding	http://amigo.geneontology.org/amigo/term/GO:0051959	29	1	0.134129	7.45554	0.125928	1	79659	DYNC2H1	MF
GO:0010644	cell communication by electrical coupling	http://amigo.geneontology.org/amigo/term/GO:0010644	28	1	0.134243	7.4492	0.126012	1	775	CACNA1C	BP
GO:0018196	peptidyl-asparagine modification	http://amigo.geneontology.org/amigo/term/GO:0018196	28	1	0.134243	7.4492	0.126012	1	56886	UGGT1	BP
GO:1903513	endoplasmic reticulum to cytosol transport	http://amigo.geneontology.org/amigo/term/GO:1903513	28	1	0.134243	7.4492	0.126012	1	10956	OS9	BP
GO:0019239	deaminase activity	http://amigo.geneontology.org/amigo/term/GO:0019239	30	1	0.138754	7.20702	0.129981	1	51816	ADA2	MF
GO:0030332	cyclin binding	http://amigo.geneontology.org/amigo/term/GO:0030332	30	1	0.138754	7.20702	0.129981	1	1019	CDK4	MF
GO:0043548	phosphatidylinositol 3-kinase binding	http://amigo.geneontology.org/amigo/term/GO:0043548	30	1	0.138754	7.20702	0.129981	1	5159	PDGFRB	MF
GO:0045505	dynein intermediate chain binding	http://amigo.geneontology.org/amigo/term/GO:0045505	30	1	0.138754	7.20702	0.129981	1	79659	DYNC2H1	MF
hsa04744	Phototransduction	http://www.kegg.jp/kegg-bin/show_pathway?hsa04744+5145	28	1	0.138707	7.20946	0.130036	1	5145	PDE6A	kegg
GO:0034367	protein-containing complex remodeling	http://amigo.geneontology.org/amigo/term/GO:0034367	29	1	0.139037	7.19233	0.13021	1	2960	GTF2E1	BP
hsa05166	Human T-cell leukemia virus 1 infection	http://www.kegg.jp/kegg-bin/show_pathway?hsa05166+1019+5159+6908	255	3	1.26322	2.37488	0.131129	1	1019;5159;6908	TBP;CDK4;PDGFRB	kegg
GO:0044782	cilium organization	http://amigo.geneontology.org/amigo/term/GO:0044782	409	4	1.9609	2.03988	0.132836	1	10540;10677;27241;79659	DYNC2H1;AVIL;BBS9;DCTN2	BP
GO:0045177	apical part of cell	http://amigo.geneontology.org/amigo/term/GO:0045177	375	4	1.97192	2.02848	0.133826	1	529;1836;2028;5159	ENPEP;SLC26A2;PDGFRB;ATP6V1E1	CC
GO:0061448	connective tissue development	http://amigo.geneontology.org/amigo/term/GO:0061448	265	3	1.27051	2.36125	0.134237	1	1019;5159;6935	CDK4;PDGFRB;ZEB1	BP
GO:0005793	endoplasmic reticulum-Golgi intermediate compartment	http://amigo.geneontology.org/amigo/term/GO:0005793	122	2	0.641532	3.11754	0.13468	1	56886;285704	UGGT1;RGMB	CC
GO:0031023	microtubule organizing center organization	http://amigo.geneontology.org/amigo/term/GO:0031023	134	2	0.642447	3.1131	0.135213	1	85459;159989	CEP295;DEUP1	BP
GO:0072522	purine-containing compound biosynthetic process	http://amigo.geneontology.org/amigo/term/GO:0072522	267	3	1.2801	2.34357	0.136418	1	1836;51816;79071	ELOVL6;SLC26A2;ADA2	BP
GO:0001085	RNA polymerase II transcription factor binding	http://amigo.geneontology.org/amigo/term/GO:0001085	140	2	0.647517	3.08872	0.136805	1	2960;6908	TBP;GTF2E1	MF
GO:0042391	regulation of membrane potential	http://amigo.geneontology.org/amigo/term/GO:0042391	414	4	1.98487	2.01524	0.137101	1	775;1836;2895;65012	SLC26A10;SLC26A2;CACNA1C;GRID2	BP
GO:0042737	drug catabolic process	http://amigo.geneontology.org/amigo/term/GO:0042737	136	2	0.652036	3.06732	0.138472	1	3081;51816	ADA2;HGD	BP
hsa00020	Citrate cycle (TCA cycle)	http://www.kegg.jp/kegg-bin/show_pathway?hsa00020+8801	30	1	0.148614	6.72883	0.138667	1	8801	SUCLG2	kegg
hsa00062	Fatty acid elongation	http://www.kegg.jp/kegg-bin/show_pathway?hsa00062+79071	30	1	0.148614	6.72883	0.138667	1	79071	ELOVL6	kegg
GO:0099177	regulation of trans-synaptic signaling	http://amigo.geneontology.org/amigo/term/GO:0099177	417	4	1.99926	2.00074	0.139687	1	815;1009;2895;9515	CDH11;CAMK2A;GRID2;STXBP5L	BP
hsa00190	Oxidative phosphorylation	http://www.kegg.jp/kegg-bin/show_pathway?hsa00190+4710+529	133	2	0.658857	3.03556	0.140267	1	4710;529	ATP6V1E1;NDUFB4	kegg
GO:0030856	regulation of epithelial cell differentiation	http://amigo.geneontology.org/amigo/term/GO:0030856	138	2	0.661625	3.02286	0.141748	1	1594;6935	CYP27B1;ZEB1	BP
GO:0016887	ATPase activity	http://amigo.geneontology.org/amigo/term/GO:0016887	438	4	2.0258	1.97453	0.143863	1	529;1105;3798;79659	DYNC2H1;KIF5A;ATP6V1E1;CHD1	MF
GO:0046873	metal ion transmembrane transporter activity	http://amigo.geneontology.org/amigo/term/GO:0046873	440	4	2.03505	1.96555	0.14556	1	775;6506;6534;55117	SLC6A7;CACNA1C;SLC6A15;SLC1A2	MF
GO:0034405	response to fluid shear stress	http://amigo.geneontology.org/amigo/term/GO:0034405	33	1	0.158215	6.32053	0.146805	1	5159	PDGFRB	BP
GO:0090662	ATP hydrolysis coupled transmembrane transport	http://amigo.geneontology.org/amigo/term/GO:0090662	33	1	0.158215	6.32053	0.146805	1	529	ATP6V1E1	BP
hsa00640	Propanoate metabolism	http://www.kegg.jp/kegg-bin/show_pathway?hsa00640+8801	32	1	0.158522	6.30828	0.147215	1	8801	SUCLG2	kegg
GO:0010948	negative regulation of cell cycle process	http://amigo.geneontology.org/amigo/term/GO:0010948	278	3	1.33284	2.25084	0.148631	1	1019;8317;10106	CTDSP2;CDK4;CDC7	BP
GO:0061695	transferase complex, transferring phosphorus-containing groups	http://amigo.geneontology.org/amigo/term/GO:0061695	254	3	1.33565	2.2461	0.148727	1	1019;2960;6908	TBP;CDK4;GTF2E1	CC
GO:0043394	proteoglycan binding	http://amigo.geneontology.org/amigo/term/GO:0043394	35	1	0.161879	6.17744	0.149967	1	51816	ADA2	MF
GO:0004386	helicase activity	http://amigo.geneontology.org/amigo/term/GO:0004386	150	2	0.693768	2.88281	0.152726	1	1105;164045	HFM1;CHD1	MF
GO:0004674	protein serine/threonine kinase activity	http://amigo.geneontology.org/amigo/term/GO:0004674	449	4	2.07668	1.92615	0.153295	1	815;1019;8317;91419	ATP23;CDK4;CAMK2A;CDC7	MF
GO:0070670	response to interleukin-4	http://amigo.geneontology.org/amigo/term/GO:0070670	35	1	0.167803	5.95936	0.154985	1	1019	CDK4	BP
GO:0035264	multicellular organism growth	http://amigo.geneontology.org/amigo/term/GO:0035264	147	2	0.704774	2.83779	0.156691	1	1019;6506	CDK4;SLC1A2	BP
GO:0097472	cyclin-dependent protein kinase activity	http://amigo.geneontology.org/amigo/term/GO:0097472	37	1	0.17113	5.84353	0.157834	1	1019	CDK4	MF
hsa04261	Adrenergic signaling in cardiomyocytes	http://www.kegg.jp/kegg-bin/show_pathway?hsa04261+775+815	144	2	0.713349	2.80368	0.159194	1	775;815	CAMK2A;CACNA1C	kegg
GO:0000791	euchromatin	http://amigo.geneontology.org/amigo/term/GO:0000791	33	1	0.173529	5.76272	0.159925	1	6908	TBP	CC
GO:0006338	chromatin remodeling	http://amigo.geneontology.org/amigo/term/GO:0006338	150	2	0.719157	2.78103	0.161738	1	1105;27443	CECR2;CHD1	BP
GO:0009225	nucleotide-sugar metabolic process	http://amigo.geneontology.org/amigo/term/GO:0009225	37	1	0.177392	5.63723	0.163087	1	56886	UGGT1	BP
GO:0030258	lipid modification	http://amigo.geneontology.org/amigo/term/GO:0030258	291	3	1.39517	2.15028	0.163506	1	2583;5159;79837	B4GALNT1;PIP4K2C;PDGFRB	BP
hsa00350	Tyrosine metabolism	http://www.kegg.jp/kegg-bin/show_pathway?hsa00350+3081	36	1	0.178337	5.60736	0.164063	1	3081	HGD	kegg
GO:0017156	calcium ion regulated exocytosis	http://amigo.geneontology.org/amigo/term/GO:0017156	152	2	0.728746	2.74444	0.165119	1	815;9515	CAMK2A;STXBP5L	BP
GO:0042805	actinin binding	http://amigo.geneontology.org/amigo/term/GO:0042805	39	1	0.18038	5.54386	0.16563	1	775	CACNA1C	MF
GO:0032103	positive regulation of response to external stimulus	http://amigo.geneontology.org/amigo/term/GO:0032103	293	3	1.40475	2.13561	0.165834	1	1594;5159;5734	CYP27B1;PDGFRB;PTGER4	BP
hsa04723	Retrograde endocannabinoid signaling	http://www.kegg.jp/kegg-bin/show_pathway?hsa04723+4710+775	148	2	0.733164	2.7279	0.166196	1	4710;775	CACNA1C;NDUFB4	kegg
GO:0072350	tricarboxylic acid metabolic process	http://amigo.geneontology.org/amigo/term/GO:0072350	38	1	0.182187	5.48888	0.16711	1	8801	SUCLG2	BP
GO:0072512	trivalent inorganic cation transport	http://amigo.geneontology.org/amigo/term/GO:0072512	38	1	0.182187	5.48888	0.16711	1	529	ATP6V1E1	BP
hsa04932	Non-alcoholic fatty liver disease (NAFLD)	http://www.kegg.jp/kegg-bin/show_pathway?hsa04932+1649+4710	149	2	0.738118	2.7096	0.167956	1	1649;4710	DDIT3;NDUFB4	kegg
GO:0010498	proteasomal protein catabolic process	http://amigo.geneontology.org/amigo/term/GO:0010498	449	4	2.15268	1.85815	0.168458	1	1649;5689;10956;56886	PSMB1;OS9;DDIT3;UGGT1	BP
GO:0048771	tissue remodeling	http://amigo.geneontology.org/amigo/term/GO:0048771	154	2	0.738335	2.7088	0.168513	1	1436;133522	PPARGC1B;CSF1R	BP
hsa04145	Phagosome	http://www.kegg.jp/kegg-bin/show_pathway?hsa04145+529+79659	152	2	0.752979	2.65612	0.173254	1	529;79659	DYNC2H1;ATP6V1E1	kegg
hsa04921	Oxytocin signaling pathway	http://www.kegg.jp/kegg-bin/show_pathway?hsa04921+775+815	152	2	0.752979	2.65612	0.173254	1	775;815	CAMK2A;CACNA1C	kegg
GO:0019894	kinesin binding	http://amigo.geneontology.org/amigo/term/GO:0019894	41	1	0.18963	5.27343	0.173355	1	3798	KIF5A	MF
GO:0006308	DNA catabolic process	http://amigo.geneontology.org/amigo/term/GO:0006308	40	1	0.191775	5.21444	0.175098	1	27443	CECR2	BP
GO:0140053	mitochondrial gene expression	http://amigo.geneontology.org/amigo/term/GO:0140053	159	2	0.762307	2.62362	0.177051	1	10102;133522	TSFM;PPARGC1B	BP
GO:0043028	cysteine-type endopeptidase regulator activity involved in apoptotic process	http://amigo.geneontology.org/amigo/term/GO:0043028	42	1	0.194255	5.14787	0.177191	1	23786	BCL2L13	MF
GO:0071772	response to BMP	http://amigo.geneontology.org/amigo/term/GO:0071772	160	2	0.767101	2.60722	0.178767	1	168667;285704	BMPER;RGMB	BP
GO:0000959	mitochondrial RNA metabolic process	http://amigo.geneontology.org/amigo/term/GO:0000959	41	1	0.19657	5.08726	0.179064	1	133522	PPARGC1B	BP
GO:0002931	response to ischemia	http://amigo.geneontology.org/amigo/term/GO:0002931	41	1	0.19657	5.08726	0.179064	1	815	CAMK2A	BP
GO:0003713	transcription coactivator activity	http://amigo.geneontology.org/amigo/term/GO:0003713	316	3	1.46154	2.05263	0.179474	1	6935;9440;133522	MED17;PPARGC1B;ZEB1	MF
GO:0015026	coreceptor activity	http://amigo.geneontology.org/amigo/term/GO:0015026	43	1	0.19888	5.02815	0.18101	1	285704	RGMB	MF
GO:0002791	regulation of peptide secretion	http://amigo.geneontology.org/amigo/term/GO:0002791	463	4	2.2198	1.80197	0.181673	1	775;1436;5734;9515	CSF1R;PTGER4;CACNA1C;STXBP5L	BP
hsa05219	Bladder cancer	http://www.kegg.jp/kegg-bin/show_pathway?hsa05219+1019	41	1	0.203106	4.92353	0.184668	1	1019	CDK4	kegg
GO:0048871	multicellular organismal homeostasis	http://amigo.geneontology.org/amigo/term/GO:0048871	470	4	2.25336	1.77513	0.18841	1	1436;1649;79071;133522	ELOVL6;PPARGC1B;CSF1R;DDIT3	BP
GO:0001047	core promoter binding	http://amigo.geneontology.org/amigo/term/GO:0001047	45	1	0.20813	4.80468	0.188595	1	6908	TBP	MF
GO:1990391	DNA repair complex	http://amigo.geneontology.org/amigo/term/GO:1990391	40	1	0.210338	4.75425	0.190472	1	91419	ATP23	CC
GO:0005085	guanyl-nucleotide exchange factor activity	http://amigo.geneontology.org/amigo/term/GO:0005085	329	3	1.52167	1.97152	0.194645	1	815;5159;115557	ARHGEF25;PDGFRB;CAMK2A	MF
GO:0006984	ER-nucleus signaling pathway	http://amigo.geneontology.org/amigo/term/GO:0006984	45	1	0.215747	4.63505	0.194739	1	1649	DDIT3	BP
GO:0010463	mesenchymal cell proliferation	http://amigo.geneontology.org/amigo/term/GO:0010463	45	1	0.215747	4.63505	0.194739	1	6935	ZEB1	BP
GO:0045023	G0 to G1 transition	http://amigo.geneontology.org/amigo/term/GO:0045023	45	1	0.215747	4.63505	0.194739	1	8317	CDC7	BP
GO:0005766	primary lysosome	http://amigo.geneontology.org/amigo/term/GO:0005766	155	2	0.815061	2.4538	0.195911	1	51816;387263	C6orf120;ADA2	CC
GO:0030705	cytoskeleton-dependent intracellular transport	http://amigo.geneontology.org/amigo/term/GO:0030705	170	2	0.815045	2.45385	0.196063	1	3798;79659	DYNC2H1;KIF5A	BP
GO:0035254	glutamate receptor binding	http://amigo.geneontology.org/amigo/term/GO:0035254	47	1	0.217381	4.60022	0.196111	1	815	CAMK2A	MF
GO:0019882	antigen processing and presentation	http://amigo.geneontology.org/amigo/term/GO:0019882	171	2	0.819839	2.4395	0.197804	1	3798;10540	KIF5A;DCTN2	BP
GO:0004713	protein tyrosine kinase activity	http://amigo.geneontology.org/amigo/term/GO:0004713	178	2	0.823272	2.42933	0.19896	1	1436;5159	CSF1R;PDGFRB	MF
GO:0044441	ciliary part	http://amigo.geneontology.org/amigo/term/GO:0044441	440	4	2.31372	1.72882	0.199848	1	3798;5145;27241;79659	DYNC2H1;PDE6A;KIF5A;BBS9	CC
hsa03050	Proteasome	http://www.kegg.jp/kegg-bin/show_pathway?hsa03050+5689	45	1	0.222921	4.48589	0.200795	1	5689	PSMB1	kegg
GO:0005911	cell-cell junction	http://amigo.geneontology.org/amigo/term/GO:0005911	441	4	2.31898	1.7249	0.200936	1	1004;1009;1019;25945	CDH11;CDK4;CDH6;NECTIN3	CC
hsa05225	Hepatocellular carcinoma	http://www.kegg.jp/kegg-bin/show_pathway?hsa05225+1019+55274	168	2	0.83224	2.40315	0.201953	1	1019;55274	PHF10;CDK4	kegg
GO:0032527	protein exit from endoplasmic reticulum	http://amigo.geneontology.org/amigo/term/GO:0032527	47	1	0.225336	4.43782	0.202466	1	10956	OS9	BP
GO:0060976	coronary vasculature development	http://amigo.geneontology.org/amigo/term/GO:0060976	47	1	0.225336	4.43782	0.202466	1	5159	PDGFRB	BP
GO:0070997	neuron death	http://amigo.geneontology.org/amigo/term/GO:0070997	325	3	1.55817	1.92533	0.204331	1	1649;2895;116986	AGAP2;DDIT3;GRID2	BP
hsa04930	Type II diabetes mellitus	http://www.kegg.jp/kegg-bin/show_pathway?hsa04930+775	46	1	0.227875	4.38837	0.204778	1	775	CACNA1C	kegg
GO:0001655	urogenital system development	http://amigo.geneontology.org/amigo/term/GO:0001655	326	3	1.56297	1.91942	0.205567	1	2028;5159;168667	ENPEP;BMPER;PDGFRB	BP
GO:0070888	E-box binding	http://amigo.geneontology.org/amigo/term/GO:0070888	50	1	0.231256	4.32421	0.207257	1	6935	ZEB1	MF
hsa05010	Alzheimer disease	http://www.kegg.jp/kegg-bin/show_pathway?hsa05010+4710+775	171	2	0.847101	2.36099	0.207403	1	4710;775	CACNA1C;NDUFB4	kegg
GO:0051427	hormone receptor binding	http://amigo.geneontology.org/amigo/term/GO:0051427	184	2	0.851022	2.35011	0.209097	1	9440;133522	MED17;PPARGC1B	MF
GO:0008237	metallopeptidase activity	http://amigo.geneontology.org/amigo/term/GO:0008237	185	2	0.855648	2.33741	0.210792	1	2028;91419	ENPEP;ATP23	MF
hsa01212	Fatty acid metabolism	http://www.kegg.jp/kegg-bin/show_pathway?hsa01212+79071	48	1	0.237783	4.20552	0.212687	1	79071	ELOVL6	kegg
hsa04330	Notch signaling pathway	http://www.kegg.jp/kegg-bin/show_pathway?hsa04330+196403	48	1	0.237783	4.20552	0.212687	1	196403	DTX3	kegg
hsa00230	Purine metabolism	http://www.kegg.jp/kegg-bin/show_pathway?hsa00230+5145+51816	174	2	0.861963	2.32029	0.212869	1	5145;51816	PDE6A;ADA2	kegg
GO:0060589	nucleoside-triphosphatase regulator activity	http://amigo.geneontology.org/amigo/term/GO:0060589	348	3	1.60954	1.86388	0.217375	1	9515;94134;116986	AGAP2;ARHGAP12;STXBP5L	MF
GO:0044309	neuron spine	http://amigo.geneontology.org/amigo/term/GO:0044309	167	2	0.878163	2.27748	0.21902	1	815;2895	CAMK2A;GRID2	CC
GO:0031201	SNARE complex	http://amigo.geneontology.org/amigo/term/GO:0031201	47	1	0.247148	4.04617	0.219927	1	9515	STXBP5L	CC
hsa05110	Vibrio cholerae infection	http://www.kegg.jp/kegg-bin/show_pathway?hsa05110+529	50	1	0.24769	4.0373	0.220518	1	529	ATP6V1E1	kegg
hsa05152	Tuberculosis	http://www.kegg.jp/kegg-bin/show_pathway?hsa05152+1594+815	179	2	0.886732	2.25547	0.222014	1	1594;815	CYP27B1;CAMK2A	kegg
GO:0005516	calmodulin binding	http://amigo.geneontology.org/amigo/term/GO:0005516	192	2	0.888023	2.25219	0.222698	1	775;815	CAMK2A;CACNA1C	MF
GO:0042393	histone binding	http://amigo.geneontology.org/amigo/term/GO:0042393	192	2	0.888023	2.25219	0.222698	1	1105;55274	PHF10;CHD1	MF
hsa05014	Amyotrophic lateral sclerosis (ALS)	http://www.kegg.jp/kegg-bin/show_pathway?hsa05014+6506	51	1	0.252644	3.95813	0.224406	1	6506	SLC1A2	kegg
GO:0060076	excitatory synapse	http://amigo.geneontology.org/amigo/term/GO:0060076	49	1	0.257664	3.88102	0.228148	1	2895	GRID2	CC
GO:0016469	proton-transporting two-sector ATPase complex	http://amigo.geneontology.org/amigo/term/GO:0016469	50	1	0.262923	3.8034	0.232227	1	529	ATP6V1E1	CC
GO:0070063	RNA polymerase binding	http://amigo.geneontology.org/amigo/term/GO:0070063	58	1	0.268257	3.72777	0.236242	1	2960	GTF2E1	MF
GO:0097110	scaffold protein binding	http://amigo.geneontology.org/amigo/term/GO:0097110	58	1	0.268257	3.72777	0.236242	1	2895	GRID2	MF
GO:0030964	NADH dehydrogenase complex	http://amigo.geneontology.org/amigo/term/GO:0030964	51	1	0.268181	3.72882	0.236284	1	4710	NDUFB4	CC
hsa05134	Legionellosis	http://www.kegg.jp/kegg-bin/show_pathway?hsa05134+23786	55	1	0.272459	3.67027	0.239768	1	23786	BCL2L13	kegg
GO:0000049	tRNA binding	http://amigo.geneontology.org/amigo/term/GO:0000049	59	1	0.272882	3.66459	0.239791	1	4234	METTL1	MF
GO:0044452	nucleolar part	http://amigo.geneontology.org/amigo/term/GO:0044452	178	2	0.936006	2.13674	0.240414	1	1105;79101	TAF1D;CHD1	CC
hsa04151	PI3K-Akt signaling pathway	http://www.kegg.jp/kegg-bin/show_pathway?hsa04151+1019+1436+5159	354	3	1.75365	1.71072	0.255131	1	1019;1436;5159	CDK4;CSF1R;PDGFRB	kegg
hsa04730	Long-term depression	http://www.kegg.jp/kegg-bin/show_pathway?hsa04730+2895	60	1	0.297229	3.36441	0.258554	1	2895	GRID2	kegg
hsa04024	cAMP signaling pathway	http://www.kegg.jp/kegg-bin/show_pathway?hsa04024+775+815	199	2	0.985808	2.02879	0.258888	1	775;815	CAMK2A;CACNA1C	kegg
GO:0031983	vesicle lumen	http://amigo.geneontology.org/amigo/term/GO:0031983	337	3	1.7721	1.69291	0.26066	1	5689;51816;387263	C6orf120;PSMB1;ADA2	CC
GO:0001882	nucleoside binding	http://amigo.geneontology.org/amigo/term/GO:0001882	384	3	1.77605	1.68914	0.261834	1	8801;116986;285282	AGAP2;SUCLG2;RABL3	MF
GO:0000790	nuclear chromatin	http://amigo.geneontology.org/amigo/term/GO:0000790	341	3	1.79313	1.67305	0.266377	1	6908;27443;55274	PHF10;TBP;CECR2	CC
GO:0045171	intercellular bridge	http://amigo.geneontology.org/amigo/term/GO:0045171	59	1	0.310249	3.22322	0.267995	1	8317	CDC7	CC
GO:0019001	guanyl nucleotide binding	http://amigo.geneontology.org/amigo/term/GO:0019001	390	3	1.8038	1.66316	0.269374	1	8801;116986;285282	AGAP2;SUCLG2;RABL3	MF
hsa04721	Synaptic vesicle cycle	http://www.kegg.jp/kegg-bin/show_pathway?hsa04721+529	63	1	0.31209	3.2042	0.269609	1	529	ATP6V1E1	kegg
hsa04015	Rap1 signaling pathway	http://www.kegg.jp/kegg-bin/show_pathway?hsa04015+1436+5159	206	2	1.02048	1.95985	0.271852	1	1436;5159	CSF1R;PDGFRB	kegg
GO:0016741	transferase activity, transferring one-carbon groups	http://amigo.geneontology.org/amigo/term/GO:0016741	221	2	1.02215	1.95666	0.272457	1	4234;25895	EEF1AKMT3;METTL1	MF
hsa04927	Cortisol synthesis and secretion	http://www.kegg.jp/kegg-bin/show_pathway?hsa04927+775	64	1	0.317044	3.15414	0.273258	1	775	CACNA1C	kegg
hsa04137	Mitophagy	http://www.kegg.jp/kegg-bin/show_pathway?hsa04137+23786	65	1	0.321998	3.10561	0.276889	1	23786	BCL2L13	kegg
hsa05230	Central carbon metabolism in cancer	http://www.kegg.jp/kegg-bin/show_pathway?hsa05230+5159	65	1	0.321998	3.10561	0.276889	1	5159	PDGFRB	kegg
GO:0098858	actin-based cell projection	http://amigo.geneontology.org/amigo/term/GO:0098858	197	2	1.03592	1.93066	0.277586	1	529;1836	SLC26A2;ATP6V1E1	CC
GO:0098978	glutamatergic synapse	http://amigo.geneontology.org/amigo/term/GO:0098978	350	3	1.84046	1.63003	0.2793	1	1009;2895;6506	CDH11;GRID2;SLC1A2	CC
hsa05221	Acute myeloid leukemia	http://www.kegg.jp/kegg-bin/show_pathway?hsa05221+1436	66	1	0.326951	3.05856	0.280502	1	1436	CSF1R	kegg
hsa05223	Non-small cell lung cancer	http://www.kegg.jp/kegg-bin/show_pathway?hsa05223+1019	66	1	0.326951	3.05856	0.280502	1	1019	CDK4	kegg
hsa04810	Regulation of actin cytoskeleton	http://www.kegg.jp/kegg-bin/show_pathway?hsa04810+5159+79837	213	2	1.05516	1.89544	0.284819	1	5159;79837	PIP4K2C;PDGFRB	kegg
hsa05120	Epithelial cell signaling in Helicobacter pylori infection	http://www.kegg.jp/kegg-bin/show_pathway?hsa05120+529	68	1	0.336859	2.9686	0.287677	1	529	ATP6V1E1	kegg
GO:0070491	repressing transcription factor binding	http://amigo.geneontology.org/amigo/term/GO:0070491	73	1	0.337634	2.96179	0.287811	1	6908	TBP	MF
GO:0052813	phosphatidylinositol bisphosphate kinase activity	http://amigo.geneontology.org/amigo/term/GO:0052813	74	1	0.342259	2.92176	0.291125	1	5159	PDGFRB	MF
GO:0003714	transcription corepressor activity	http://amigo.geneontology.org/amigo/term/GO:0003714	235	2	1.0869	1.84009	0.296528	1	1649;6935	DDIT3;ZEB1	MF
hsa04115	p53 signaling pathway	http://www.kegg.jp/kegg-bin/show_pathway?hsa04115+1019	72	1	0.356674	2.80368	0.301818	1	1019	CDK4	kegg
hsa04520	Adherens junction	http://www.kegg.jp/kegg-bin/show_pathway?hsa04520+25945	72	1	0.356674	2.80368	0.301818	1	25945	NECTIN3	kegg
hsa05412	Arrhythmogenic right ventricular cardiomyopathy (ARVC)	http://www.kegg.jp/kegg-bin/show_pathway?hsa05412+775	72	1	0.356674	2.80368	0.301818	1	775	CACNA1C	kegg
hsa05163	Human cytomegalovirus infection	http://www.kegg.jp/kegg-bin/show_pathway?hsa05163+1019+5734	225	2	1.11461	1.79435	0.307013	1	1019;5734	CDK4;PTGER4	kegg
hsa00562	Inositol phosphate metabolism	http://www.kegg.jp/kegg-bin/show_pathway?hsa00562+79837	74	1	0.366582	2.7279	0.308786	1	79837	PIP4K2C	kegg
GO:0051117	ATPase binding	http://amigo.geneontology.org/amigo/term/GO:0051117	80	1	0.37001	2.70263	0.31069	1	529	ATP6V1E1	MF
hsa04971	Gastric acid secretion	http://www.kegg.jp/kegg-bin/show_pathway?hsa04971+815	75	1	0.371536	2.69153	0.312244	1	815	CAMK2A	kegg
hsa05212	Pancreatic cancer	http://www.kegg.jp/kegg-bin/show_pathway?hsa05212+1019	75	1	0.371536	2.69153	0.312244	1	1019	CDK4	kegg
GO:0033267	axon part	http://amigo.geneontology.org/amigo/term/GO:0033267	374	3	1.96666	1.52543	0.314044	1	3798;6506;10540	KIF5A;DCTN2;SLC1A2	CC
hsa05220	Chronic myeloid leukemia	http://www.kegg.jp/kegg-bin/show_pathway?hsa05220+1019	76	1	0.376489	2.65612	0.315686	1	1019	CDK4	kegg
GO:0035004	phosphatidylinositol 3-kinase activity	http://amigo.geneontology.org/amigo/term/GO:0035004	82	1	0.37926	2.63671	0.317094	1	5159	PDGFRB	MF
hsa04014	Ras signaling pathway	http://www.kegg.jp/kegg-bin/show_pathway?hsa04014+1436+5159	232	2	1.14928	1.74021	0.319916	1	1436;5159	CSF1R;PDGFRB	kegg
hsa04260	Cardiac muscle contraction	http://www.kegg.jp/kegg-bin/show_pathway?hsa04260+775	78	1	0.386397	2.58801	0.322518	1	775	CACNA1C	kegg
hsa01521	EGFR tyrosine kinase inhibitor resistance	http://www.kegg.jp/kegg-bin/show_pathway?hsa01521+5159	79	1	0.391351	2.55525	0.32591	1	5159	PDGFRB	kegg
GO:0030165	PDZ domain binding	http://amigo.geneontology.org/amigo/term/GO:0030165	86	1	0.39776	2.51408	0.329725	1	2895	GRID2	MF
GO:0031594	neuromuscular junction	http://amigo.geneontology.org/amigo/term/GO:0031594	76	1	0.399643	2.50223	0.331153	1	9515	STXBP5L	CC
GO:0008135	translation factor activity, RNA binding	http://amigo.geneontology.org/amigo/term/GO:0008135	87	1	0.402386	2.48518	0.332847	1	10102	TSFM	MF
GO:0043292	contractile fiber	http://amigo.geneontology.org/amigo/term/GO:0043292	226	2	1.18841	1.68292	0.334105	1	775;115557	ARHGEF25;CACNA1C	CC
GO:0016746	transferase activity, transferring acyl groups	http://amigo.geneontology.org/amigo/term/GO:0016746	258	2	1.19328	1.67605	0.335821	1	55274;79071	ELOVL6;PHF10	MF
hsa04742	Taste transduction	http://www.kegg.jp/kegg-bin/show_pathway?hsa04742+775	83	1	0.411166	2.43211	0.339312	1	775	CACNA1C	kegg
hsa05410	Hypertrophic cardiomyopathy (HCM)	http://www.kegg.jp/kegg-bin/show_pathway?hsa05410+775	83	1	0.411166	2.43211	0.339312	1	775	CACNA1C	kegg
hsa04144	Endocytosis	http://www.kegg.jp/kegg-bin/show_pathway?hsa04144+116986+3798	244	2	1.20873	1.65463	0.341919	1	116986;3798	AGAP2;KIF5A	kegg
hsa04012	ErbB signaling pathway	http://www.kegg.jp/kegg-bin/show_pathway?hsa04012+815	85	1	0.421074	2.37488	0.345915	1	815	CAMK2A	kegg
GO:0043235	receptor complex	http://amigo.geneontology.org/amigo/term/GO:0043235	396	3	2.08235	1.44068	0.346047	1	1436;2895;5159	CSF1R;PDGFRB;GRID2	CC
GO:0051213	dioxygenase activity	http://amigo.geneontology.org/amigo/term/GO:0051213	92	1	0.425511	2.35011	0.348244	1	3081	HGD	MF
hsa05132	Salmonella infection	http://www.kegg.jp/kegg-bin/show_pathway?hsa05132+79659	86	1	0.426028	2.34727	0.349192	1	79659	DYNC2H1	kegg
hsa04540	Gap junction	http://www.kegg.jp/kegg-bin/show_pathway?hsa04540+5159	88	1	0.435935	2.29392	0.3557	1	5159	PDGFRB	kegg
hsa04727	GABAergic synapse	http://www.kegg.jp/kegg-bin/show_pathway?hsa04727+775	88	1	0.435935	2.29392	0.3557	1	775	CACNA1C	kegg
GO:0004497	monooxygenase activity	http://amigo.geneontology.org/amigo/term/GO:0004497	95	1	0.439387	2.2759	0.357313	1	1594	CYP27B1	MF
hsa05323	Rheumatoid arthritis	http://www.kegg.jp/kegg-bin/show_pathway?hsa05323+529	90	1	0.445843	2.24294	0.362143	1	529	ATP6V1E1	kegg
hsa05414	Dilated cardiomyopathy (DCM)	http://www.kegg.jp/kegg-bin/show_pathway?hsa05414+775	90	1	0.445843	2.24294	0.362143	1	775	CACNA1C	kegg
GO:0016757	transferase activity, transferring glycosyl groups	http://amigo.geneontology.org/amigo/term/GO:0016757	277	2	1.28116	1.56109	0.367834	1	2583;56886	B4GALNT1;UGGT1	MF
hsa05222	Small cell lung cancer	http://www.kegg.jp/kegg-bin/show_pathway?hsa05222+1019	93	1	0.460704	2.17059	0.371692	1	1019	CDK4	kegg
GO:0005776	autophagosome	http://amigo.geneontology.org/amigo/term/GO:0005776	88	1	0.462744	2.16102	0.372483	1	79837	PIP4K2C	CC
GO:1905368	peptidase complex	http://amigo.geneontology.org/amigo/term/GO:1905368	89	1	0.468003	2.13674	0.375812	1	5689	PSMB1	CC
GO:0000149	SNARE binding	http://amigo.geneontology.org/amigo/term/GO:0000149	102	1	0.471762	2.11971	0.377997	1	9515	STXBP5L	MF
GO:0050839	cell adhesion molecule binding	http://amigo.geneontology.org/amigo/term/GO:0050839	478	3	2.21081	1.35697	0.381388	1	1004;1009;25945	CDH11;CDH6;NECTIN3	MF
hsa04640	Hematopoietic cell lineage	http://www.kegg.jp/kegg-bin/show_pathway?hsa04640+1436	97	1	0.480519	2.08108	0.384207	1	1436	CSF1R	kegg
GO:1902493	acetyltransferase complex	http://amigo.geneontology.org/amigo/term/GO:1902493	92	1	0.483778	2.06706	0.385695	1	55274	PHF10	CC
hsa01522	Endocrine resistance	http://www.kegg.jp/kegg-bin/show_pathway?hsa01522+1019	98	1	0.485473	2.05985	0.387297	1	1019	CDK4	kegg
GO:0016651	oxidoreductase activity, acting on NAD(P)H	http://amigo.geneontology.org/amigo/term/GO:0016651	106	1	0.490263	2.03972	0.38952	1	4710	NDUFB4	MF
hsa04070	Phosphatidylinositol signaling system	http://www.kegg.jp/kegg-bin/show_pathway?hsa04070+79837	99	1	0.490427	2.03904	0.390373	1	79837	PIP4K2C	kegg
hsa04933	AGE-RAGE signaling pathway in diabetic complications	http://www.kegg.jp/kegg-bin/show_pathway?hsa04933+1019	99	1	0.490427	2.03904	0.390373	1	1019	CDK4	kegg
hsa05231	Choline metabolism in cancer	http://www.kegg.jp/kegg-bin/show_pathway?hsa05231+5159	99	1	0.490427	2.03904	0.390373	1	5159	PDGFRB	kegg
hsa04066	HIF-1 signaling pathway	http://www.kegg.jp/kegg-bin/show_pathway?hsa04066+815	100	1	0.495381	2.01865	0.393434	1	815	CAMK2A	kegg
GO:0003924	GTPase activity	http://amigo.geneontology.org/amigo/term/GO:0003924	293	2	1.35516	1.47584	0.394351	1	116986;285282	AGAP2;RABL3	MF
hsa04660	T cell receptor signaling pathway	http://www.kegg.jp/kegg-bin/show_pathway?hsa04660+1019	101	1	0.500335	1.99866	0.396479	1	1019	CDK4	kegg
hsa04916	Melanogenesis	http://www.kegg.jp/kegg-bin/show_pathway?hsa04916+815	101	1	0.500335	1.99866	0.396479	1	815	CAMK2A	kegg
GO:0008238	exopeptidase activity	http://amigo.geneontology.org/amigo/term/GO:0008238	110	1	0.508763	1.96555	0.400835	1	2028	ENPEP	MF
hsa04080	Neuroactive ligand-receptor interaction	http://www.kegg.jp/kegg-bin/show_pathway?hsa04080+2895+5734	277	2	1.37221	1.45751	0.401265	1	2895;5734	PTGER4;GRID2	kegg
hsa04922	Glucagon signaling pathway	http://www.kegg.jp/kegg-bin/show_pathway?hsa04922+815	103	1	0.510242	1.95985	0.402526	1	815	CAMK2A	kegg
GO:0098798	mitochondrial protein complex	http://amigo.geneontology.org/amigo/term/GO:0098798	266	2	1.39875	1.42985	0.409917	1	4710;8801	SUCLG2;NDUFB4	CC
GO:0070469	respiratory chain	http://amigo.geneontology.org/amigo/term/GO:0070469	100	1	0.525846	1.9017	0.411305	1	4710	NDUFB4	CC
hsa04928	Parathyroid hormone synthesis, secretion and action	http://www.kegg.jp/kegg-bin/show_pathway?hsa04928+1594	106	1	0.525104	1.90439	0.411485	1	1594	CYP27B1	kegg
GO:0031072	heat shock protein binding	http://amigo.geneontology.org/amigo/term/GO:0031072	114	1	0.527264	1.89658	0.411942	1	25895	EEF1AKMT3	MF
hsa04931	Insulin resistance	http://www.kegg.jp/kegg-bin/show_pathway?hsa04931+133522	107	1	0.530058	1.88659	0.414443	1	133522	PPARGC1B	kegg
GO:0030594	neurotransmitter receptor activity	http://amigo.geneontology.org/amigo/term/GO:0030594	116	1	0.536514	1.86388	0.41742	1	2895	GRID2	MF
GO:0016798	hydrolase activity, acting on glycosyl bonds	http://amigo.geneontology.org/amigo/term/GO:0016798	117	1	0.541139	1.84795	0.42014	1	84569	LYZL1	MF
GO:0051082	unfolded protein binding	http://amigo.geneontology.org/amigo/term/GO:0051082	118	1	0.545764	1.83229	0.422848	1	56886	UGGT1	MF
GO:1990204	oxidoreductase complex	http://amigo.geneontology.org/amigo/term/GO:1990204	107	1	0.562655	1.77729	0.432852	1	4710	NDUFB4	CC
hsa04726	Serotonergic synapse	http://www.kegg.jp/kegg-bin/show_pathway?hsa04726+775	115	1	0.569688	1.75535	0.437587	1	775	CACNA1C	kegg
GO:0002020	protease binding	http://amigo.geneontology.org/amigo/term/GO:0002020	124	1	0.573515	1.74363	0.438835	1	10956	OS9	MF
GO:0015631	tubulin binding	http://amigo.geneontology.org/amigo/term/GO:0015631	321	2	1.48466	1.34711	0.439541	1	3798;85459	CEP295;KIF5A	MF
GO:0019955	cytokine binding	http://amigo.geneontology.org/amigo/term/GO:0019955	127	1	0.58739	1.70245	0.446664	1	1436	CSF1R	MF
GO:0019898	extrinsic component of membrane	http://amigo.geneontology.org/amigo/term/GO:0019898	287	2	1.50918	1.32523	0.448123	1	1004;1009	CDH11;CDH6	CC
GO:0034708	methyltransferase complex	http://amigo.geneontology.org/amigo/term/GO:0034708	116	1	0.609981	1.63939	0.459422	1	4234	METTL1	CC
GO:0035326	enhancer binding	http://amigo.geneontology.org/amigo/term/GO:0035326	132	1	0.610516	1.63796	0.459476	1	1044	CDX1	MF
GO:0070851	growth factor receptor binding	http://amigo.geneontology.org/amigo/term/GO:0070851	132	1	0.610516	1.63796	0.459476	1	5159	PDGFRB	MF
GO:0043025	neuronal cell body	http://amigo.geneontology.org/amigo/term/GO:0043025	486	3	2.55561	1.17389	0.474195	1	775;3798;345193	LRIT3;KIF5A;CACNA1C	CC
GO:0019838	growth factor binding	http://amigo.geneontology.org/amigo/term/GO:0019838	138	1	0.638267	1.56674	0.474465	1	5159	PDGFRB	MF
GO:0046906	tetrapyrrole binding	http://amigo.geneontology.org/amigo/term/GO:0046906	138	1	0.638267	1.56674	0.474465	1	1594	CYP27B1	MF
GO:0005788	endoplasmic reticulum lumen	http://amigo.geneontology.org/amigo/term/GO:0005788	306	2	1.60909	1.24294	0.481522	1	10956;56886	OS9;UGGT1	CC
GO:0140030	modification-dependent protein binding	http://amigo.geneontology.org/amigo/term/GO:0140030	142	1	0.656767	1.52261	0.48423	1	1105	CHD1	MF
GO:0016810	hydrolase activity, acting on carbon-nitrogen (but not peptide) bonds	http://amigo.geneontology.org/amigo/term/GO:0016810	147	1	0.679893	1.47082	0.496186	1	51816	ADA2	MF
GO:0005506	iron ion binding	http://amigo.geneontology.org/amigo/term/GO:0005506	148	1	0.684518	1.46088	0.498545	1	1594	CYP27B1	MF
GO:0016874	ligase activity	http://amigo.geneontology.org/amigo/term/GO:0016874	151	1	0.698393	1.43186	0.505555	1	8801	SUCLG2	MF
GO:0042383	sarcolemma	http://amigo.geneontology.org/amigo/term/GO:0042383	134	1	0.704633	1.41918	0.508949	1	775	CACNA1C	CC
GO:0042578	phosphoric ester hydrolase activity	http://amigo.geneontology.org/amigo/term/GO:0042578	370	2	1.7113	1.16871	0.514102	1	5145;10106	CTDSP2;PDE6A	MF
GO:0005819	spindle	http://amigo.geneontology.org/amigo/term/GO:0005819	328	2	1.72477	1.15957	0.518666	1	8317;85459	CEP295;CDC7	CC
GO:0016705	oxidoreductase activity, acting on paired donors, with incorporation or reduction of molecular oxygen	http://amigo.geneontology.org/amigo/term/GO:0016705	157	1	0.726144	1.37714	0.519287	1	1594	CYP27B1	MF
GO:0097730	non-motile cilium	http://amigo.geneontology.org/amigo/term/GO:0097730	140	1	0.736184	1.35836	0.524447	1	5145	PDE6A	CC
GO:1990351	transporter complex	http://amigo.geneontology.org/amigo/term/GO:1990351	332	2	1.74581	1.1456	0.525235	1	775;2895	CACNA1C;GRID2	CC
GO:0098862	cluster of actin-based cell projections	http://amigo.geneontology.org/amigo/term/GO:0098862	143	1	0.75196	1.32986	0.532015	1	2028	ENPEP	CC
GO:0017048	Rho GTPase binding	http://amigo.geneontology.org/amigo/term/GO:0017048	175	1	0.809396	1.23549	0.558276	1	115557	ARHGEF25	MF
GO:0031227	intrinsic component of endoplasmic reticulum membrane	http://amigo.geneontology.org/amigo/term/GO:0031227	154	1	0.809803	1.23487	0.558767	1	79071	ELOVL6	CC
GO:0019902	phosphatase binding	http://amigo.geneontology.org/amigo/term/GO:0019902	178	1	0.823272	1.21467	0.564464	1	1436	CSF1R	MF
GO:0017137	Rab GTPase binding	http://amigo.geneontology.org/amigo/term/GO:0017137	183	1	0.846397	1.18148	0.57459	1	9515	STXBP5L	MF
GO:0140097	catalytic activity, acting on DNA	http://amigo.geneontology.org/amigo/term/GO:0140097	184	1	0.851022	1.17506	0.576587	1	1105	CHD1	MF
GO:0030427	site of polarized growth	http://amigo.geneontology.org/amigo/term/GO:0030427	166	1	0.872904	1.1456	0.58624	1	10540	DCTN2	CC
GO:0031225	anchored component of membrane	http://amigo.geneontology.org/amigo/term/GO:0031225	167	1	0.878163	1.13874	0.588452	1	285704	RGMB	CC
GO:0004175	endopeptidase activity	http://amigo.geneontology.org/amigo/term/GO:0004175	436	2	2.01655	0.991791	0.603992	1	5689;91419	ATP23;PSMB1	MF
GO:0031514	motile cilium	http://amigo.geneontology.org/amigo/term/GO:0031514	178	1	0.936006	1.06837	0.612033	1	79659	DYNC2H1	CC
GO:0001228	DNA-binding transcription activator activity, RNA polymerase II-specific	http://amigo.geneontology.org/amigo/term/GO:0001228	444	2	2.05355	0.973921	0.614019	1	1044;1649	DDIT3;CDX1	MF
GO:0019207	kinase regulator activity	http://amigo.geneontology.org/amigo/term/GO:0019207	204	1	0.943525	1.05986	0.614652	1	1019	CDK4	MF
GO:0101002	ficolin-1-rich granule	http://amigo.geneontology.org/amigo/term/GO:0101002	183	1	0.962298	1.03918	0.622309	1	5689	PSMB1	CC
GO:0005774	vacuolar membrane	http://amigo.geneontology.org/amigo/term/GO:0005774	397	2	2.08761	0.958034	0.623571	1	529;2028	ENPEP;ATP6V1E1	CC
GO:0000287	magnesium ion binding	http://amigo.geneontology.org/amigo/term/GO:0000287	211	1	0.975901	1.02469	0.627163	1	8801	SUCLG2	MF
GO:0061134	peptidase regulator activity	http://amigo.geneontology.org/amigo/term/GO:0061134	212	1	0.980526	1.01986	0.628918	1	23786	BCL2L13	MF
GO:0022803	passive transmembrane transporter activity	http://amigo.geneontology.org/amigo/term/GO:0022803	457	2	2.11368	0.946217	0.629909	1	775;2895	CACNA1C;GRID2	MF
GO:0005539	glycosaminoglycan binding	http://amigo.geneontology.org/amigo/term/GO:0005539	219	1	1.0129	0.987263	0.640974	1	51816	ADA2	MF
GO:0046982	protein heterodimerization activity	http://amigo.geneontology.org/amigo/term/GO:0046982	468	2	2.16456	0.923977	0.642964	1	1649;8801	DDIT3;SUCLG2	MF
GO:0019867	outer membrane	http://amigo.geneontology.org/amigo/term/GO:0019867	206	1	1.08324	0.923154	0.666238	1	1594	CYP27B1	CC
GO:1901681	sulfur compound binding	http://amigo.geneontology.org/amigo/term/GO:1901681	240	1	1.11003	0.900877	0.67488	1	51816	ADA2	MF
GO:0016323	basolateral plasma membrane	http://amigo.geneontology.org/amigo/term/GO:0016323	216	1	1.13583	0.880416	0.683736	1	65012	SLC26A10	CC
GO:0005635	nuclear envelope	http://amigo.geneontology.org/amigo/term/GO:0005635	455	2	2.3926	0.835911	0.697751	1	1019;4710	CDK4;NDUFB4	CC
GO:0031300	intrinsic component of organelle membrane	http://amigo.geneontology.org/amigo/term/GO:0031300	227	1	1.19367	0.837752	0.701945	1	2583	B4GALNT1	CC
GO:0044455	mitochondrial membrane part	http://amigo.geneontology.org/amigo/term/GO:0044455	229	1	1.20419	0.830436	0.705144	1	4710	NDUFB4	CC
GO:0005759	mitochondrial matrix	http://amigo.geneontology.org/amigo/term/GO:0005759	462	2	2.42941	0.823246	0.705858	1	8801;10102	TSFM;SUCLG2	CC
GO:0030246	carbohydrate binding	http://amigo.geneontology.org/amigo/term/GO:0030246	264	1	1.22103	0.818979	0.709788	1	10956	OS9	MF
GO:0001664	G protein-coupled receptor binding	http://amigo.geneontology.org/amigo/term/GO:0001664	266	1	1.23028	0.812822	0.712525	1	51816	ADA2	MF
GO:0001227	DNA-binding transcription repressor activity, RNA polymerase II-specific	http://amigo.geneontology.org/amigo/term/GO:0001227	267	1	1.23491	0.809777	0.713884	1	6935	ZEB1	MF
GO:0099568	cytoplasmic region	http://amigo.geneontology.org/amigo/term/GO:0099568	479	2	2.5188	0.794028	0.724814	1	3798;79659	DYNC2H1;KIF5A	CC
GO:0005770	late endosome	http://amigo.geneontology.org/amigo/term/GO:0005770	242	1	1.27255	0.785826	0.725128	1	1649	DDIT3	CC
GO:0015629	actin cytoskeleton	http://amigo.geneontology.org/amigo/term/GO:0015629	482	2	2.53458	0.789086	0.728053	1	10540;10677	AVIL;DCTN2	CC
GO:0000151	ubiquitin ligase complex	http://amigo.geneontology.org/amigo/term/GO:0000151	273	1	1.43556	0.696593	0.767573	1	10956	OS9	CC
GO:0030139	endocytic vesicle	http://amigo.geneontology.org/amigo/term/GO:0030139	289	1	1.51969	0.658027	0.786892	1	815	CAMK2A	CC
GO:0140098	catalytic activity, acting on RNA	http://amigo.geneontology.org/amigo/term/GO:0140098	350	1	1.61879	0.617744	0.807184	1	4234	METTL1	MF
GO:0098589	membrane region	http://amigo.geneontology.org/amigo/term/GO:0098589	324	1	1.70374	0.586944	0.823826	1	285704	RGMB	CC
GO:0098687	chromosomal region	http://amigo.geneontology.org/amigo/term/GO:0098687	331	1	1.74055	0.574531	0.83042	1	10540	DCTN2	CC
GO:0031252	cell leading edge	http://amigo.geneontology.org/amigo/term/GO:0031252	393	1	2.06657	0.483893	0.879187	1	6506	SLC1A2	CC
GO:0030055	cell-substrate junction	http://amigo.geneontology.org/amigo/term/GO:0030055	411	1	2.16123	0.4627	0.890558	1	5159	PDGFRB	CC
GO:0005743	mitochondrial inner membrane	http://amigo.geneontology.org/amigo/term/GO:0005743	455	1	2.3926	0.417956	0.914117	1	4710	NDUFB4	CC
GO:0098552	side of membrane	http://amigo.geneontology.org/amigo/term/GO:0098552	481	1	2.52932	0.395363	0.925618	1	2028	ENPEP	CC
GO:0098793	presynapse	http://amigo.geneontology.org/amigo/term/GO:0098793	483	1	2.53984	0.393726	0.926437	1	6506	SLC1A2	CC

## Sheet: adaptation_HRR
geneSet	description	link	size	overlap	expect	enrichmentRatio	pValue	FDR	overlapId	userId	group
GO:0061134	peptidase regulator activity	http://amigo.geneontology.org/amigo/term/GO:0061134	212	7	0.258033	27.1283	2.31191e-09	6.51959e-07	12;866;5104;5267;51156;145264;256394	SERPINA10;SERPINA6;SERPINA11;SERPINA12;SERPINA5;SERPINA4;SERPINA3	MF
GO:0051346	negative regulation of hydrolase activity	http://amigo.geneontology.org/amigo/term/GO:0051346	432	8	0.437572	18.2827	2.64467e-09	2.24797e-06	12;866;5104;5267;51156;57718;145264;256394	PPP4R4;SERPINA10;SERPINA6;SERPINA11;SERPINA12;SERPINA5;SERPINA4;SERPINA3	BP
GO:0045861	negative regulation of proteolysis	http://amigo.geneontology.org/amigo/term/GO:0045861	337	7	0.341346	20.507	1.63407e-08	6.94482e-06	12;866;5104;5267;51156;145264;256394	SERPINA10;SERPINA6;SERPINA11;SERPINA12;SERPINA5;SERPINA4;SERPINA3	BP
GO:0004857	enzyme inhibitor activity	http://amigo.geneontology.org/amigo/term/GO:0004857	361	7	0.439387	15.9313	9.1786e-08	1.29418e-05	12;866;5104;5267;51156;145264;256394	SERPINA10;SERPINA6;SERPINA11;SERPINA12;SERPINA5;SERPINA4;SERPINA3	MF
GO:0052547	regulation of peptidase activity	http://amigo.geneontology.org/amigo/term/GO:0052547	418	7	0.423391	16.5332	7.18512e-08	2.03578e-05	12;866;5104;5267;51156;145264;256394	SERPINA10;SERPINA6;SERPINA11;SERPINA12;SERPINA5;SERPINA4;SERPINA3	BP
GO:0021915	neural tube development	http://amigo.geneontology.org/amigo/term/GO:0021915	161	3	0.163077	18.3963	0.000521314	0.110779	7291;145258;222894	FERD3L;TWIST1;GSC	BP
GO:0060485	mesenchyme development	http://amigo.geneontology.org/amigo/term/GO:0060485	262	3	0.265379	11.3046	0.00212781	0.361727	7291;25937;145258	WWTR1;TWIST1;GSC	BP
GO:0031091	platelet alpha granule	http://amigo.geneontology.org/amigo/term/GO:0031091	91	2	0.0902867	22.1516	0.00346127	0.595338	12;5104	SERPINA5;SERPINA3	CC
GO:0019216	regulation of lipid metabolic process	http://amigo.geneontology.org/amigo/term/GO:0019216	382	3	0.386927	7.7534	0.00615151	0.756716	12;7291;145264	TWIST1;SERPINA12;SERPINA3	BP
GO:0048706	embryonic skeletal system development	http://amigo.geneontology.org/amigo/term/GO:0048706	125	2	0.126612	15.7963	0.00690666	0.756716	7291;145258	TWIST1;GSC	BP
GO:0002576	platelet degranulation	http://amigo.geneontology.org/amigo/term/GO:0002576	127	2	0.128638	15.5475	0.00712203	0.756716	12;5267	SERPINA4;SERPINA3	BP
hsa04392	Hippo signaling pathway	http://www.kegg.jp/kegg-bin/show_pathway?hsa04392+25937	29	1	0.0116481	85.8506	0.0116045	1	25937	WWTR1	kegg
GO:0048017	inositol lipid-mediated signaling	http://amigo.geneontology.org/amigo/term/GO:0048017	165	2	0.167128	11.9669	0.0117795	1	7291;145264	TWIST1;SERPINA12	BP
GO:0009566	fertilization	http://amigo.geneontology.org/amigo/term/GO:0009566	176	2	0.17827	11.2189	0.0133219	1	5104;51156	SERPINA10;SERPINA5	BP
GO:0048863	stem cell differentiation	http://amigo.geneontology.org/amigo/term/GO:0048863	202	2	0.204605	9.77492	0.0172974	1	7291;145258	TWIST1;GSC	BP
GO:0043583	ear development	http://amigo.geneontology.org/amigo/term/GO:0043583	212	2	0.214734	9.31384	0.0189462	1	7291;145258	TWIST1;GSC	BP
GO:0023019	signal transduction involved in regulation of gene expression	http://amigo.geneontology.org/amigo/term/GO:0023019	20	1	0.020258	49.3633	0.020077	1	145258	GSC	BP
GO:0042827	platelet dense granule	http://amigo.geneontology.org/amigo/term/GO:0042827	21	1	0.0208354	47.9952	0.0206503	1	5267	SERPINA4	CC
GO:0006352	DNA-templated transcription, initiation	http://amigo.geneontology.org/amigo/term/GO:0006352	231	2	0.233979	8.54776	0.0222556	1	7291;25937	WWTR1;TWIST1	BP
GO:0048705	skeletal system morphogenesis	http://amigo.geneontology.org/amigo/term/GO:0048705	234	2	0.237018	8.43818	0.0227989	1	7291;145258	TWIST1;GSC	BP
GO:0090596	sensory organ morphogenesis	http://amigo.geneontology.org/amigo/term/GO:0090596	250	2	0.253224	7.89813	0.0257891	1	7291;145258	TWIST1;GSC	BP
GO:0071684	organism emergence from protective structure	http://amigo.geneontology.org/amigo/term/GO:0071684	26	1	0.0263353	37.9718	0.0260263	1	57718	PPP4R4	BP
GO:0005539	glycosaminoglycan binding	http://amigo.geneontology.org/amigo/term/GO:0005539	219	2	0.266553	7.5032	0.0283481	1	5104;51156	SERPINA10;SERPINA5	MF
GO:0050997	quaternary ammonium group binding	http://amigo.geneontology.org/amigo/term/GO:0050997	26	1	0.0316456	31.6	0.0311999	1	5104	SERPINA5	MF
hsa04610	Complement and coagulation cascades	http://www.kegg.jp/kegg-bin/show_pathway?hsa04610+5104	79	1	0.0317312	31.5148	0.0314009	1	5104	SERPINA5	kegg
GO:0043425	bHLH transcription factor binding	http://amigo.geneontology.org/amigo/term/GO:0043425	28	1	0.0340798	29.3429	0.0335619	1	7291	TWIST1	MF
GO:1901681	sulfur compound binding	http://amigo.geneontology.org/amigo/term/GO:1901681	240	2	0.292113	6.84667	0.0335629	1	5104;51156	SERPINA10;SERPINA5	MF
GO:0005788	endoplasmic reticulum lumen	http://amigo.geneontology.org/amigo/term/GO:0005788	306	2	0.303602	6.58758	0.035195	1	51156;92949	ADAMTSL1;SERPINA10	CC
GO:0008202	steroid metabolic process	http://amigo.geneontology.org/amigo/term/GO:0008202	307	2	0.31096	6.4317	0.0376501	1	866;145264	SERPINA6;SERPINA12	BP
GO:0035329	hippo signaling	http://amigo.geneontology.org/amigo/term/GO:0035329	38	1	0.0384901	25.9807	0.0378239	1	25937	WWTR1	BP
GO:0017145	stem cell division	http://amigo.geneontology.org/amigo/term/GO:0017145	40	1	0.0405159	24.6817	0.0397772	1	25937	WWTR1	BP
GO:0001227	DNA-binding transcription repressor activity, RNA polymerase II-specific	http://amigo.geneontology.org/amigo/term/GO:0001227	267	2	0.324976	6.15431	0.040781	1	145258;222894	FERD3L;GSC	MF
GO:0050817	coagulation	http://amigo.geneontology.org/amigo/term/GO:0050817	326	2	0.330205	6.05685	0.0419967	1	5104;51156	SERPINA10;SERPINA5	BP
GO:0031983	vesicle lumen	http://amigo.geneontology.org/amigo/term/GO:0031983	337	2	0.334359	5.9816	0.042004	1	12;5267	SERPINA4;SERPINA3	CC
GO:1903293	phosphatase complex	http://amigo.geneontology.org/amigo/term/GO:1903293	47	1	0.0466316	21.4447	0.0456851	1	57718	PPP4R4	CC
GO:0005667	transcription factor complex	http://amigo.geneontology.org/amigo/term/GO:0005667	355	2	0.352217	5.67831	0.0461751	1	25937;145258	WWTR1;GSC	CC
GO:0062012	regulation of small molecule metabolic process	http://amigo.geneontology.org/amigo/term/GO:0062012	344	2	0.348437	5.73992	0.0462839	1	7291;145264	TWIST1;SERPINA12	BP
GO:0001701	in utero embryonic development	http://amigo.geneontology.org/amigo/term/GO:0001701	345	2	0.34945	5.72329	0.0465267	1	7291;57718	TWIST1;PPP4R4	BP
GO:0019840	isoprenoid binding	http://amigo.geneontology.org/amigo/term/GO:0019840	44	1	0.053554	18.6727	0.0522651	1	5104	SERPINA5	MF
GO:0001503	ossification	http://amigo.geneontology.org/amigo/term/GO:0001503	371	2	0.375785	5.32219	0.0530092	1	7291;25937	WWTR1;TWIST1	BP
GO:0003170	heart valve development	http://amigo.geneontology.org/amigo/term/GO:0003170	56	1	0.0567223	17.6298	0.0552706	1	7291	TWIST1	BP
GO:0007517	muscle organ development	http://amigo.geneontology.org/amigo/term/GO:0007517	380	2	0.384901	5.19614	0.0553265	1	7291;145258	TWIST1;GSC	BP
GO:0045171	intercellular bridge	http://amigo.geneontology.org/amigo/term/GO:0045171	59	1	0.0585376	17.0831	0.0570442	1	84643	KIF2B	CC
GO:0070888	E-box binding	http://amigo.geneontology.org/amigo/term/GO:0070888	50	1	0.0608569	16.432	0.0591912	1	7291	TWIST1	MF
hsa04390	Hippo signaling pathway	http://www.kegg.jp/kegg-bin/show_pathway?hsa04390+25937	154	1	0.0618557	16.1667	0.060597	1	25937	WWTR1	kegg
GO:0060249	anatomical structure homeostasis	http://amigo.geneontology.org/amigo/term/GO:0060249	408	2	0.413262	4.83954	0.0627653	1	12;25937	WWTR1;SERPINA3	BP
GO:0051865	protein autoubiquitination	http://amigo.geneontology.org/amigo/term/GO:0051865	65	1	0.0658383	15.1887	0.0638827	1	11342	RNF13	BP
GO:1904888	cranial skeletal system development	http://amigo.geneontology.org/amigo/term/GO:1904888	66	1	0.0668512	14.9586	0.0648351	1	7291	TWIST1	BP
GO:0042326	negative regulation of phosphorylation	http://amigo.geneontology.org/amigo/term/GO:0042326	423	2	0.428456	4.66793	0.0668877	1	7291;25937	WWTR1;TWIST1	BP
GO:0048568	embryonic organ development	http://amigo.geneontology.org/amigo/term/GO:0048568	423	2	0.428456	4.66793	0.0668877	1	7291;145258	TWIST1;GSC	BP
GO:0050000	chromosome localization	http://amigo.geneontology.org/amigo/term/GO:0050000	78	1	0.079006	12.6573	0.0761933	1	84643	KIF2B	BP
GO:0032602	chemokine production	http://amigo.geneontology.org/amigo/term/GO:0032602	79	1	0.0800189	12.497	0.0771339	1	7291	TWIST1	BP
GO:0198738	cell-cell signaling by wnt	http://amigo.geneontology.org/amigo/term/GO:0198738	460	2	0.465933	4.29246	0.0774406	1	25937;145258	WWTR1;GSC	BP
hsa05205	Proteoglycans in cancer	http://www.kegg.jp/kegg-bin/show_pathway?hsa05205+7291	201	1	0.0807337	12.3864	0.0785908	1	7291	TWIST1	kegg
GO:0048871	multicellular organismal homeostasis	http://amigo.geneontology.org/amigo/term/GO:0048871	470	2	0.476062	4.20113	0.080382	1	12;25937	WWTR1;SERPINA3	BP
GO:0031012	extracellular matrix	http://amigo.geneontology.org/amigo/term/GO:0031012	496	2	0.492112	4.06411	0.0837126	1	12;5104	SERPINA5;SERPINA3	CC
GO:0050878	regulation of body fluid levels	http://amigo.geneontology.org/amigo/term/GO:0050878	483	2	0.48923	4.08806	0.0842597	1	5104;51156	SERPINA10;SERPINA5	BP
GO:0070491	repressing transcription factor binding	http://amigo.geneontology.org/amigo/term/GO:0070491	73	1	0.088851	11.2548	0.0853063	1	145258	GSC	MF
GO:0070405	ammonium ion binding	http://amigo.geneontology.org/amigo/term/GO:0070405	74	1	0.0900682	11.1027	0.0864262	1	5104	SERPINA5	MF
GO:0060021	roof of mouth development	http://amigo.geneontology.org/amigo/term/GO:0060021	89	1	0.0901479	11.0929	0.0864916	1	7291	TWIST1	BP
GO:0019208	phosphatase regulator activity	http://amigo.geneontology.org/amigo/term/GO:0019208	88	1	0.107108	9.33636	0.101972	1	57718	PPP4R4	MF
GO:0072562	blood microparticle	http://amigo.geneontology.org/amigo/term/GO:0072562	108	1	0.107153	9.33241	0.102175	1	12	SERPINA3	CC
GO:0031109	microtubule polymerization or depolymerization	http://amigo.geneontology.org/amigo/term/GO:0031109	108	1	0.109393	9.14136	0.104028	1	84643	KIF2B	BP
GO:0005496	steroid binding	http://amigo.geneontology.org/amigo/term/GO:0005496	92	1	0.111977	8.93043	0.106368	1	866	SERPINA6	MF
GO:0006638	neutral lipid metabolic process	http://amigo.geneontology.org/amigo/term/GO:0006638	120	1	0.121548	8.22722	0.114941	1	145264	SERPINA12	BP
GO:0042476	odontogenesis	http://amigo.geneontology.org/amigo/term/GO:0042476	126	1	0.127625	7.83545	0.120351	1	7291	TWIST1	BP
GO:0032635	interleukin-6 production	http://amigo.geneontology.org/amigo/term/GO:0032635	130	1	0.131677	7.59436	0.12394	1	7291	TWIST1	BP
GO:0042770	signal transduction in response to DNA damage	http://amigo.geneontology.org/amigo/term/GO:0042770	131	1	0.13269	7.53639	0.124835	1	7291	TWIST1	BP
GO:0007586	digestion	http://amigo.geneontology.org/amigo/term/GO:0007586	132	1	0.133702	7.47929	0.12573	1	12	SERPINA3	BP
GO:0030856	regulation of epithelial cell differentiation	http://amigo.geneontology.org/amigo/term/GO:0030856	138	1	0.13978	7.15411	0.131078	1	25937	WWTR1	BP
GO:0071706	tumor necrosis factor superfamily cytokine production	http://amigo.geneontology.org/amigo/term/GO:0071706	139	1	0.140793	7.10264	0.131966	1	7291	TWIST1	BP
GO:0035051	cardiocyte differentiation	http://amigo.geneontology.org/amigo/term/GO:0035051	141	1	0.142819	7.00189	0.133741	1	7291	TWIST1	BP
GO:2000241	regulation of reproductive process	http://amigo.geneontology.org/amigo/term/GO:2000241	141	1	0.142819	7.00189	0.133741	1	51156	SERPINA10	BP
GO:0101005	ubiquitinyl hydrolase activity	http://amigo.geneontology.org/amigo/term/GO:0101005	120	1	0.146056	6.84667	0.136582	1	23358	USP24	MF
GO:0035148	tube formation	http://amigo.geneontology.org/amigo/term/GO:0035148	145	1	0.14687	6.80874	0.137279	1	7291	TWIST1	BP
GO:0005875	microtubule associated complex	http://amigo.geneontology.org/amigo/term/GO:0005875	148	1	0.14684	6.81014	0.137565	1	84643	KIF2B	CC
GO:0035264	multicellular organism growth	http://amigo.geneontology.org/amigo/term/GO:0035264	147	1	0.148896	6.7161	0.139043	1	25937	WWTR1	BP
GO:0061025	membrane fusion	http://amigo.geneontology.org/amigo/term/GO:0061025	148	1	0.149909	6.67072	0.139924	1	5104	SERPINA5	BP
GO:0002020	protease binding	http://amigo.geneontology.org/amigo/term/GO:0002020	124	1	0.150925	6.62581	0.140819	1	5104	SERPINA5	MF
GO:0031214	biomineral tissue development	http://amigo.geneontology.org/amigo/term/GO:0031214	150	1	0.151935	6.58178	0.141683	1	7291	TWIST1	BP
GO:0001764	neuron migration	http://amigo.geneontology.org/amigo/term/GO:0001764	151	1	0.152948	6.53819	0.142561	1	7291	TWIST1	BP
GO:0005766	primary lysosome	http://amigo.geneontology.org/amigo/term/GO:0005766	155	1	0.153785	6.50258	0.143627	1	12	SERPINA3	CC
GO:0002526	acute inflammatory response	http://amigo.geneontology.org/amigo/term/GO:0002526	154	1	0.155986	6.41082	0.145191	1	12	SERPINA3	BP
GO:1902600	proton transmembrane transport	http://amigo.geneontology.org/amigo/term/GO:1902600	159	1	0.161051	6.20922	0.149558	1	7291	TWIST1	BP
GO:0006109	regulation of carbohydrate metabolic process	http://amigo.geneontology.org/amigo/term/GO:0006109	161	1	0.163077	6.13209	0.151298	1	145264	SERPINA12	BP
GO:0003774	motor activity	http://amigo.geneontology.org/amigo/term/GO:0003774	135	1	0.164314	6.08593	0.152373	1	84643	KIF2B	MF
GO:0005775	vacuolar lumen	http://amigo.geneontology.org/amigo/term/GO:0005775	170	1	0.168668	5.92882	0.156489	1	12	SERPINA3	CC
GO:0001085	RNA polymerase II transcription factor binding	http://amigo.geneontology.org/amigo/term/GO:0001085	140	1	0.170399	5.86857	0.157577	1	145258	GSC	MF
GO:0019882	antigen processing and presentation	http://amigo.geneontology.org/amigo/term/GO:0019882	171	1	0.173205	5.77349	0.159952	1	84643	KIF2B	BP
GO:0007369	gastrulation	http://amigo.geneontology.org/amigo/term/GO:0007369	175	1	0.177257	5.64152	0.16339	1	145258	GSC	BP
GO:0048736	appendage development	http://amigo.geneontology.org/amigo/term/GO:0048736	177	1	0.179283	5.57778	0.165105	1	7291	TWIST1	BP
GO:0042180	cellular ketone metabolic process	http://amigo.geneontology.org/amigo/term/GO:0042180	184	1	0.186373	5.36558	0.171079	1	7291	TWIST1	BP
GO:0097223	sperm part	http://amigo.geneontology.org/amigo/term/GO:0097223	189	1	0.187519	5.3328	0.172532	1	5104	SERPINA5	CC
GO:2001020	regulation of response to DNA damage stimulus	http://amigo.geneontology.org/amigo/term/GO:2001020	203	1	0.205618	4.86338	0.187093	1	7291	TWIST1	BP
GO:0016051	carbohydrate biosynthetic process	http://amigo.geneontology.org/amigo/term/GO:0016051	205	1	0.207644	4.81593	0.188762	1	145264	SERPINA12	BP
GO:2000027	regulation of animal organ morphogenesis	http://amigo.geneontology.org/amigo/term/GO:2000027	207	1	0.20967	4.7694	0.190428	1	7291	TWIST1	BP
GO:0060348	bone development	http://amigo.geneontology.org/amigo/term/GO:0060348	208	1	0.210683	4.74647	0.19126	1	7291	TWIST1	BP
GO:0045444	fat cell differentiation	http://amigo.geneontology.org/amigo/term/GO:0045444	210	1	0.212708	4.70127	0.192921	1	25937	WWTR1	BP
GO:0050663	cytokine secretion	http://amigo.geneontology.org/amigo/term/GO:0050663	211	1	0.213721	4.67899	0.19375	1	7291	TWIST1	BP
GO:0006302	double-strand break repair	http://amigo.geneontology.org/amigo/term/GO:0006302	218	1	0.220812	4.52875	0.199532	1	7291	TWIST1	BP
GO:0042445	hormone metabolic process	http://amigo.geneontology.org/amigo/term/GO:0042445	218	1	0.220812	4.52875	0.199532	1	866	SERPINA6	BP
GO:0072331	signal transduction by p53 class mediator	http://amigo.geneontology.org/amigo/term/GO:0072331	218	1	0.220812	4.52875	0.199532	1	7291	TWIST1	BP
GO:0000793	condensed chromosome	http://amigo.geneontology.org/amigo/term/GO:0000793	223	1	0.221252	4.51973	0.200555	1	84643	KIF2B	CC
GO:0008234	cysteine-type peptidase activity	http://amigo.geneontology.org/amigo/term/GO:0008234	195	1	0.237342	4.21333	0.212882	1	23358	USP24	MF
GO:0005770	late endosome	http://amigo.geneontology.org/amigo/term/GO:0005770	242	1	0.240103	4.16488	0.21584	1	11342	RNF13	CC
GO:0043543	protein acylation	http://amigo.geneontology.org/amigo/term/GO:0043543	238	1	0.24107	4.14818	0.215841	1	7291	TWIST1	BP
GO:0032409	regulation of transporter activity	http://amigo.geneontology.org/amigo/term/GO:0032409	247	1	0.250186	3.99703	0.223079	1	7291	TWIST1	BP
GO:0045165	cell fate commitment	http://amigo.geneontology.org/amigo/term/GO:0045165	249	1	0.252211	3.96493	0.224678	1	145258	GSC	BP
GO:0003007	heart morphogenesis	http://amigo.geneontology.org/amigo/term/GO:0003007	250	1	0.253224	3.94907	0.225477	1	7291	TWIST1	BP
GO:0043177	organic acid binding	http://amigo.geneontology.org/amigo/term/GO:0043177	212	1	0.258033	3.87547	0.229278	1	5104	SERPINA5	MF
GO:0001818	negative regulation of cytokine production	http://amigo.geneontology.org/amigo/term/GO:0001818	256	1	0.259302	3.85651	0.230253	1	7291	TWIST1	BP
GO:0051348	negative regulation of transferase activity	http://amigo.geneontology.org/amigo/term/GO:0051348	266	1	0.269431	3.71153	0.238153	1	25937	WWTR1	BP
GO:0007018	microtubule-based movement	http://amigo.geneontology.org/amigo/term/GO:0007018	271	1	0.274495	3.64305	0.242074	1	84643	KIF2B	BP
GO:0044262	cellular carbohydrate metabolic process	http://amigo.geneontology.org/amigo/term/GO:0044262	271	1	0.274495	3.64305	0.242074	1	145264	SERPINA12	BP
GO:0048511	rhythmic process	http://amigo.geneontology.org/amigo/term/GO:0048511	279	1	0.282598	3.53859	0.24831	1	7291	TWIST1	BP
GO:0005996	monosaccharide metabolic process	http://amigo.geneontology.org/amigo/term/GO:0005996	280	1	0.283611	3.52595	0.249086	1	145264	SERPINA12	BP
GO:0003714	transcription corepressor activity	http://amigo.geneontology.org/amigo/term/GO:0003714	235	1	0.286027	3.49617	0.250954	1	25937	WWTR1	MF
GO:0030522	intracellular receptor signaling pathway	http://amigo.geneontology.org/amigo/term/GO:0030522	284	1	0.287663	3.47629	0.252182	1	7291	TWIST1	BP
GO:0070646	protein modification by small protein removal	http://amigo.geneontology.org/amigo/term/GO:0070646	288	1	0.291714	3.42801	0.255267	1	23358	USP24	BP
GO:0030667	secretory granule membrane	http://amigo.geneontology.org/amigo/term/GO:0030667	293	1	0.290703	3.43993	0.255577	1	5104	SERPINA5	CC
GO:0030258	lipid modification	http://amigo.geneontology.org/amigo/term/GO:0030258	291	1	0.294753	3.39267	0.257572	1	7291	TWIST1	BP
GO:0007568	aging	http://amigo.geneontology.org/amigo/term/GO:0007568	303	1	0.306908	3.25831	0.266729	1	7291	TWIST1	BP
GO:0007059	chromosome segregation	http://amigo.geneontology.org/amigo/term/GO:0007059	312	1	0.316024	3.16432	0.273527	1	84643	KIF2B	BP
GO:1901342	regulation of vasculature development	http://amigo.geneontology.org/amigo/term/GO:1901342	313	1	0.317037	3.15421	0.274278	1	7291	TWIST1	BP
GO:0016042	lipid catabolic process	http://amigo.geneontology.org/amigo/term/GO:0016042	318	1	0.322101	3.10461	0.278026	1	7291	TWIST1	BP
GO:0032984	protein-containing complex disassembly	http://amigo.geneontology.org/amigo/term/GO:0032984	323	1	0.327166	3.05655	0.281755	1	84643	KIF2B	BP
GO:0005819	spindle	http://amigo.geneontology.org/amigo/term/GO:0005819	328	1	0.325429	3.07287	0.281789	1	84643	KIF2B	CC
GO:0001655	urogenital system development	http://amigo.geneontology.org/amigo/term/GO:0001655	326	1	0.330205	3.02843	0.283984	1	25937	WWTR1	BP
GO:0098687	chromosomal region	http://amigo.geneontology.org/amigo/term/GO:0098687	331	1	0.328406	3.04502	0.283997	1	84643	KIF2B	CC
GO:0007178	transmembrane receptor protein serine/threonine kinase signaling pathway	http://amigo.geneontology.org/amigo/term/GO:0007178	328	1	0.33223	3.00996	0.285467	1	25937	WWTR1	BP
GO:0033044	regulation of chromosome organization	http://amigo.geneontology.org/amigo/term/GO:0033044	329	1	0.333243	3.00081	0.286207	1	7291	TWIST1	BP
GO:0070482	response to oxygen levels	http://amigo.geneontology.org/amigo/term/GO:0070482	337	1	0.341346	2.92957	0.292102	1	7291	TWIST1	BP
GO:0022412	cellular process involved in reproduction in multicellular organism	http://amigo.geneontology.org/amigo/term/GO:0022412	345	1	0.34945	2.86164	0.297952	1	5104	SERPINA5	BP
GO:0048880	sensory system development	http://amigo.geneontology.org/amigo/term/GO:0048880	355	1	0.359579	2.78103	0.305201	1	7291	TWIST1	BP
GO:0006631	fatty acid metabolic process	http://amigo.geneontology.org/amigo/term/GO:0006631	357	1	0.361604	2.76545	0.306643	1	7291	TWIST1	BP
GO:0018205	peptidyl-lysine modification	http://amigo.geneontology.org/amigo/term/GO:0018205	360	1	0.364643	2.74241	0.308799	1	7291	TWIST1	BP
GO:0043687	post-translational protein modification	http://amigo.geneontology.org/amigo/term/GO:0043687	360	1	0.364643	2.74241	0.308799	1	51156	SERPINA10	BP
GO:0010876	lipid localization	http://amigo.geneontology.org/amigo/term/GO:0010876	365	1	0.369708	2.70484	0.31238	1	5104	SERPINA5	BP
GO:0048193	Golgi vesicle transport	http://amigo.geneontology.org/amigo/term/GO:0048193	366	1	0.370721	2.69745	0.313094	1	84643	KIF2B	BP
GO:0043900	regulation of multi-organism process	http://amigo.geneontology.org/amigo/term/GO:0043900	367	1	0.371733	2.6901	0.313808	1	51156	SERPINA10	BP
GO:0051098	regulation of binding	http://amigo.geneontology.org/amigo/term/GO:0051098	367	1	0.371733	2.6901	0.313808	1	7291	TWIST1	BP
GO:0010639	negative regulation of organelle organization	http://amigo.geneontology.org/amigo/term/GO:0010639	371	1	0.375785	2.6611	0.316654	1	7291	TWIST1	BP
GO:0003713	transcription coactivator activity	http://amigo.geneontology.org/amigo/term/GO:0003713	316	1	0.384615	2.6	0.322846	1	25937	WWTR1	MF
GO:0015631	tubulin binding	http://amigo.geneontology.org/amigo/term/GO:0015631	321	1	0.390701	2.5595	0.327066	1	84643	KIF2B	MF
GO:0005774	vacuolar membrane	http://amigo.geneontology.org/amigo/term/GO:0005774	397	1	0.393888	2.53879	0.331045	1	11342	RNF13	CC
GO:0005874	microtubule	http://amigo.geneontology.org/amigo/term/GO:0005874	402	1	0.398849	2.50721	0.334493	1	84643	KIF2B	CC
GO:0005635	nuclear envelope	http://amigo.geneontology.org/amigo/term/GO:0005635	455	1	0.451434	2.21516	0.370073	1	11342	RNF13	CC
GO:0010008	endosome membrane	http://amigo.geneontology.org/amigo/term/GO:0010008	461	1	0.457387	2.18633	0.373991	1	11342	RNF13	CC
GO:0098552	side of membrane	http://amigo.geneontology.org/amigo/term/GO:0098552	481	1	0.47723	2.09543	0.386894	1	5104	SERPINA5	CC
GO:0005543	phospholipid binding	http://amigo.geneontology.org/amigo/term/GO:0005543	412	1	0.501461	1.99417	0.399702	1	5104	SERPINA5	MF
GO:0019787	ubiquitin-like protein transferase activity	http://amigo.geneontology.org/amigo/term/GO:0019787	417	1	0.507546	1.97026	0.403473	1	11342	RNF13	MF
GO:0004175	endopeptidase activity	http://amigo.geneontology.org/amigo/term/GO:0004175	436	1	0.530672	1.8844	0.417601	1	23358	USP24	MF
GO:0016887	ATPase activity	http://amigo.geneontology.org/amigo/term/GO:0016887	438	1	0.533106	1.8758	0.41907	1	84643	KIF2B	MF
GO:0046982	protein heterodimerization activity	http://amigo.geneontology.org/amigo/term/GO:0046982	468	1	0.56962	1.75556	0.440692	1	7291	TWIST1	MF
